# Supplementary material for: Enhancing the clinical value of serum neurofilament light chain measurement
Source: JCI Insight. 2022 Aug 8;7(15):e161415. doi: 10.1172/jci.insight.161415 (PMC9462467; doi:10.1172/jci.insight.161415)
Supplement: Supplemental data set 1 [file jciinsight-7-161415-s063.xlsx]

patientcode	lpdate	sampleid	race	ethnicity	age	nfl_csf	nfl_csf_age_adj	nfl_serum	nfl_serum_age_adj	diagnosis	diagnosis_simple	gender	aux_date	sdmt	bloodchem_date	serum_alt	serum_ap	serum_ast	serum_bun	serum_creatinine	serum_egfr_calc	clinic_date	EDSS	SNRS	CombiWISE	NeurEx	Clinical_Disease_Activity	bmi	bmi_height	bmi_weight	estbloodvolume	armss	msdss	msss	combiwise_severity	brain_damage_severity	panel_11	panel_17	panel_17_auto	panel_17_bladder	panel_17_bowel	panel_17_sex	mri_date	cel_exact_number	t2_lesion_new_and_enlarging	atrophy_severity_score	medulla_atrophy	medulla_ll	bpfr
PT133	11/7/13	PT13341585	Black or African American	Not Hispanic or Latino	16.96145001	378.2393474	103.3239966	9.973757116	6.361168133	PP-MS	MS	Male	11/7/13	NA	11/7/13	NA	NA	NA	NA	NA	NA	11/7/13	NA	NA	NA	NA	NA	NA	NA	NA	0.1833	NA	NA	NA	NA	NA	NA	NA	NA	NA	NA	NA	11/7/13	NA	NA	NA	NA	NA	NA
PT337	7/24/19	PT33743670	White	Unknown (individuals not reporting ethnicity)	22.67550104	325.3346906	9.46976385	11.33939978	7.164918208	Healthy Donor	non-MS	Female	NA	NA	NA	NA	NA	NA	NA	NA	NA	7/24/19	NA	NA	NA	NA	NA	20.6891606	1.67	57.7	3.750538574	NA	NA	NA	NA	NA	NA	NA	NA	NA	NA	NA	NA	NA	NA	NA	NA	NA	NA
PT066	12/22/16	PT06642726	White	Unknown (individuals not reporting ethnicity)	62.06330084	38931.95982	38109.38602	991	979.692101	OIND	non-MS	Male	12/22/16	NA	12/22/16	79	102	22	38	1.22	63.96032102	12/22/16	NA	NA	NA	NA	NA	20.46623333	1.695	58.8	4.283593319	NA	NA	NA	NA	NA	NA	NA	NA	NA	NA	NA	12/22/16	NA	NA	NA	NA	NA	NA
PT049	11/9/17	PT04943048	White	Unknown (individuals not reporting ethnicity)	59.99342898	54406.51106	53624.2877	946	935.2690321	OIND	non-MS	Male	11/9/17	NA	11/3/17	182	119	74	41	1.43	53.61998235	11/9/17	NA	NA	NA	NA	NA	26.51374198	1.801	86	5.51576905	NA	NA	NA	NA	NA	NA	NA	NA	NA	NA	NA	11/9/17	NA	NA	NA	NA	NA	NA
PT049	11/3/17	PT04943042	White	Unknown (individuals not reporting ethnicity)	59.97700142	39757.69764	38975.78648	870	859.2734912	OIND	non-MS	Male	11/3/17	NA	11/3/17	182	119	74	41	1.43	53.61998235	11/3/17	NA	NA	NA	NA	NA	26.48148148	1.8	85.8	5.5057628	NA	NA	NA	NA	NA	NA	NA	NA	NA	NA	NA	11/3/17	NA	NA	NA	NA	NA	NA
PT136	2/21/19	PT13643517	Black or African American	Not Hispanic or Latino	53.63596539	738.1488691	67.89673639	11.76500639	2.628391775	Healthy Donor	non-MS	Female	2/21/19	49	2/21/19	15	62	21	10	0.82	93.55863119	2/21/19	1.5	94	11.09009596	7	No	24.07960028	1.705	70	4.263901682	NA	NA	NA	NA	NA	NA	NA	NA	NA	NA	NA	2/21/19	NA	NA	NA	NA	NA	NA
PT066	1/5/17	PT06642740	White	Unknown (individuals not reporting ethnicity)	62.1016318	47880.02557	47056.68523	779	767.6811295	OIND	non-MS	Male	1/5/17	NA	1/5/17	92	93	41	28	1.27	61.05566314	1/5/17	NA	NA	NA	NA	NA	18.7955204	1.695	54	4.129081319	NA	NA	NA	NA	NA	NA	NA	NA	NA	NA	NA	1/5/17	NA	NA	NA	NA	NA	NA
PT089	4/28/16	PT08942488	Asian	Unknown (individuals not reporting ethnicity)	31.68601468	1021.437644	628.256608	15.03507376	9.79174702	NIND	non-MS	Female	4/28/16	NA	4/29/16	NA	NA	NA	19	0.95	72.60097925	4/28/16	NA	NA	NA	NA	NA	18.51576443	1.64	49.8	3.401421158	NA	NA	NA	NA	NA	NA	NA	NA	NA	NA	NA	4/28/16	NA	NA	NA	NA	NA	NA
PT066	3/1/17	PT06642795	White	Unknown (individuals not reporting ethnicity)	62.25221772	22651.34729	21824.98863	751.9883715	740.6262959	OIND	non-MS	Male	3/1/17	NA	3/1/17	31	77	16	24	0.95	85.31175722	3/1/17	NA	NA	NA	NA	NA	21.44081586	1.695	61.6	4.373725319	NA	NA	NA	NA	NA	NA	NA	NA	NA	NA	NA	3/1/17	NA	NA	NA	NA	NA	NA
PT066	2/16/17	PT06642782	White	Unknown (individuals not reporting ethnicity)	62.21662469	68805.61272	67979.96847	721	709.6481514	OIND	non-MS	Male	2/16/17	NA	2/16/17	36	77	20	23	0.81	102.555897	2/16/17	NA	NA	NA	NA	NA	21.23197675	1.695	61	4.354411319	NA	NA	NA	NA	NA	NA	NA	NA	NA	NA	NA	2/16/17	NA	NA	NA	NA	NA	NA
PT276	11/3/16	PT27642677	White	Unknown (individuals not reporting ethnicity)	17.26809769	2568.123859	2291.152314	40.42581341	36.78508828	NIND	non-MS	Male	11/3/16	NA	11/3/16	57	139	31	22	1.03	100.818578	11/3/16	NA	NA	NA	NA	NA	18.07611347	1.73	54.1	4.245283367	NA	NA	NA	NA	NA	NA	NA	NA	NA	NA	NA	11/3/16	NA	NA	NA	NA	NA	NA
PT238	10/31/18	PT23843404	White	Unknown (individuals not reporting ethnicity)	48.93220896	3645.247763	3047.390115	40.61502853	32.50351167	OIND	non-MS	Male	10/31/18	NA	10/22/18	14	63	16	13	0.87	99.16691421	10/31/18	NA	NA	NA	NA	NA	37.6184125	1.71	110	5.979577416	NA	NA	NA	NA	NA	NA	NA	NA	NA	NA	NA	10/24/18	NA	NA	NA	NA	NA	NA
PT073	11/1/18	PT07343405	White	Unknown (individuals not reporting ethnicity)	62.76694776	6554.872366	5718.112752	125.5403204	114.0293126	NIND	non-MS	Female	11/1/18	NA	11/1/18	11	73	14	12	1.92	28.05758261	11/1/18	NA	NA	NA	NA	NA	24.53333333	1.5	55.2	3.2111535	NA	NA	NA	NA	NA	NA	NA	NA	NA	NA	NA	11/1/18	NA	NA	NA	NA	NA	NA
PT277	12/8/17	PT27743077	White	Unknown (individuals not reporting ethnicity)	58.90921038	39071.23384	38309.35022	494	483.5593899	OIND	non-MS	Male	12/8/17	NA	12/8/17	16	71	8	33	1.61	46.93438237	12/8/17	NA	NA	NA	NA	NA	27.82040816	1.75	85.2	5.313042688	NA	NA	NA	NA	NA	NA	NA	NA	NA	NA	NA	12/8/17	NA	NA	NA	NA	NA	NA
PT277	12/1/17	PT27743070	White	Unknown (individuals not reporting ethnicity)	58.8900449	46135.59722	45374.06834	483	472.5644512	OIND	non-MS	Male	12/1/17	NA	12/1/17	12	64	10	16	2.04	35.7177129	12/1/17	NA	NA	NA	NA	NA	24.71836735	1.75	75.7	5.007237688	NA	NA	NA	NA	NA	NA	NA	NA	NA	NA	NA	12/1/17	NA	NA	NA	NA	NA	NA
PT188	11/29/18	PT18843433	White	Unknown (individuals not reporting ethnicity)	18.28113022	1673.405179	1389.530899	17.14134436	13.40610241	OIND	non-MS	Female	11/29/18	NA	11/29/18	35	186	22	17	0.41	214.0819614	11/29/18	NA	NA	NA	NA	NA	25.6966638	1.459	54.7	3.098732001	NA	NA	NA	NA	NA	NA	NA	NA	NA	NA	NA	11/29/18	NA	NA	NA	NA	NA	NA
PT687	2/15/12	PT68740954	White	Unknown (individuals not reporting ethnicity)	61.22549556	2015.50272	1209.506105	20.6	9.529266134	NIND	non-MS	Male	2/15/12	NA	2/15/12	71	70	37	24	1.11	71.52623772	2/15/12	NA	NA	NA	NA	NA	28.78422515	1.81	94.3	5.815238973	NA	NA	NA	NA	NA	NA	NA	NA	NA	NA	NA	2/14/12	NA	NA	NA	NA	NA	NA
PT028	1/14/19	PT02843479	White	Unknown (individuals not reporting ethnicity)	21.99649546	44854.82193	44544.12596	204.4894086	200.3860274	OIND	non-MS	Female	NA	NA	1/12/19	13	73	10	17	0.76	101.1543511	1/14/19	NA	NA	NA	NA	NA	30.6640625	1.6	78.5	4.2386656	NA	NA	NA	NA	NA	NA	NA	NA	NA	NA	NA	NA	NA	NA	NA	NA	NA	NA
PT681	11/18/11	PT68140865	White	Not Hispanic or Latino	58.98039645	27689.77592	26926.57323	364.3775835	353.9181528	OIND	non-MS	Male	11/18/11	NA	11/18/11	34	257	19	19	0.66	131.3130824	11/18/11	NA	NA	NA	NA	NA	17.26663331	1.752	53	4.283274183	NA	NA	NA	NA	NA	NA	NA	NA	NA	NA	NA	9/23/11	NA	NA	NA	NA	NA	NA
PT028	1/23/19	PT02843488	White	Unknown (individuals not reporting ethnicity)	22.02113679	56916.79912	56605.91706	157.9096174	153.8036771	OIND	non-MS	Female	NA	NA	1/23/19	28	52	15	25	0.58	138.1423668	1/23/19	NA	NA	NA	NA	NA	30.0390625	1.6	76.9	4.1857376	NA	NA	NA	NA	NA	NA	NA	NA	NA	NA	NA	NA	NA	NA	NA	NA	NA	NA
PT610	12/18/14	PT61041991	Asian	Unknown (individuals not reporting ethnicity)	20.62479466	63130.42799	62829.91755	342	338.0365799	OIND	non-MS	Male	12/18/14	NA	12/12/14	25	88	10	38	1.18	83.14050812	12/18/14	NA	NA	NA	NA	NA	18.95015496	1.76	58.7	4.493909614	NA	NA	NA	NA	NA	NA	NA	NA	NA	NA	NA	12/13/14	NA	NA	NA	NA	NA	NA
PT028	3/28/19	PT02843552	White	Unknown (individuals not reporting ethnicity)	22.19636403	40980.79614	40668.58751	119.8392088	115.7150255	OIND	non-MS	Female	NA	NA	3/28/19	40	50	21	15	0.92	80.98654975	3/28/19	NA	NA	NA	NA	NA	32.4609375	1.6	83.1	4.3908336	NA	NA	NA	NA	NA	NA	NA	NA	NA	NA	NA	NA	NA	NA	NA	NA	NA	NA
PT077	1/22/19	PT07743487	Unknown or Not reported	Unknown (individuals not reporting ethnicity)	37.84634761	1039.64687	582.974487	9.921934814	3.79427698	NIND	non-MS	Male	NA	NA	1/28/19	33	72	23	9	1.1	79.68399022	1/22/19	NA	NA	NA	NA	NA	29.10741126	1.86	100.7	6.206581666	NA	NA	NA	NA	NA	NA	NA	NA	NA	NA	NA	NA	NA	NA	NA	NA	NA	NA
PT688	2/13/19	PT68843509	Unknown or Not reported	Unknown (individuals not reporting ethnicity)	17.1202497	14907.41576	14631.43751	267.1229944	263.4958622	OIND	non-MS	Female	NA	NA	2/11/19	121	85	63	14	1.19	63.4400802	2/13/19	NA	NA	NA	NA	NA	23.48402183	1.613	61.1	3.698916275	NA	NA	NA	NA	NA	NA	NA	NA	NA	NA	NA	NA	NA	NA	NA	NA	NA	NA
PT375	5/29/13	PT37541423	White	Unknown (individuals not reporting ethnicity)	19.29142482	293.751279	2.821588948	9.14	5.308052928	NIND	non-MS	Male	5/29/13	NA	5/29/13	30	99	16	14	0.82	128.2464105	5/29/13	NA	NA	NA	NA	NA	20.68013586	1.812	67.9	4.972642951	NA	NA	NA	NA	NA	NA	NA	NA	NA	NA	NA	5/28/13	NA	NA	NA	NA	NA	NA
PT104	2/25/19	PT10443521	White	Unknown (individuals not reporting ethnicity)	47.85072829	30177.07233	29594.72171	762.3419193	754.4493366	OIND	non-MS	Female	NA	NA	2/25/19	30	99	20	17	0.95	66.77422354	2/25/19	NA	NA	NA	NA	NA	31.25803489	1.65	85.1	4.598053713	NA	NA	NA	NA	NA	NA	NA	NA	NA	NA	NA	NA	NA	NA	NA	NA	NA	NA
PT104	3/6/19	PT10443530	White	Unknown (individuals not reporting ethnicity)	47.87536962	63971.54205	63388.84263	842.4781825	834.5806778	OIND	non-MS	Female	NA	NA	3/6/19	34	61	16	22	0.5	140.0377466	3/6/19	NA	NA	NA	NA	NA	26.55647383	1.65	72.3	4.174629713	NA	NA	NA	NA	NA	NA	NA	NA	NA	NA	NA	NA	NA	NA	NA	NA	NA	NA
PT293	4/5/16	PT29342465	Unknown or Not reported	Unknown (individuals not reporting ethnicity)	27.88851166	21759.0674	21400.54511	261	256.2369923	OIND	non-MS	Male	4/5/16	NA	3/28/16	97	122	22	21	0.82	119.0205897	4/5/16	NA	NA	NA	NA	NA	37.28175173	1.77	116.8	6.398437988	NA	NA	NA	NA	NA	NA	NA	NA	NA	NA	NA	4/5/16	NA	NA	NA	NA	NA	NA
PT412	7/16/15	PT41242201	White	Unknown (individuals not reporting ethnicity)	24.86857956	670.087285	336.9327393	227	222.5873516	OIND	non-MS	Male	7/16/15	NA	7/13/15	88	58	22	17	0.81	123.5479719	7/16/15	NA	NA	NA	NA	NA	21.07946602	1.91	76.9	5.63602287	NA	NA	NA	NA	NA	NA	NA	NA	NA	NA	NA	7/16/15	NA	NA	NA	NA	NA	NA
PT233	3/13/12	PT23340981	White	Unknown (individuals not reporting ethnicity)	57.56762677	1327.699167	590.2528241	12.6	2.507819085	OIND	non-MS	Male	3/13/12	NA	3/13/12	24	47	14	17	0.91	91.08888607	3/13/12	NA	NA	NA	NA	NA	24.3662098	1.83	81.6	5.47934588	NA	NA	NA	NA	NA	NA	NA	NA	NA	NA	NA	3/13/12	NA	NA	NA	NA	NA	NA
PT293	4/15/16	PT29342475	Unknown or Not reported	Unknown (individuals not reporting ethnicity)	27.91589092	24749.71864	24390.95774	215	210.2336918	OIND	non-MS	Male	4/15/16	NA	4/14/16	NA	NA	NA	32	1.15	80.53243752	4/15/16	NA	NA	NA	NA	NA	39.35650675	1.77	123.3	6.607672988	NA	NA	NA	NA	NA	NA	NA	NA	NA	NA	NA	4/15/16	NA	NA	NA	NA	NA	NA
PT298	5/2/12	PT29841031	White	Unknown (individuals not reporting ethnicity)	43.09495126	694.5398581	175.7456358	4.5	-2.497845157	OIND	non-MS	Female	5/2/12	NA	5/2/12	15	65	18	15	0.76	88.24128418	5/2/12	NA	NA	NA	NA	NA	30.13001042	1.61	78.1	4.252953364	NA	NA	NA	NA	NA	NA	NA	NA	NA	NA	NA	4/30/12	NA	NA	NA	NA	NA	NA
PT104	3/13/19	PT10443537	White	Unknown (individuals not reporting ethnicity)	47.8945351	60690.23678	60107.26592	511.875751	503.974416	OIND	non-MS	Female	NA	NA	3/13/19	39	60	19	41	0.51	136.8627398	3/13/19	NA	NA	NA	NA	NA	25.34435262	1.65	69	4.065465713	NA	NA	NA	NA	NA	NA	NA	NA	NA	NA	NA	NA	NA	NA	NA	NA	NA	NA
PT104	3/21/19	PT10443545	White	Unknown (individuals not reporting ethnicity)	47.91643851	100194.7174	99611.4362	546.7400315	538.8343167	OIND	non-MS	Female	NA	NA	3/21/19	53	67	25	21	0.54	128.1145645	3/21/19	NA	NA	NA	NA	NA	25.78512397	1.65	70.2	4.105161713	NA	NA	NA	NA	NA	NA	NA	NA	NA	NA	NA	NA	NA	NA	NA	NA	NA	NA
PT610	1/8/15	PT61042012	Asian	Unknown (individuals not reporting ethnicity)	20.6822911	28327.60848	28026.67788	192	188.0308103	OIND	non-MS	Male	1/8/15	NA	1/7/15	40	62	19	25	1.2	81.48644034	1/8/15	NA	NA	NA	NA	NA	20.08006198	1.76	62.2	4.606574614	NA	NA	NA	NA	NA	NA	NA	NA	NA	NA	NA	12/13/14	NA	NA	NA	NA	NA	NA
PT490	8/15/13	PT49041501	White	Unknown (individuals not reporting ethnicity)	46.59128244	22804.51075	22239.71274	191	183.3549418	OIND	non-MS	Female	8/15/13	NA	8/12/13	34	108	21	35	0.54	128.8506344	8/15/13	NA	NA	NA	NA	NA	19.35720845	1.65	52.7	3.526261713	NA	NA	NA	NA	NA	NA	NA	NA	NA	NA	NA	8/5/13	NA	NA	NA	NA	NA	NA
PT380	3/26/15	PT38042089	White	Not Hispanic or Latino	46.8732888	51501.2349	50932.55318	191	183.3002011	OIND	non-MS	Male	3/26/15	NA	3/26/15	12	59	15	23	0.67	135.2157166	3/26/15	NA	NA	NA	NA	NA	25.98765432	1.8	84.2	5.4542588	NA	NA	NA	NA	NA	NA	NA	NA	NA	NA	NA	3/26/15	NA	NA	NA	NA	NA	NA
PT205	1/23/13	PT20541297	Black or African American	Unknown (individuals not reporting ethnicity)	18.75479137	9882.617297	9595.456758	23.55941827	19.7791453	OIND	non-MS	Male	1/23/13	NA	1/22/13	94	244	52	9	0.9	140.1767412	1/23/13	NA	NA	NA	NA	NA	24.35168806	1.63	64.7	4.275744074	NA	NA	NA	NA	NA	NA	NA	NA	NA	NA	NA	1/22/13	NA	NA	NA	NA	NA	NA
PT104	4/3/19	PT10443558	White	Unknown (individuals not reporting ethnicity)	47.95203154	45206.91966	44623.13373	477.954015	470.0411778	OIND	non-MS	Female	NA	NA	4/3/19	39	83	24	12	0.53	130.8883782	4/3/19	NA	NA	NA	NA	NA	30.37649219	1.65	82.7	4.518661713	NA	NA	NA	NA	NA	NA	NA	NA	NA	NA	NA	NA	NA	NA	NA	NA	NA	NA
PT104	4/18/19	PT10443573	White	Unknown (individuals not reporting ethnicity)	47.99310043	53328.52575	52744.15692	316.3972698	308.4762066	OIND	non-MS	Female	NA	NA	4/19/19	21	58	11	15	0.6	113.4092278	4/18/19	NA	NA	NA	NA	NA	30.56014692	1.65	83.2	4.535201713	NA	NA	NA	NA	NA	NA	NA	NA	NA	NA	NA	NA	NA	NA	NA	NA	NA	NA
PT380	4/9/15	PT38042103	White	Not Hispanic or Latino	46.91161976	30992.99033	30423.77867	183	175.2927305	OIND	non-MS	Male	4/9/15	NA	4/9/15	48	72	19	22	0.9	96.17220536	4/9/15	NA	NA	NA	NA	NA	24.81481481	1.8	80.4	5.3319368	NA	NA	NA	NA	NA	NA	NA	NA	NA	NA	NA	4/9/15	NA	NA	NA	NA	NA	NA
PT715	2/26/19	PT71543522	White	Unknown (individuals not reporting ethnicity)	42.81842076	1873.59332	1358.273548	30.47353644	23.5244789	NIND	non-MS	Female	NA	NA	2/25/19	22	94	18	21	1.12	56.48150776	2/26/19	NA	NA	NA	NA	NA	39.247066	1.62	103	5.104509121	NA	NA	NA	NA	NA	NA	NA	NA	NA	NA	NA	NA	NA	NA	NA	NA	NA	NA
PT066	5/3/17	PT06642858	White	Unknown (individuals not reporting ethnicity)	62.42470704	32771.06117	31941.23157	178	166.5882322	OIND	non-MS	Male	5/3/17	NA	5/3/17	18	53	15	15	0.88	93.13758703	5/3/17	NA	NA	NA	NA	NA	20.38263926	1.72	60.3	4.412108571	NA	NA	NA	NA	NA	NA	NA	NA	NA	NA	NA	5/3/17	NA	NA	NA	NA	NA	NA
PT080	3/19/13	PT08041352	White	Unknown (individuals not reporting ethnicity)	64.16328989	11211.74121	10346.10222	95.5	83.57506919	OIND	non-MS	Female	3/19/13	NA	3/17/13	17	71	13	26	1.05	56.05252122	3/19/13	NA	NA	NA	NA	NA	21.875	1.6	56	3.4943656	NA	NA	NA	NA	NA	NA	NA	NA	NA	NA	NA	3/18/13	NA	NA	NA	NA	NA	NA
PT163	10/13/17	PT16343021	White	Unknown (individuals not reporting ethnicity)	49.61395247	13931.42621	13323.58174	162	153.7473613	NIND	non-MS	Female	10/13/17	NA	NA	NA	NA	NA	NA	NA	NA	10/13/17	NA	NA	NA	NA	NA	20.76665143	1.62	54.5	3.500129121	NA	NA	NA	NA	NA	NA	NA	NA	NA	NA	NA	10/13/17	NA	NA	NA	NA	NA	NA
PT048	3/26/19	PT04843550	White	Unknown (individuals not reporting ethnicity)	54.59150148	1019.773211	333.7760519	25.60904477	16.24886041	OIND	non-MS	Male	NA	NA	3/25/19	29	84	19	13	1.05	78.06043113	3/26/19	NA	NA	NA	NA	NA	41.64761469	1.62	109.3	5.682352623	NA	NA	NA	NA	NA	NA	NA	NA	NA	NA	NA	NA	NA	NA	NA	NA	NA	NA
PT080	5/9/13	PT08041403	White	Unknown (individuals not reporting ethnicity)	64.3029241	9736.232188	8867.651006	86.3	74.33286695	OIND	non-MS	Female	5/9/13	NA	5/9/13	16	85	7	21	1.1	53.0983796	5/9/13	NA	NA	NA	NA	NA	21.015625	1.6	53.8	3.4215896	NA	NA	NA	NA	NA	NA	NA	NA	NA	NA	NA	3/18/13	NA	NA	NA	NA	NA	NA
PT257	3/27/19	PT25743551	White	Unknown (individuals not reporting ethnicity)	63.48154638	4376.789232	3525.37261	27.93899238	16.21798044	NIND	non-MS	Female	NA	NA	NA	NA	NA	NA	NA	NA	NA	3/27/19	NA	NA	NA	NA	NA	26.2226847	1.55	63	3.593411888	NA	NA	NA	NA	NA	NA	NA	NA	NA	NA	NA	NA	NA	NA	NA	NA	NA	NA
PT091	9/4/18	PT09143347	Black or African American	Unknown (individuals not reporting ethnicity)	32.70452305	28095.55227	27692.51868	149	143.619806	OIND	non-MS	Male	9/4/18	NA	9/4/18	15	58	14	14	1.36	77.75555768	9/4/18	NA	NA	NA	NA	NA	25.72959711	1.76	79.7	5.169899614	NA	NA	NA	NA	NA	NA	NA	NA	NA	NA	NA	9/4/18	NA	NA	NA	NA	NA	NA
PT080	7/11/13	PT08041466	White	Unknown (individuals not reporting ethnicity)	64.47541343	9058.195619	8185.966147	56.5	44.4805285	OIND	non-MS	Female	7/11/13	NA	7/3/13	35	165	33	21	1.06	55.39100442	7/11/13	NA	NA	NA	NA	NA	24.09989594	1.55	57.9	3.424703888	NA	NA	NA	NA	NA	NA	NA	NA	NA	NA	NA	7/3/13	NA	NA	NA	NA	NA	NA
PT380	5/7/15	PT38042131	White	Not Hispanic or Latino	46.98828168	31723.32716	31153.05413	138	130.2777673	OIND	non-MS	Male	5/7/15	NA	5/7/15	31	50	14	26	1.16	71.73266352	5/7/15	NA	NA	NA	NA	NA	26.85185185	1.8	87	5.5443908	NA	NA	NA	NA	NA	NA	NA	NA	NA	NA	NA	5/7/15	NA	NA	NA	NA	NA	NA
PT619	2/25/16	PT61942425	Black or African American	Not Hispanic or Latino	45.2360092	179.3930706	-367.1073206	5.77	-1.617364441	RR-MS	MS	Female	2/25/16	53	2/25/16	13	58	15	12	0.54	156.8407553	2/25/16	2	87	16.40509926	22.94444402	No	NA	NA	NA	1.841822574	2.13	1.056466481	4.18	-16.25822313	-0.651631792	0	3	0	1	2	0	2/25/16	NA	NA	1	0	1	0.766011964
PT212	4/30/19	PT21243585	Asian	Unknown (individuals not reporting ethnicity)	23.46949951	19629.04249	19307.02404	102.9712442	98.71205702	OIND	non-MS	Female	NA	NA	4/28/19	52	52	49	15	0.82	91.45056071	4/30/19	NA	NA	NA	NA	NA	20.82981953	1.54	49.4	3.11802321	NA	NA	NA	NA	NA	NA	NA	NA	NA	NA	NA	NA	NA	NA	NA	NA	NA	NA
PT212	5/8/19	PT21243593	Asian	Unknown (individuals not reporting ethnicity)	23.49140291	24482.86917	24160.67928	129.1120791	124.8505311	OIND	non-MS	Female	NA	NA	5/8/19	37	45	24	25	1	72.71512343	5/8/19	NA	NA	NA	NA	NA	21.79962894	1.54	51.7	3.19410721	NA	NA	NA	NA	NA	NA	NA	NA	NA	NA	NA	NA	NA	NA	NA	NA	NA	NA
PT359	9/5/13	PT35941522	White	Unknown (individuals not reporting ethnicity)	59.18026503	30564.46898	29797.55055	120	109.4875454	OIND	non-MS	Female	9/5/13	NA	9/6/13	37	179	12	11	0.68	94.06931629	9/5/13	NA	NA	NA	NA	NA	22.33241506	1.65	60.8	3.794209713	NA	NA	NA	NA	NA	NA	NA	NA	NA	NA	NA	9/4/13	NA	NA	NA	NA	NA	NA
PT212	5/30/19	PT21243615	Asian	Unknown (individuals not reporting ethnicity)	23.55163728	13323.52229	13000.86046	150.6518359	146.3837886	OIND	non-MS	Female	NA	NA	5/28/19	17	40	14	28	1.1	65.11069346	5/30/19	NA	NA	NA	NA	NA	20.49249452	1.54	48.6	3.09155921	NA	NA	NA	NA	NA	NA	NA	NA	NA	NA	NA	NA	NA	NA	NA	NA	NA	NA
PT619	9/28/17	PT61943006	Black or African American	Not Hispanic or Latino	46.82674406	228.5162903	-339.5225974	3.84	-3.850737054	RR-MS	MS	Female	9/28/17	51	9/28/17	26	65	21	11	0.53	159.140239	9/28/17	4	69	31.94622894	69.23333202	No	NA	NA	NA	1.841822574	6.01	1.4855153	7.97	-1.750620286	-0.63369717	0	5	2	1	2	0	9/28/17	NA	0	1	0	2	0.768309115
PT239	3/19/13	PT23941352	White	Unknown (individuals not reporting ethnicity)	58.18366006	17652.79022	16904.22155	42.7	32.44929381	OIND	non-MS	Male	3/19/13	NA	3/19/13	37	172	25	28	1.56	48.79720654	3/19/13	NA	NA	NA	NA	NA	37.82755706	1.82	125.3	6.849388599	NA	NA	NA	NA	NA	NA	NA	NA	NA	NA	NA	3/19/13	NA	NA	NA	NA	NA	NA
PT588	4/15/13	PT58841379	White	Unknown (individuals not reporting ethnicity)	54.89814916	1507.350088	816.222102	14	4.566915158	OIND	non-MS	Male	4/15/13	NA	4/15/13	30	94	28	16	0.83	102.2748911	4/15/13	NA	NA	NA	NA	NA	33.48834306	1.79	107.3	6.162382879	NA	NA	NA	NA	NA	NA	NA	NA	NA	NA	NA	4/15/13	NA	NA	NA	NA	NA	NA
PT644	10/3/13	PT64441550	More than one race	Not Hispanic or Latino	19.98959588	25255.47435	24959.56677	116	112.0997651	OIND	non-MS	Male	10/3/13	NA	10/3/13	NA	NA	NA	NA	NA	NA	10/3/13	NA	NA	NA	NA	NA	NA	NA	NA	0.6041	NA	NA	NA	NA	NA	NA	NA	NA	NA	NA	NA	9/23/13	NA	NA	NA	NA	NA	NA
PT465	4/17/14	PT46541746	Asian	Not Hispanic or Latino	33.44376301	24240.55032	23830.2114	112	106.5182346	OIND	non-MS	Female	4/17/14	NA	4/17/14	13	49	11	18	0.94	72.69319333	4/17/14	NA	NA	NA	NA	NA	20.05195104	1.615	52.3	3.41337811	NA	NA	NA	NA	NA	NA	NA	NA	NA	NA	NA	4/17/14	NA	NA	NA	NA	NA	NA
PT644	11/7/13	PT64441585	More than one race	Not Hispanic or Latino	20.08542328	11569.20321	11272.60577	50.3	46.39029779	OIND	non-MS	Male	11/7/13	NA	11/7/13	NA	NA	NA	NA	NA	NA	11/7/13	NA	NA	NA	NA	NA	NA	NA	NA	0.6041	NA	NA	NA	NA	NA	NA	NA	NA	NA	NA	NA	9/23/13	NA	NA	NA	NA	NA	NA
PT351	4/11/13	PT35141375	White	Not Hispanic or Latino	61.15157157	240.0375672	-564.5124926	20.3	9.249952123	PP-MS	MS	Female	3/15/13	54	4/11/13	NA	NA	NA	NA	NA	NA	3/15/13	6.5	71	43.33898401	57.627776	No	35.62901745	1.65	97	4.991705713	7.24	2.09166611	9.43	0.383086324	-0.075339411	0	0	0	0	0	0	4/11/13	NA	NA	2	1	2	0.706511532
PT230	7/31/14	PT23041851	Black or African American	Not Hispanic or Latino	54.38341912	11312.87478	10630.33755	108	98.68896269	OIND	non-MS	Male	7/31/14	NA	7/29/14	36	158	23	22	1.47	64.10998868	7/31/14	NA	NA	NA	NA	NA	30.96539162	1.83	103.7	6.19074488	NA	NA	NA	NA	NA	NA	NA	NA	NA	NA	NA	7/31/14	NA	NA	NA	NA	NA	NA
PT442	5/16/19	PT44243601	Unknown or Not reported	Unknown (individuals not reporting ethnicity)	40.22012923	5143.903573	4660.114438	23.73517986	17.22824005	OIND	non-MS	Female	NA	NA	5/21/19	33	110	35	14	0.44	168.1290851	5/16/19	NA	NA	NA	NA	NA	17.35388033	1.47	37.5	2.55495984	NA	NA	NA	NA	NA	NA	NA	NA	NA	NA	NA	NA	NA	NA	NA	NA	NA	NA
PT721	10/10/19	PT72143748	White	Unknown (individuals not reporting ethnicity)	72.41813602	10098.20287	9040.282118	106.2694847	91.57490288	OIND	non-MS	Male	NA	NA	10/10/19	8	64	11	14	1.17	65.05487745	10/10/19	NA	NA	NA	NA	NA	25.6607304	1.73	76.8	4.975996367	NA	NA	NA	NA	NA	NA	NA	NA	NA	NA	NA	NA	NA	NA	NA	NA	NA	NA
PT049	1/17/18	PT04943117	White	Unknown (individuals not reporting ethnicity)	60.18234585	63971.54205	63185.7195	106	95.21761968	OIND	non-MS	Male	1/17/18	NA	1/17/18	19	44	12	19	1.1	72.52971477	1/17/18	NA	NA	NA	NA	NA	34.76331361	1.56	84.6	4.72027903	NA	NA	NA	NA	NA	NA	NA	NA	NA	NA	NA	1/17/18	NA	NA	NA	NA	NA	NA
PT400	3/27/14	PT40041725	White	Hispanic or Latino	24.12386376	30226.27223	29899.09242	105.3198326	100.9895459	OIND	non-MS	Male	3/27/14	NA	3/27/14	42	70	26	14	0.85	117.5788488	3/27/14	NA	NA	NA	NA	NA	25.47780786	1.667	70.8	4.582782482	NA	NA	NA	NA	NA	NA	NA	NA	NA	NA	NA	5/1/14	NA	NA	NA	NA	NA	NA
PT442	5/22/19	PT44243607	Unknown or Not reported	Unknown (individuals not reporting ethnicity)	40.23655678	3553.904788	3069.922491	11.76961688	5.259972117	OIND	non-MS	Female	NA	NA	5/21/19	33	110	35	14	0.44	168.1290851	5/22/19	NA	NA	NA	NA	NA	17.35388033	1.47	37.5	2.55495984	NA	NA	NA	NA	NA	NA	NA	NA	NA	NA	NA	NA	NA	NA	NA	NA	NA	NA
PT580	7/12/13	PT58041467	White	Not Hispanic or Latino	33.53685248	20617.41914	20206.15095	87.6	82.10530892	OIND	non-MS	Male	7/12/13	NA	7/12/13	NA	NA	NA	NA	NA	NA	7/12/13	NA	NA	NA	NA	NA	NA	NA	NA	0.6041	NA	NA	NA	NA	NA	NA	NA	NA	NA	NA	NA	6/21/13	NA	NA	NA	NA	NA	NA
PT583	1/21/11	PT58340564	White	Not Hispanic or Latino	20.87668382	26662.75179	26360.3963	98.3	94.31124122	OIND	non-MS	Female	1/24/11	NA	1/21/11	290	117	203	3	0.46	182.475868	1/24/11	NA	NA	NA	NA	NA	24.16097578	1.6764	67.9	4.107095787	NA	NA	NA	NA	NA	NA	NA	NA	NA	NA	NA	1/23/11	NA	NA	NA	NA	NA	NA
PT165	9/5/13	PT16541522	Asian	Not Hispanic or Latino	41.14828606	20418.30365	19923.47905	114	107.3384537	OIND	non-MS	Male	9/5/13	NA	9/6/13	13	60	8	6	1.24	68.23189956	9/5/13	NA	NA	NA	NA	NA	18.10014533	1.74	54.8	4.300950006	NA	NA	NA	NA	NA	NA	NA	NA	NA	NA	NA	9/3/13	NA	NA	NA	NA	NA	NA
PT010	12/5/13	PT01041613	White	Unknown (individuals not reporting ethnicity)	32.49917862	428.5875976	27.56008274	4.24	-1.112315222	NIND	non-MS	Female	12/5/13	NA	11/27/13	41	102	21	15	0.74	96.37739929	12/5/13	NA	NA	NA	NA	NA	60.3455821	1.614	157.2	6.880685468	NA	NA	NA	NA	NA	NA	NA	NA	NA	NA	NA	11/27/13	NA	NA	NA	NA	NA	NA
PT109	5/15/14	PT10941774	Asian	Unknown (individuals not reporting ethnicity)	45.8000219	15822.36161	15268.31959	60.8	53.30646571	OIND	non-MS	Male	5/15/14	NA	5/15/14	18	79	15	10	0.67	135.8530213	5/15/14	NA	NA	NA	NA	NA	24.98269896	1.7	72.2	4.7307977	NA	NA	NA	NA	NA	NA	NA	NA	NA	NA	NA	5/14/14	NA	NA	NA	NA	NA	NA
PT254	12/12/13	PT25441620	White	Not Hispanic or Latino	18.21542	460.4818365	177.0604734	3.51	-0.219037382	NIND	non-MS	Female	12/12/13	NA	12/4/13	23	88	19	14	0.55	152.6784138	12/12/13	NA	NA	NA	NA	NA	28.61607099	1.595	72.8	4.036478047	NA	NA	NA	NA	NA	NA	NA	NA	NA	NA	NA	12/12/13	NA	NA	NA	NA	NA	NA
PT614	12/12/13	PT61441620	White	Not Hispanic or Latino	47.99583835	21582.4881	20998.08039	38.9	30.97838808	OIND	non-MS	Male	12/12/13	NA	12/9/13	49	49	18	17	0.75	118.1477409	12/12/13	NA	NA	NA	NA	NA	36.17540311	1.715	106.4	5.879833301	NA	NA	NA	NA	NA	NA	NA	NA	NA	NA	NA	12/11/13	NA	NA	NA	NA	NA	NA
PT490	9/19/13	PT49041536	White	Unknown (individuals not reporting ethnicity)	46.68710985	15585.7884	15019.67367	94.2	86.53638443	OIND	non-MS	Female	9/19/13	NA	9/17/13	28	91	16	17	0.78	84.25689367	9/19/13	NA	NA	NA	NA	NA	21.30394858	1.65	58	3.701585713	NA	NA	NA	NA	NA	NA	NA	NA	NA	NA	NA	8/5/13	NA	NA	NA	NA	NA	NA
PT142	12/19/13	PT14241627	White	Not Hispanic or Latino	38.53082904	3645.606352	3181.274662	43.8	37.56530304	OIND	non-MS	Female	12/19/13	NA	12/16/13	17	85	9	5	0.51	143.0483919	12/19/13	NA	NA	NA	NA	NA	19.44658375	1.727	58	3.936149702	NA	NA	NA	NA	NA	NA	NA	NA	NA	NA	NA	12/16/13	NA	NA	NA	NA	NA	NA
PT721	9/19/18	PT72143362	White	Unknown (individuals not reporting ethnicity)	71.36129668	14164.05028	13132.95231	89.9	75.5931162	OIND	non-MS	Male	9/19/18	NA	9/19/18	40	154	16	12	1.03	75.58720139	9/19/18	NA	NA	NA	NA	NA	25.01730104	1.7	72.3	4.7340167	NA	NA	NA	NA	NA	NA	NA	NA	NA	NA	NA	9/19/18	NA	NA	NA	NA	NA	NA
PT142	9/22/16	PT14242635	White	Not Hispanic or Latino	41.2906582	556.9605114	60.42103275	11.2	4.514415426	OIND	non-MS	Female	9/22/16	NA	9/20/16	8	60	12	10	0.42	176.4750681	9/21/16	NA	NA	NA	NA	NA	NA	NA	NA	2.017509702	NA	NA	NA	NA	NA	NA	NA	NA	NA	NA	NA	9/21/16	NA	NA	NA	NA	NA	NA
PT400	1/2/14	PT40041641	White	Hispanic or Latino	23.893878	30613.20423	30287.84782	190	185.6948365	OIND	non-MS	Male	1/2/14	NA	1/2/14	NA	NA	NA	24	0.74	138.2387395	1/2/14	NA	NA	NA	NA	NA	22.52548884	1.651	61.4	4.231725135	NA	NA	NA	NA	NA	NA	NA	NA	NA	NA	NA	12/31/13	NA	NA	NA	NA	NA	NA
PT649	5/23/19	PT64943608	White	Unknown (individuals not reporting ethnicity)	50.87339831	2411.876912	1785.142053	47.61071645	39.09088143	OIND	non-MS	Male	NA	NA	5/23/19	31	71	14	22	1.97	38.30749124	5/23/19	NA	NA	NA	NA	NA	32	1.75	98	5.725074688	NA	NA	NA	NA	NA	NA	NA	NA	NA	NA	NA	NA	NA	NA	NA	NA	NA	NA
PT400	2/12/14	PT40041682	White	Hispanic or Latino	24.00613295	39535.86315	39209.61802	102	97.68259225	OIND	non-MS	Male	2/12/14	NA	2/11/14	52	49	21	19	0.76	133.924835	2/12/14	NA	NA	NA	NA	NA	19.03638468	1.667	52.9	4.006581482	NA	NA	NA	NA	NA	NA	NA	NA	NA	NA	NA	12/31/13	NA	NA	NA	NA	NA	NA
PT230	10/16/14	PT23041928	Black or African American	Not Hispanic or Latino	54.5942394	7331.711858	6645.669057	85.8	76.43916724	OIND	non-MS	Male	10/16/14	NA	10/16/14	35	162	11	34	1.43	66.1305503	10/16/14	NA	NA	NA	NA	NA	33.08641975	1.8	107.2	6.1946288	NA	NA	NA	NA	NA	NA	NA	NA	NA	NA	NA	10/16/14	NA	NA	NA	NA	NA	NA
PT649	5/29/19	PT64943614	White	Unknown (individuals not reporting ethnicity)	50.88982587	2561.078661	1934.093566	35.41792908	26.89455233	OIND	non-MS	Male	NA	NA	5/29/19	46	52	11	32	1.34	59.75721307	5/29/19	NA	NA	NA	NA	NA	32.65306122	1.75	100	5.789454688	NA	NA	NA	NA	NA	NA	NA	NA	NA	NA	NA	NA	NA	NA	NA	NA	NA	NA
PT400	2/27/14	PT40041697	White	Hispanic or Latino	24.04720184	31431.21028	31104.6394	224.0932062	219.7713102	OIND	non-MS	Male	2/27/14	NA	2/27/14	31	49	17	38	0.91	108.749054	2/27/14	NA	NA	NA	NA	NA	23.89444127	1.667	66.4	4.441146482	NA	NA	NA	NA	NA	NA	NA	NA	NA	NA	NA	12/31/13	NA	NA	NA	NA	NA	NA
PT463	1/9/14	PT46341648	White	Unknown (individuals not reporting ethnicity)	58.72029351	997.6866491	239.2925789	7.78	-2.610827291	NIND	non-MS	Male	1/9/14	NA	1/9/14	39	55	16	14	1.06	76.07612464	1/9/14	NA	NA	NA	NA	NA	32.91985804	1.688	93.8	5.388198241	NA	NA	NA	NA	NA	NA	NA	NA	NA	NA	NA	1/2/14	NA	NA	NA	NA	NA	NA
PT293	5/26/16	PT29342516	Unknown or Not reported	Unknown (individuals not reporting ethnicity)	28.02814588	19683.17529	19323.43443	76.9	72.12013602	OIND	non-MS	Male	5/26/16	NA	5/26/16	76	68	18	25	0.72	138.1312685	5/26/16	NA	NA	NA	NA	NA	NA	NA	NA	2.638645988	NA	NA	NA	NA	NA	NA	NA	NA	NA	NA	NA	5/26/16	NA	NA	NA	NA	NA	NA
PT398	2/12/14	PT39841682	White	Unknown (individuals not reporting ethnicity)	44.94578907	19474.40356	18931.74372	53.1	45.76667914	OIND	non-MS	Male	2/12/14	NA	1/23/14	54	82	21	37	1.13	74.62329825	2/12/14	NA	NA	NA	NA	NA	28.43396037	1.73	85.1	5.243173367	NA	NA	NA	NA	NA	NA	NA	NA	NA	NA	NA	2/12/14	NA	NA	NA	NA	NA	NA
PT549	2/8/17	PT54942774	White	Not Hispanic or Latino	35.31650422	7424.620425	6995.176552	74.8	69.05225527	NIND	non-MS	Male	2/8/17	NA	2/8/17	33	106	20	12	0.94	96.8916474	2/8/17	NA	NA	NA	NA	NA	18.90544123	1.78	59.9	4.601506009	NA	NA	NA	NA	NA	NA	NA	NA	NA	NA	NA	2/8/17	NA	NA	NA	NA	NA	NA
PT653	8/15/19	PT65343692	White	Unknown (individuals not reporting ethnicity)	58.90921038	169408.1381	168646.2545	318.6632875	308.2226774	OIND	non-MS	Male	NA	NA	8/12/19	47	84	35	17	2.26	31.73505992	8/15/19	NA	NA	NA	NA	NA	32.4691358	1.8	105.2	6.1302488	NA	NA	NA	NA	NA	NA	NA	NA	NA	NA	NA	NA	NA	NA	NA	NA	NA	NA
PT066	7/14/17	PT06642930	White	Unknown (individuals not reporting ethnicity)	62.6218377	9222.438395	8388.624145	71.2	59.7311749	OIND	non-MS	Male	7/14/17	NA	7/14/17	43	56	17	20	0.88	93.07799408	7/14/17	NA	NA	NA	NA	NA	20.48404543	1.72	60.6	4.421765571	NA	NA	NA	NA	NA	NA	NA	NA	NA	NA	NA	7/14/17	NA	NA	NA	NA	NA	NA
PT351	7/13/11	PT35140737	White	Not Hispanic or Latino	59.40477494	279.054362	-492.0594904	15.2	4.627663707	PP-MS	MS	Female	7/20/11	47	7/20/11	26	112	16	25	0.91	67.15391287	7/13/11	6.5	63	45.86345335	125.44444	No	30.85399449	1.65	84	4.561665713	7.43	2.132231008	9.67	3.994448767	0.379463742	0	1	0	1	0	0	7/20/11	NA	NA	2	1	2	0.704144623
PT705	8/28/19	PT70543705	White	Unknown (individuals not reporting ethnicity)	63.3775052	79607.30118	78758.03439	207.0325238	195.3423239	OIND	non-MS	Male	NA	NA	8/28/19	125	59	77	22	1.57	47.60519251	8/28/19	NA	NA	NA	NA	NA	27.29109275	1.65	74.3	4.643977663	NA	NA	NA	NA	NA	NA	NA	NA	NA	NA	NA	NA	NA	NA	NA	NA	NA	NA
PT610	3/12/15	PT61042075	Asian	Unknown (individuals not reporting ethnicity)	20.85478042	8694.81105	8392.616455	66.3	62.313451	OIND	non-MS	Male	3/12/15	NA	3/9/15	16	52	11	26	1.03	97.03696157	3/12/15	NA	NA	NA	NA	NA	21.50051653	1.76	66.6	4.748210614	NA	NA	NA	NA	NA	NA	NA	NA	NA	NA	NA	4/23/15	NA	NA	NA	NA	NA	NA
PT619	1/26/17	PT61942761	Black or African American	Not Hispanic or Latino	46.15595225	292.0455514	-266.8092205	5.46	-2.101318592	RR-MS	MS	Female	1/25/17	58	1/25/17	17	64	17	11	0.49	174.7371954	1/25/17	3	87	20.45465133	41.58888804	No	37.18619444	1.63	98.8	4.993783007	2.02	1.121432029	3.98	-12.80459445	-1.022810061	0	3	0	1	2	0	1/26/17	NA	1	1	0	2	0.77075641
PT378	4/24/14	PT37841753	White	Unknown (individuals not reporting ethnicity)	55.55798927	21709.36907	21007.07014	97.2	87.60811788	NIND	non-MS	Female	4/24/14	NA	4/22/14	27	74	20	15	0.78	81.33308359	4/24/14	NA	NA	NA	NA	NA	20.17669071	1.61	52.3	3.399489364	NA	NA	NA	NA	NA	NA	NA	NA	NA	NA	NA	4/22/14	NA	NA	NA	NA	NA	NA
PT118	5/1/14	PT11841760	American Indian/Alaska Native	Not Hispanic or Latino	27.72971197	6941.64628	6584.504801	53.7	48.95608989	NIND	non-MS	Female	5/1/14	NA	4/28/14	10	43	14	9	0.65	115.591383	5/1/14	NA	NA	NA	NA	NA	20.34814131	1.71	59.5	3.932135137	NA	NA	NA	NA	NA	NA	NA	NA	NA	NA	NA	4/28/14	NA	NA	NA	NA	NA	NA
PT705	9/4/19	PT70543712	White	Unknown (individuals not reporting ethnicity)	63.39667068	33624.41705	32774.75465	353.6385262	341.9426564	OIND	non-MS	Male	NA	NA	9/4/19	110	38	18	45	1.77	41.45097201	9/4/19	NA	NA	NA	NA	NA	31.58861341	1.65	86	5.020600663	NA	NA	NA	NA	NA	NA	NA	NA	NA	NA	NA	NA	NA	NA	NA	NA	NA	NA
PT380	7/9/15	PT38042194	White	Not Hispanic or Latino	47.160771	7614.891804	7042.223464	65.4	57.64399404	OIND	non-MS	Male	7/9/15	NA	7/8/15	35	50	17	27	1.13	73.88070493	7/9/15	NA	NA	NA	NA	NA	29.81481481	1.8	96.6	5.8534148	NA	NA	NA	NA	NA	NA	NA	NA	NA	NA	NA	7/9/15	NA	NA	NA	NA	NA	NA
PT621	1/27/16	PT62142396	White	Unknown (individuals not reporting ethnicity)	36.97842515	5116.242025	4669.100243	65.3	59.30542942	OIND	non-MS	Male	1/27/16	NA	1/27/16	142	120	100	28	1.29	66.61949018	1/27/16	NA	NA	NA	NA	NA	26.57312925	1.68	75	4.758054781	NA	NA	NA	NA	NA	NA	NA	NA	NA	NA	NA	NA	NA	NA	NA	NA	NA	NA
PT380	6/4/15	PT38042159	White	Not Hispanic or Latino	47.0649436	9895.205182	9323.86881	65.1	57.36277518	OIND	non-MS	Male	6/4/15	NA	6/4/15	45	52	22	19	0.77	115.0661176	6/4/15	NA	NA	NA	NA	NA	28.88888889	1.8	93.6	5.7568448	NA	NA	NA	NA	NA	NA	NA	NA	NA	NA	NA	6/4/15	NA	NA	NA	NA	NA	NA
PT579	9/2/16	PT57942615	White	Unknown (individuals not reporting ethnicity)	37.70671339	12793.20157	12338.07611	64	57.89395143	OIND	non-MS	Male	9/2/16	NA	9/2/16	29	121	25	21	1.73	47.29303255	9/2/16	NA	NA	NA	NA	NA	31.19562895	1.81	102.2	6.069539973	NA	NA	NA	NA	NA	NA	NA	NA	NA	NA	NA	9/2/16	NA	NA	NA	NA	NA	NA
PT580	12/12/13	PT58041620	White	Not Hispanic or Latino	33.95575512	20424.69002	20009.21402	63.88951715	58.33628235	OIND	non-MS	Male	12/12/13	NA	12/12/13	NA	NA	NA	NA	NA	NA	12/12/13	NA	NA	NA	NA	NA	NA	NA	NA	0.6041	NA	NA	NA	NA	NA	NA	NA	NA	NA	NA	NA	12/12/13	NA	NA	NA	NA	NA	NA
PT246	1/8/15	PT24642012	White	Unknown (individuals not reporting ethnicity)	64.34673092	5356.148369	4486.642084	95.5	83.51959627	OIND	non-MS	Female	1/8/15	NA	1/8/15	19	97	14	13	0.57	113.3727818	1/8/15	NA	NA	NA	NA	NA	24.45835773	1.49	54.3	3.157504639	NA	NA	NA	NA	NA	NA	NA	NA	NA	NA	NA	1/8/15	NA	NA	NA	NA	NA	NA
PT721	9/10/18	PT72143353	White	Unknown (individuals not reporting ethnicity)	71.33665535	8185.215219	7154.734463	62.7	48.4020327	OIND	non-MS	Male	9/10/18	NA	9/10/18	38	94	30	12	1.35	55.32070451	9/10/18	NA	NA	NA	NA	NA	30.03460208	1.7	86.8	5.2007717	NA	NA	NA	NA	NA	NA	NA	NA	NA	NA	NA	9/10/18	NA	NA	NA	NA	NA	NA
PT619	10/18/18	PT61943391	Black or African American	Not Hispanic or Latino	47.88084547	304.8816928	-277.8952699	12.6	4.701401091	RR-MS	MS	Female	10/18/18	59	10/18/18	24	64	23	10	0.53	158.422708	10/18/18	4.5	69	33.56723668	97.17222003	NA	34.70902506	1.67	96.8	5.043966574	6.28	1.422418032	7.95	-0.814479723	-1.257040534	0	7	2	2	3	0	10/18/18	NA	0	1	0	2	0.778180646
PT408	7/28/16	PT40842579	Black or African American	Not Hispanic or Latino	50.50925419	305.7973645	-315.4161689	6.48	-1.961703553	PP-MS	MS	Male	7/27/16	44	7/28/16	19	75	20	9	0.84	124.1361089	7/27/16	2.5	84	21.41431726	48.094444	No	31.60588582	1.741	95.8	5.624074401	3.11	1.310659786	3.92	-14.67334102	-0.77473611	2	0	0	0	0	0	7/27/16	0	0	1	0	1	0.790570908
PT165	8/9/16	PT16542591	Asian	Not Hispanic or Latino	44.07512868	19538.87226	19007.5729	61.6	54.42644925	OIND	non-MS	Male	8/9/16	NA	8/2/16	27	42	16	21	1.05	81.53234859	8/9/16	NA	NA	NA	NA	NA	28.37680785	1.76	87.9	5.433857614	NA	NA	NA	NA	NA	NA	NA	NA	NA	NA	NA	8/9/16	NA	NA	NA	NA	NA	NA
PT046	2/7/18	PT04643138	Unknown or Not reported	Unknown (individuals not reporting ethnicity)	39.47815135	2798.69684	2323.552288	60.9	54.51406938	OIND	non-MS	Female	2/7/18	NA	2/7/18	33	87	18	14	0.67	103.8887472	2/7/18	NA	NA	NA	NA	NA	22.16593395	1.605	57.1	3.544470617	NA	NA	NA	NA	NA	NA	NA	NA	NA	NA	NA	2/7/18	NA	NA	NA	NA	NA	NA
PT380	3/13/15	PT38042076	White	Not Hispanic or Latino	46.83769576	60554.55083	59986.36076	282	274.3071317	OIND	non-MS	Male	3/13/15	NA	3/13/15	16	63	13	18	1.28	64.0713924	3/13/15	NA	NA	NA	NA	NA	26.2345679	1.8	85	5.4800108	NA	NA	NA	NA	NA	NA	NA	NA	NA	NA	NA	3/13/15	NA	NA	NA	NA	NA	NA
PT178	10/31/13	PT17841578	White	Unknown (individuals not reporting ethnicity)	68.61789508	3035.916104	2071.314809	59.9	46.55245136	NIND	non-MS	Male	10/31/13	NA	10/31/13	20	64	12	39	1.61	45.50315465	10/31/13	NA	NA	NA	NA	NA	29.35752192	1.63	78	4.703871074	NA	NA	NA	NA	NA	NA	NA	NA	NA	NA	NA	10/31/13	NA	NA	NA	NA	NA	NA
PT628	10/8/19	PT62843746	More than one race	Unknown (individuals not reporting ethnicity)	33.40816997	6585.37198	6175.387818	65.49597232	60.01914104	OIND	non-MS	Male	NA	NA	10/7/19	90	100	45	7	0.92	100.4544859	10/8/19	NA	NA	NA	NA	NA	22.32344952	1.88	78.9	5.581821157	NA	NA	NA	NA	NA	NA	NA	NA	NA	NA	NA	NA	NA	NA	NA	NA	NA	NA
PT292	5/7/15	PT29242131	White	Unknown (individuals not reporting ethnicity)	68.55492279	1117.427658	154.3012926	13.9	0.573699729	NIND	non-MS	Male	5/7/15	NA	5/7/15	NA	NA	NA	19	1.13	68.47735691	5/7/15	NA	NA	NA	NA	NA	30.8112461	1.69	88	5.207776222	NA	NA	NA	NA	NA	NA	NA	NA	NA	NA	NA	5/7/15	NA	NA	NA	NA	NA	NA
PT385	2/19/20	PT38543880	Black or African American	Unknown (individuals not reporting ethnicity)	58.73945899	4259.427695	3500.680343	376.7573833	366.3615164	RR-MS	MS	Male	2/24/20	44	2/19/20	41	106	37	36	2.52	33.88377007	2/19/20	NA	NA	NA	NA	NA	25.81068007	1.79	82.7	5.370508879	NA	NA	NA	NA	NA	NA	NA	NA	NA	NA	NA	2/16/20	7	4	0	0	2	NA
PT074	10/18/19	PT07443756	Unknown or Not reported	Unknown (individuals not reporting ethnicity)	25.18344103	14201.59089	13865.87756	87.2754794	82.82753944	OIND	non-MS	Male	NA	NA	10/18/19	16	148	15	25	1.68	53.09847979	10/18/19	NA	NA	NA	NA	NA	26.15510204	1.75	80.1	5.148873688	NA	NA	NA	NA	NA	NA	NA	NA	NA	NA	NA	NA	NA	NA	NA	NA	NA	NA
PT074	10/31/19	PT07443769	Unknown or Not reported	Unknown (individuals not reporting ethnicity)	25.21903406	12538.78358	12202.77976	83.64690606	79.19495891	OIND	non-MS	Male	NA	NA	10/31/19	NA	NA	NA	29	0.95	102.4876282	10/31/19	NA	NA	NA	NA	NA	25.50204082	1.75	78.1	5.084493688	NA	NA	NA	NA	NA	NA	NA	NA	NA	NA	NA	NA	NA	NA	NA	NA	NA	NA
PT385	3/2/20	PT38543892	Black or African American	Unknown (individuals not reporting ethnicity)	58.77231409	5462.917651	4703.564288	185.0162966	174.6117847	RR-MS	MS	Male	2/24/20	44	3/2/20	37	104	14	38	1.53	60.25939132	3/2/20	NA	NA	NA	NA	NA	27.4336007	1.79	87.9	5.537896879	NA	NA	NA	NA	2.221170811	NA	NA	NA	NA	NA	NA	2/24/20	7	1	0	0	2	0.611770888
PT066	8/1/17	PT06642948	White	Unknown (individuals not reporting ethnicity)	62.67112036	10040.94968	9206.136284	56.7	45.21686606	OIND	non-MS	Male	8/1/17	NA	8/1/17	41	51	20	18	1.03	77.60621571	8/1/17	NA	NA	NA	NA	NA	20.48404543	1.72	60.6	4.421765571	NA	NA	NA	NA	NA	NA	NA	NA	NA	NA	NA	8/1/17	NA	NA	NA	NA	NA	NA
PT714	8/9/18	PT71443321	White	Not Hispanic or Latino	32.21169642	667.7254666	269.4896942	7.62	2.306472542	RR-MS	MS	Male	8/8/18	7	8/8/18	16	91	14	13	0.83	113.9672248	8/8/18	5.5	44	50.82035162	161.988888	No	30.18392952	1.721	89.4	5.352095776	8.75	3.280748513	3.91	26.62092021	NA	2	5	0	3	1	1	8/9/18	0	0	2	1	1	NA
PT579	9/22/16	PT57942635	White	Unknown (individuals not reporting ethnicity)	37.76147191	16089.03199	15633.30051	56.5	50.38548631	OIND	non-MS	Male	9/22/16	NA	9/21/16	45	85	16	35	1.31	65.17030382	9/22/16	NA	NA	NA	NA	NA	30.15780959	1.81	98.8	5.960093973	NA	NA	NA	NA	NA	NA	NA	NA	NA	NA	NA	9/16/16	NA	NA	NA	NA	NA	NA
PT090	1/4/18	PT09043104	White	Not Hispanic or Latino	59.46227138	2180.74934	1408.557362	55.2	44.61227336	RR-MS	MS	Female	12/19/17	39	1/3/18	32	97	26	26	0.87	70.72078648	1/4/18	NA	NA	NA	NA	NA	19.44710103	1.621	51.1	3.390462498	NA	NA	NA	NA	NA	NA	NA	NA	NA	NA	NA	1/4/18	NA	NA	NA	NA	NA	NA
PT063	8/24/18	PT06343336	Black or African American	Not Hispanic or Latino	34.64297448	5752.721284	5330.248816	33.82759839	28.17696719	RR-MS	MS	Male	8/23/18	43	8/24/18	27	54	25	11	1.14	94.20862161	8/23/18	3.5	84	23.68280953	71.438888	Yes	37.6581209	1.649	102.4	5.545521823	5.87	1.287685879	6.61	-2.096263574	-0.115567317	0	0	0	0	0	0	8/23/18	15	6	0	0	3	0.781536012
PT342	8/29/18	PT34243341	Black or African American	Unknown (individuals not reporting ethnicity)	45.86573212	1796.046344	1241.118946	13.5	5.993997583	RR-MS	MS	Female	8/30/18	52	8/29/18	13	66	19	8	0.73	110.4454736	8/29/18	4.5	86	25.81801952	65.94444408	No	38.0591716	1.625	100.5	5.035870664	6.56	1.396485211	8.77	-7.254444302	-0.175767358	0	2	0	2	0	0	8/30/18	2	9	1	0	3	0.74154172
PT504	2/20/20	PT50443881	Black or African American	Not Hispanic or Latino	34.38560946	2919.736573	2499.897991	11.79862612	6.184668558	OIND	non-MS	Male	2/5/20	42	2/5/20	30	140	27	12	1.11	97.32376366	2/5/20	3.5	73	29.78615109	55.29444401	No	27.62345679	1.8	89.5	5.6248658	NA	NA	NA	NA	NA	NA	NA	NA	NA	NA	NA	2/5/20	NA	NA	NA	NA	NA	NA
PT672	10/11/18	PT67243384	White	Not Hispanic or Latino	59.94140839	1935.497009	1154.261835	17.9	7.183146109	SP-MS	MS	Female	10/10/18	48	10/10/18	23	67	29	20	0.62	104.381783	10/10/18	5.5	61	39.68377225	122.383332	No	27.93603946	1.733	83.9	4.812105612	5.1	1.082815048	5.52	-2.532113108	-0.405748078	2	27	0	20	6	1	10/10/18	2	3	2	2	2	0.7439768
PT544	7/13/11	PT54440737	White	Not Hispanic or Latino	45.67681524	324.3885695	-227.9971726	8.98	1.509787651	PP-MS	MS	Female	NA	NA	NA	22	90	12	13	0.71	94.38843861	5/23/11	6	67	40.01729444	104.344444	No	27.93102118	1.61	72.4	4.064397364	7.76	1.685245379	6.04	7.15829571	-0.590004157	0	3	0	2	1	0	5/23/11	NA	NA	2	1	2	0.762129906
PT444	11/15/18	PT44443419	White	Not Hispanic or Latino	59.1556237	716.6046663	-49.85467778	10.30794377	-0.197959119	PP-MS	MS	Female	11/14/18	50	11/14/18	15	75	20	9	0.56	117.7061528	11/14/18	4	67	33.13875528	96.4888881	No	22.90625467	1.691	65.5	4.071919662	4.11	1.588216733	5.82	-8.566592728	-0.863661281	2	4	0	0	4	0	11/14/18	0	NA	1	1	2	0.764810943
PT634	11/20/18	PT63443424	White	Not Hispanic or Latino	36.13788194	10592.31708	10154.21562	29.5	23.63156251	CIS	non-MS	Male	11/14/18	53	11/14/18	73	60	26	12	0.93	97.64717739	11/14/18	1.5	88	13.25559305	17.983332	No	39.66913482	1.758	122.6	6.544039304	NA	NA	NA	NA	NA	NA	NA	NA	NA	NA	NA	11/14/18	NA	NA	NA	NA	NA	NA
PT619	7/18/19	PT61943664	Black or African American	Not Hispanic or Latino	48.6282992	327.1078535	-266.3508739	4.950368977	-3.099018267	RR-MS	MS	Female	7/18/19	59	7/18/19	15	69	14	13	0.5	168.909768	7/18/19	4	69	31.54289632	93.30000001	No	34.70902506	1.67	96.8	5.043966574	5.65	1.396185903	7.59	-3.324453168	-1.189249804	0	10	2	2	3	3	7/18/19	NA	0	1	0	2	0.773264817
PT401	10/23/18	PT40143396	White	Hispanic or Latino	40.14894316	1004.655906	521.7029165	12.27758408	5.782352777	SP-MS	MS	Male	10/18/18	15	10/18/18	17	121	22	23	0.84	107.4932718	10/18/18	6.5	41	60.29436745	187.827776	No	26.2962963	1.8	85.2	5.4864488	8.95	4.354230708	8.35	30.94509064	3.540238129	2	5	0	2	1	2	10/18/18	0	7	2	1	3	0.651056584
PT189	12/20/18	PT18943454	White	Not Hispanic or Latino	62.10710766	943.2883169	119.8384119	16.6	5.279561331	SP-MS	MS	Female	12/5/18	33	12/5/18	8	89	15	19	0.56	116.5630526	12/5/18	5.5	53	48.18966702	177.133332	No	22.52313714	1.613	58.6	3.616216275	5.52	1.837031383	4.86	4.591595172	1.627302336	1	5	0	3	1	1	12/20/18	0	NA	2	1	2	0.671146996
PT305	12/6/18	PT30543440	White	Not Hispanic or Latino	56.12747782	936.9887809	224.9034785	8.18	-1.551082938	OIND	non-MS	Male	12/5/18	46	12/5/18	24	74	21	12	0.74	116.2367938	12/5/18	4	76	27.13883004	68.29444205	No	39.93055556	1.68	112.7	5.971617781	NA	NA	NA	NA	NA	NA	NA	NA	NA	NA	NA	12/6/18	NA	NA	NA	NA	NA	NA
PT049	1/29/20	PT04943859	White	Unknown (individuals not reporting ethnicity)	62.21388676	28322.92567	27497.33635	50.87736382	39.52630151	OIND	non-MS	Male	NA	NA	1/29/20	24	48	18	18	1.26	61.59261174	1/29/20	NA	NA	NA	NA	NA	32.14631254	1.79	103	6.023965879	NA	NA	NA	NA	NA	NA	NA	NA	NA	NA	NA	NA	NA	NA	NA	NA	NA	NA
PT198	12/13/18	PT19843447	White	Unknown (individuals not reporting ethnicity)	54.24926076	16666.82111	15986.50535	119	109.7205127	SP-MS	MS	Female	12/13/18	52	12/13/18	13	69	17	9	0.69	94.14677897	12/13/18	5	65	36.58154477	104.605554	No	19.69963084	1.609	51	3.353717943	5.64	0.921121735	4.36	-1.937836709	-0.547359849	0	2	0	1	1	0	12/13/18	1	12	1	1	2	0.74913213
PT120	8/5/14	PT12041856	White	Not Hispanic or Latino	42.5993867	329.1262018	-183.4580529	13.28708862	6.376433207	PP-MS	MS	Male	NA	NA	8/4/14	11	44	12	16	1.01	85.85493816	8/4/14	NA	NA	NA	NA	NA	25.69134163	1.82	85.1	5.555350599	9.23	NA	7.8	NA	NA	0	6	1	1	4	0	8/4/14	0	NA	0	3	2	0.764565716
PT331	12/19/18	PT33143453	Black or African American	Unknown (individuals not reporting ethnicity)	50.03011718	591.7672797	-22.25538923	5.39	-2.949989561	Healthy Donor	non-MS	Female	12/19/18	44	12/19/18	29	96	22	9	0.46	184.900505	12/19/18	1.5	88	12.74011523	9.75	NA	26.01656805	1.625	68.7	3.983926664	NA	NA	NA	NA	NA	NA	NA	NA	NA	NA	NA	12/19/18	NA	NA	NA	NA	NA	NA
PT074	12/5/19	PT07443804	Unknown or Not reported	Unknown (individuals not reporting ethnicity)	25.31486146	11545.20209	11208.41494	43.42464453	38.96189084	OIND	non-MS	Male	NA	NA	12/5/19	25	84	13	17	0.9	109.0019493	12/5/19	NA	NA	NA	NA	NA	27.49387755	1.75	84.2	5.280852688	NA	NA	NA	NA	NA	NA	NA	NA	NA	NA	NA	NA	NA	NA	NA	NA	NA	NA
PT621	2/2/16	PT62142402	White	Unknown (individuals not reporting ethnicity)	36.9948527	5588.30533	5140.985018	49	43.00293746	OIND	non-MS	Male	2/2/16	NA	2/2/16	49	110	28	12	1.03	86.37111304	2/2/16	NA	NA	NA	NA	NA	26.99579004	1.659	74.3	4.67109494	NA	NA	NA	NA	NA	NA	NA	NA	NA	NA	NA	NA	NA	NA	NA	NA	NA	NA
PT621	5/8/13	PT62141402	White	Unknown (individuals not reporting ethnicity)	34.25692695	13497.96733	13079.43952	48.7	43.10428989	OIND	non-MS	Male	5/8/13	NA	5/6/13	36	101	25	18	0.98	92.91816716	5/8/13	NA	NA	NA	NA	NA	NA	NA	NA	2.312923175	NA	NA	NA	NA	NA	NA	NA	NA	NA	NA	NA	NA	NA	NA	NA	NA	NA	NA
PT509	1/10/19	PT50943475	White	Not Hispanic or Latino	64.01817983	973.9018584	111.309893	21.05007516	9.168843901	PP-MS	MS	Female	12/20/18	54	12/20/18	23	101	22	17	0.76	81.44417332	12/20/18	5.5	67	39.32056644	127.483332	No	32.5372483	1.687	92.6	4.956197409	4.17	2.00006841	6.92	-5.50848745	-0.835898854	1	7	1	3	0	3	12/20/18	0	1	2	2	0	0.744297907
PT704	11/5/19	PT70443774	White	Unknown (individuals not reporting ethnicity)	62.84360968	932.3579743	94.03812012	12.87915321	1.345797601	NIND	non-MS	Male	NA	NA	11/5/19	28	64	22	16	1.13	69.69727946	11/5/19	NA	NA	NA	NA	NA	24.90641227	1.82	82.5	5.471656599	NA	NA	NA	NA	NA	NA	NA	NA	NA	NA	NA	NA	NA	NA	NA	NA	NA	NA
PT120	9/18/14	PT12041900	White	Not Hispanic or Latino	42.71985544	340.8197704	-173.2672169	10.2	3.26824975	PP-MS	MS	Male	9/18/14	NA	9/18/14	11	45	15	17	1.04	82.95470825	9/18/14	NA	NA	NA	NA	NA	25.69134163	1.82	85.1	5.555350599	9.23	NA	7.8	NA	NA	0	6	1	1	4	0	9/18/14	0	NA	0	3	2	0.770057561
PT538	1/24/19	PT53843489	White	Not Hispanic or Latino	43.76026722	625.4020357	98.15220755	20.90144062	13.78480733	RR-MS	MS	Female	1/23/19	47	1/23/19	20	121	31	15	0.62	111.2667843	1/23/19	5	55	44.51904279	140.52222	No	22.82586543	1.605	58.8	3.600706617	7.08	2.553945843	6.91	12.81631332	-0.422941006	2	3	1	2	0	0	1/23/19	0	0	0	2	2	0.772908597
PT465	5/22/14	PT46541781	Asian	Not Hispanic or Latino	33.53959041	21857.4026	21446.10705	47.1	41.60492829	OIND	non-MS	Female	5/22/14	NA	5/22/14	8	60	9	13	0.86	80.5044387	5/22/14	NA	NA	NA	NA	NA	19.51518753	1.615	50.9	3.36706611	NA	NA	NA	NA	NA	NA	NA	NA	NA	NA	NA	5/22/14	NA	NA	NA	NA	NA	NA
PT555	1/31/19	PT55543496	Black or African American	Not Hispanic or Latino	48.41200307	16439.25779	15848.91009	179.9724989	171.96704	RR-MS	MS	Female	1/31/19	44	1/30/19	10	43	17	10	0.63	129.486698	1/30/19	2	73	22.71190536	36.55	No	29.40233937	1.58	73.4	4.015941503	2.67	1.195312943	5.45	-12.01313407	-0.670039433	0	2	0	0	1	1	1/30/19	4	5	1	0	0	0.788022714
PT504	9/27/18	PT50443370	Black or African American	Not Hispanic or Latino	32.98652941	13679.12938	13273.32441	46.41843641	40.99971874	OIND	non-MS	Male	9/27/18	26	9/26/18	13	99	14	9	1.11	98.12575104	9/26/18	4	68	34.83031056	61.494444	No	23.38583362	1.768	73.1	4.984846012	NA	NA	NA	NA	NA	NA	NA	NA	NA	NA	NA	9/26/18	NA	NA	NA	NA	NA	NA
PT121	2/14/19	PT12143510	White	Unknown (individuals not reporting ethnicity)	61.92640456	1026.708794	206.8668007	17.83491611	6.566113971	SP-MS	MS	Female	2/7/19	29	2/7/19	15	140	19	17	0.75	83.2482387	2/7/19	6.5	51	56.99570928	170.933332	No	47.83673469	1.75	146.5	6.937993438	6.97	1.640930267	7.07	13.50081223	-0.355979185	0	6	2	4	0	0	2/7/19	0	4	0	1	1	0.792870743
PT243	11/26/19	PT24343795	White	Unknown (individuals not reporting ethnicity)	28.99737159	299.9206143	-68.39349412	10.8818044	5.983282525	NIND	non-MS	Female	NA	NA	11/25/19	12	48	17	13	1.04	66.59050549	11/26/19	NA	NA	NA	NA	NA	23.91518738	1.56	58.2	3.460459738	NA	NA	NA	NA	NA	NA	NA	NA	NA	NA	NA	NA	NA	NA	NA	NA	NA	NA
PT230	3/13/15	PT23042076	Black or African American	Not Hispanic or Latino	54.99945241	2530.119084	1837.287674	45.2	35.74270741	OIND	non-MS	Male	3/13/15	NA	3/13/15	NA	NA	NA	30	1.41	67.11338194	3/13/15	NA	NA	NA	NA	NA	29.65326464	1.8796	104.7619048	6.412760077	NA	NA	NA	NA	NA	NA	NA	NA	NA	NA	NA	3/13/15	NA	NA	NA	NA	NA	NA
PT332	2/21/19	PT33243517	Unknown or Not reported	Hispanic or Latino	46.30380024	568.9595698	8.093385818	10.33852876	2.74887368	NIND	non-MS	Female	2/20/19	14	2/20/19	60	104	23	14	0.53	131.822622	2/20/19	2.5	76	23.89078007	52.46111	No	32.2997416	1.548	77.4	4.064637327	NA	NA	NA	NA	NA	NA	NA	NA	NA	NA	NA	2/27/19	NA	NA	NA	NA	NA	NA
PT622	12/7/17	PT62243076	Asian	Not Hispanic or Latino	42.79377943	370.304589	-144.70671	15.2	8.255273326	RR-MS	MS	Female	12/7/17	56	12/7/17	12	79	14	12	0.7	97.16410494	12/7/17	4	76	28.96333588	48.31111	No	32.00838272	1.574	79.3	4.195172766	5.21	1.802531114	7.16	-2.113229313	-1.002773114	0	1	0	1	0	0	12/7/17	0	0	1	0	1	0.780619925
PT735	5/9/19	PT73543594	White	Not Hispanic or Latino	53.56477932	1937.151115	1268.057397	22.1263135	13.00613919	RR-MS	MS	Male	5/9/19	39	5/9/19	21	59	17	15	1	82.89968036	5/9/19	3	80	22.63661908	49.63888801	No	29.36390442	1.739	88.8	5.392079441	3.42	1.012656306	7.4	-15.43804345	NA	2	1	0	0	0	1	5/9/19	1	1	1	0	1	NA
PT488	5/23/19	PT48843608	Unknown or Not reported	Hispanic or Latino	45.63300843	14411.47594	13859.6779	66.40744386	58.94550625	OIND	non-MS	Male	5/23/19	NA	5/23/19	13	111	12	12	0.75	119.3606025	5/23/19	5.5	54	47.45649349	136.138888	No	26.5043905	1.76	82.1	5.247155614	NA	NA	NA	NA	NA	NA	NA	NA	NA	NA	NA	5/23/19	NA	NA	NA	NA	NA	NA
PT550	8/8/19	PT55043685	White	Not Hispanic or Latino	45.72062206	1061.437057	508.4629838	10.67744663	3.19895036	PP-MS	MS	Female	8/7/19	57	8/7/19	14	72	20	12	0.69	97.47425615	8/7/19	4	70	31.66766034	60.422222	No	30.27697988	1.603	77.8	4.223729537	6.13	2.094775539	7.36	-1.308744193	-0.176760142	3	6	0	2	4	0	8/8/19	1	5	1	1	2	0.727429933
PT017	9/19/19	PT01743727	Black or African American	Not Hispanic or Latino	49.54002847	1642.729046	1035.975498	10.94862147	2.711403019	RR-MS	MS	Female	9/18/19	54	9/18/19	16	53	16	15	1.01	74.75608027	9/18/19	4.5	73	33.81449518	84.5444441	No	38.91839915	1.496	87.1	4.256816416	5.92	1.434261665	7.95	-1.643441068	-1.22977057	0	2	0	1	1	0	9/19/19	1	1	0	0	3	0.788492018
PT019	10/10/19	PT01943748	White	Not Hispanic or Latino	24.58931114	40449.78675	40118.88541	107.0871746	102.7055938	RR-MS	MS	Female	10/10/19	51	10/10/19	9	67	11	6	0.6	129.9006155	10/9/19	4	69	35.06115234	108.494444	No	38.10016537	1.645	103.1	5.178995502	8.79	2.795691313	8.5	15.81411112	-0.874729339	2	0	0	0	0	0	10/9/19	1	0	0	0	0	0.816163628
PT400	5/1/14	PT40041760	White	Hispanic or Latino	24.21969116	27274.77688	26946.83431	43	38.65920207	OIND	non-MS	Male	5/1/14	NA	5/1/14	32	87	24	15	0.82	122.4582211	5/1/14	NA	NA	NA	NA	NA	28.04019722	1.63	74.5	4.591206074	NA	NA	NA	NA	NA	NA	NA	NA	NA	NA	NA	5/1/14	NA	NA	NA	NA	NA	NA
PT456	10/9/19	PT45643747	White	Not Hispanic or Latino	21.91983353	1060.540079	750.4223625	6.657215416	2.561785127	RR-MS	MS	Female	10/9/19	51	10/9/19	51	88	35	7	0.68	115.0837529	10/10/19	3.5	76	27.05285357	54.938888	No	48.09288542	1.769	150.5	7.133152485	8.57	2.496192719	8.05	9.536658491	-0.766645665	0	0	0	0	0	0	10/10/19	1	3	0	0	1	0.814306888
PT107	7/21/10	PT10740380	White	Not Hispanic or Latino	60.82575841	978.5920504	180.3866732	13.00054874	2.041212829	PP-MS	MS	Male	6/24/10	46	6/23/10	30	95	15	14	0.89	92.44016377	6/23/10	6.5	69	44.29754027	104.3	No	24.20780205	1.78	76.7	5.142298009	5.82	1.346451728	8.87	1.555107676	-0.614598179	0	0	0	0	0	0	6/23/10	0	NA	1	1	2	0.760050856
PT090	1/24/18	PT09043124	White	Not Hispanic or Latino	59.5170299	1604.316834	831.0966693	42.1	31.49759506	RR-MS	MS	Female	NA	NA	1/24/18	NA	NA	NA	21	0.74	85.22630989	1/24/18	NA	NA	NA	NA	NA	20.28435391	1.621	53.3	3.463238498	NA	NA	NA	NA	NA	NA	NA	NA	NA	NA	NA	1/24/18	NA	NA	NA	NA	NA	NA
PT107	7/12/12	PT10741102	White	Not Hispanic or Latino	62.8025408	1149.250407	311.7667566	13.34525746	1.823879275	PP-MS	MS	Male	6/21/12	53	6/21/12	22	64	14	13	0.89	91.83551502	6/21/12	6.5	73	40.56942007	67.6	No	24.61810377	1.78	78	5.184145009	5.32	2.044981426	8.48	-3.469812969	-1.093392335	0	0	0	0	0	0	6/21/12	0	NA	1	1	2	0.763330937
PT308	7/24/14	PT30841844	White	Unknown (individuals not reporting ethnicity)	49.66323513	17062.94365	16454.37081	41.6	33.33706502	OIND	non-MS	Male	7/24/14	NA	7/21/14	22	68	18	17	1.66	46.90618372	7/24/14	NA	NA	NA	NA	NA	25.30612245	1.75	77.5	5.065179688	NA	NA	NA	NA	NA	NA	NA	NA	NA	NA	NA	7/24/14	NA	NA	NA	NA	NA	NA
PT101	2/26/15	PT10142061	Unknown or Not reported	Unknown (individuals not reporting ethnicity)	32.56488884	7220.158335	6818.489964	40.8	35.43877932	OIND	non-MS	Male	2/26/15	NA	2/26/15	NA	NA	NA	NA	NA	NA	2/26/15	NA	NA	NA	NA	NA	NA	NA	NA	0.6041	NA	NA	NA	NA	NA	NA	NA	NA	NA	NA	NA	2/26/15	NA	NA	NA	NA	NA	NA
PT107	5/23/13	PT10741417	White	Not Hispanic or Latino	63.66498741	816.9165077	-38.30387557	18.30969087	6.534154608	PP-MS	MS	Male	5/22/13	51	5/23/13	25	69	19	15	0.84	97.88253952	5/22/13	6.5	80	38.22918953	46.6	No	23.79750032	1.78	75.4	5.100451009	5.15	2.061241626	8.29	-6.405966898	-1.049525424	0	0	0	0	0	0	5/23/13	0	NA	1	1	1	0.765231658
PT542	3/3/20	PT54243893	Black or African American	Not Hispanic or Latino	66.47683715	7437.892759	6522.194277	14.17262879	1.528866679	OIND	non-MS	Female	NA	NA	3/3/20	21	91	23	13	1.04	68.08415932	3/3/20	NA	NA	NA	NA	NA	NA	NA	NA	0.1833	NA	NA	NA	NA	NA	NA	NA	NA	NA	NA	NA	NA	NA	NA	NA	NA	NA	NA
PT107	6/26/14	PT10741816	White	Not Hispanic or Latino	64.75741978	1002.403617	124.1764429	15.8	3.694465794	PP-MS	MS	Male	6/25/14	53	6/25/14	15	68	16	13	1	79.76774404	6/25/14	6.5	74	39.13528002	89.35	No	25.12309052	1.78	79.6	5.235649009	3.86	1.967412992	7.48	-6.209647843	-1.194554272	0	0	0	0	0	0	6/26/14	0	NA	1	1	1	0.765814923
PT438	9/12/14	PT43841894	White	Not Hispanic or Latino	34.67309167	345.4878317	-77.29393482	6.23	0.575061585	CIS	non-MS	Female	9/12/14	72	9/12/14	12	49	13	13	0.86	79.96308837	9/12/14	1	94	8.899965452	6.166666	No	23.48601754	1.63	62.4	3.789671007	NA	NA	NA	NA	NA	NA	NA	NA	NA	NA	NA	9/12/14	NA	NA	NA	NA	NA	NA
PT066	2/22/18	PT06643153	White	Unknown (individuals not reporting ethnicity)	63.23239514	4131.295642	3285.018242	39.41167201	27.76431141	OIND	non-MS	Male	2/22/18	NA	2/22/18	10	59	19	13	0.89	91.69138756	2/22/18	NA	NA	NA	NA	NA	NA	NA	NA	2.471051571	NA	NA	NA	NA	NA	NA	NA	NA	NA	NA	NA	2/22/18	NA	NA	NA	NA	NA	NA
PT703	3/13/08	PT70339520	White	Hispanic or Latino	40.19822582	1502.914514	1019.382809	6.448644668	-0.054690274	RR-MS	MS	Male	NA	NA	NA	32	79	29	11	1.01	86.97580606	12/27/07	1	98	7.765406581	4.8	No	28.91017549	2.01	116.8	7.343340507	2.79	1.009423588	4.18	-21.48781093	NA	0	0	0	0	0	0	12/27/07	0	NA	0	0	0	0.734471836
PT544	6/19/14	PT54441809	White	Not Hispanic or Latino	48.61187165	390.6723679	-202.5495042	10.4	2.353957524	PP-MS	MS	Female	6/18/14	61	6/17/14	16	122	15	14	0.66	101.3367094	6/18/14	6.5	68	42.50645972	95.744444	No	33.17773234	1.61	86	4.514285364	8.33	1.449451413	6.98	7.651562361	-0.8425057	0	7	1	6	0	0	6/19/14	0	NA	2	1	2	0.748318198
PT397	6/4/08	PT39739603	White	Not Hispanic or Latino	59.95509802	1268.976314	487.4812128	9.07	-1.65056629	PP-MS	MS	Female	NA	NA	NA	NA	NA	NA	13	0.85	72.56397891	4/3/08	3.5	65	33.38435436	81.727776	No	26.43320714	1.72	78.2	4.582152333	5.1	2.107612485	7.69	-8.731913952	NA	4	2	0	2	0	0	4/3/08	0	NA	0	0	0	0.747601052
PT681	1/8/15	PT68142012	White	Not Hispanic or Latino	62.12079728	1514.830929	691.1070512	38.92406962	27.59970947	OIND	non-MS	Male	1/8/15	NA	1/8/15	16	81	13	19	0.77	108.7621905	1/8/15	NA	NA	NA	NA	NA	21.25714286	1.75	65.1	4.666023688	NA	NA	NA	NA	NA	NA	NA	NA	NA	NA	NA	1/8/15	NA	NA	NA	NA	NA	NA
PT177	1/26/17	PT17742761	White	Not Hispanic or Latino	69.91567189	1727.672874	732.1671967	27.28960503	13.49653218	SP-MS	MS	Female	1/19/17	34	1/19/17	9	62	11	18	0.8	75.3926412	1/19/17	5	69	35.68135871	81.877776	No	25.10683761	1.56	61.1	3.556391738	0.98	1.317608249	2.34	-13.00429788	0.009217482	0	8	0	3	5	0	1/19/17	0	0	0	0	0	0.745845672
PT177	5/31/18	PT17743251	White	Not Hispanic or Latino	71.2572555	928.0034009	-100.4910448	36.70133979	22.43206565	SP-MS	MS	Female	5/31/18	23	5/31/18	11	80	13	19	0.94	62.34554341	5/31/18	5.5	63	40.44416018	184.305554	No	24.07955293	1.56	58.6	3.473691738	2.89	1.879848285	4.85	-9.125597676	0.706627394	1	14	0	6	8	0	5/31/18	0	0	0	0	0	0.736761807
PT368	1/8/13	PT36841282	White	Not Hispanic or Latino	49.23338079	4594.836949	3992.587846	37.8	29.62644017	SP-MS	MS	Female	1/7/13	43	1/7/13	19	78	15	11	0.63	106.6489199	1/7/13	6.5	68	42.90007462	124.22222	No	23.5546875	1.6	60.3	3.6366096	8.33	1.59475911	7.07	7.641372456	-0.324725699	0	20	0	12	8	0	1/7/13	NA	NA	NA	NA	NA	0.770493449
PT302	9/4/08	PT30239695	White	Not Hispanic or Latino	41.07709999	689.7855551	195.816176	11.7	5.050440381	NIND	non-MS	Female	9/3/08	NA	9/4/08	18	43	19	8	1.09	58.77171045	9/4/08	2	95	12.9111992	7.944444	No	23.50637476	1.668	65.4	3.999302944	NA	NA	NA	NA	NA	NA	NA	NA	NA	NA	NA	9/4/08	NA	NA	NA	NA	NA	NA
PT167	10/1/08	PT16739722	White	Not Hispanic or Latino	36.78950827	431.0357022	-14.05809976	6.16	0.194012689	NIND	non-MS	Female	9/26/08	NA	9/26/08	20	53	21	10	0.67	105.3949456	9/26/08	1.5	97	10.64868943	3.25	No	22.62568728	1.59	57.2	3.506883692	NA	NA	NA	NA	NA	NA	NA	NA	NA	NA	NA	10/1/08	NA	NA	NA	NA	NA	NA
PT230	7/2/15	PT23042187	Black or African American	Not Hispanic or Latino	55.30336217	1855.903999	1157.937085	37.5	27.9697108	OIND	non-MS	Male	7/2/15	NA	7/2/15	22	81	14	31	1.63	56.70974196	7/2/15	NA	NA	NA	NA	NA	33.6273222	1.825	112	6.43954152	NA	NA	NA	NA	NA	NA	NA	NA	NA	NA	NA	7/2/15	NA	NA	NA	NA	NA	NA
PT217	10/8/08	PT21739729	White	Unknown (individuals not reporting ethnicity)	52.5517468	15910.26446	15257.44054	23.56918999	14.67979321	CIS	non-MS	Female	9/29/08	NA	10/8/08	NA	NA	NA	10	0.77	83.48909889	9/29/08	3.5	77	26.54316121	35.32222	Yes	22.2417523	1.72	65.8	4.171960333	NA	NA	NA	NA	NA	NA	NA	NA	NA	NA	NA	10/9/08	NA	NA	NA	NA	NA	NA
PT370	3/29/10	PT37040266	White	Not Hispanic or Latino	54.52031541	1990.579189	1305.767657	37	27.65665823	NIND	non-MS	Female	NA	NA	3/17/10	31	71	26	10	1.07	56.69466337	3/17/10	3	93	19.75897099	23.2	No	27.54391058	1.66	75.9	4.322978806	NA	NA	NA	NA	NA	NA	NA	NA	NA	NA	NA	3/17/10	NA	NA	NA	NA	NA	NA
PT535	1/14/13	PT53541288	White	Not Hispanic or Latino	64.02913153	1958.556821	1095.735266	37	25.11547626	SP-MS	MS	Female	NA	NA	NA	37	110	23	26	0.62	102.9931565	NA	NA	NA	NA	NA	NA	NA	NA	NA	NA	NA	NA	NA	NA	NA	NA	NA	NA	NA	NA	NA	NA	NA	NA	NA	NA	NA	NA
PT228	10/20/08	PT22839741	White	Not Hispanic or Latino	51.70572774	871.1610018	231.6209914	15.9	7.198852515	NIND	non-MS	Female	9/22/08	NA	10/20/08	NA	NA	NA	NA	NA	NA	10/3/08	2	94	13.59851684	26.749992	No	39.09257745	1.642	105.4	5.246422769	NA	NA	NA	NA	NA	NA	NA	NA	NA	NA	NA	10/3/08	NA	NA	NA	NA	NA	NA
PT102	10/22/08	PT10239743	White	Not Hispanic or Latino	31.22330522	4426.320833	4037.535901	16.95861515	11.77631178	RR-MS	MS	Female	11/20/08	NA	10/22/08	19	71	23	8	0.72	100.2716937	11/20/08	1	100	6.622712524	1.25	Yes	22.28254008	1.78	70.6	4.527063687	0.87	1.402063473	0.8	-16.987911	NA	0	0	0	0	0	0	10/31/08	11	NA	1	0	1	0.746697868
PT362	7/29/20	PT36244041	White	Unknown (individuals not reporting ethnicity)	33.03581207	822.8993793	416.608143	4.493382679	-0.932095533	OIND	non-MS	Female	NA	NA	7/29/20	26	71	22	11	0.6	122.3428992	7/29/20	NA	NA	NA	NA	NA	NA	NA	NA	0.1833	NA	NA	NA	NA	NA	NA	NA	NA	NA	NA	NA	NA	NA	NA	NA	NA	NA	NA
PT527	12/3/08	PT52739785	White	Not Hispanic or Latino	51.21837696	920.4678898	288.4570408	7.86	-0.734521256	NIND	non-MS	Female	NA	NA	NA	20	43	24	9	0.71	92.21648124	10/2/08	5	93	25.75387524	14.3	No	27.65163714	1.637	74.1	4.196661018	NA	NA	NA	NA	NA	NA	NA	NA	NA	NA	NA	10/31/08	NA	NA	NA	NA	NA	NA
PT527	11/3/16	PT52742677	White	Not Hispanic or Latino	59.13645822	1903.112307	1137.009836	16.2	5.699190043	NIND	non-MS	Female	10/26/16	43	10/26/16	17	50	25	10	0.62	104.6755582	10/26/16	5	87	28.07474924	18.3	No	27.21216455	1.63	72.3	4.117163007	NA	NA	NA	NA	NA	NA	NA	NA	NA	NA	NA	11/3/16	NA	NA	NA	NA	NA	NA
PT192	10/2/14	PT19241914	Unknown or Not reported	Unknown (individuals not reporting ethnicity)	62.97776804	3916.117496	3075.060219	35.8	24.22743129	OIND	non-MS	Female	10/2/14	NA	9/24/14	90	212	55	14	1.08	54.46831022	10/2/14	NA	NA	NA	NA	NA	22.89646814	1.52	52.9	3.183786829	NA	NA	NA	NA	NA	NA	NA	NA	NA	NA	NA	10/2/14	NA	NA	NA	NA	NA	NA
PT608	1/21/09	PT60839834	White	Not Hispanic or Latino	24.11291206	846.8910137	519.798266	3.83	-0.499087042	RR-MS	MS	Female	NA	NA	NA	25	47	11	15	0.85	87.3544748	12/1/08	2	80	19.16898146	25.75000006	NA	22.10044999	1.66	60.9	3.826778806	6.12	1.709210755	4.21	0.320408414	NA	3	1	0	1	0	0	1/14/09	0	NA	0	0	0	0.815943152
PT608	3/17/16	PT60842446	White	Not Hispanic or Latino	31.26437411	333.1909721	-55.98215093	6.66	1.472309203	RR-MS	MS	Female	3/17/16	50	3/16/16	10	84	12	7	0.69	105.2931301	3/16/16	3	71	27.14305729	48.62777601	No	20.28596313	1.66	55.9	3.661378806	7.25	1.022760959	4.13	3.559116907	-0.626529933	3	1	0	1	0	0	3/16/16	0	NA	0	0	2	0.794935497
PT126	1/8/09	PT12639821	White	Not Hispanic or Latino	23.94589859	1108.361323	782.5933669	6.57	2.259166667	RR-MS	MS	Male	NA	NA	NA	38	108	24	12	1.05	92.35552243	12/1/08	2	96	12.24480891	5	Yes	26.13018846	1.86	90.4	5.875024666	6.12	0.700268656	5.45	-6.518378098	NA	0	0	0	0	0	0	12/3/08	0	NA	0	0	0	0.781236764
PT126	4/29/11	PT12640662	White	Not Hispanic or Latino	26.24849414	1677.857078	1333.34181	9.99	5.420577169	RR-MS	MS	Male	5/5/11	63	4/28/11	81	104	29	25	1.19	78.3908131	5/5/11	1	94	10.20139897	4.5	NA	22.83500983	1.86	79	5.508058666	3.07	0.34056623	2.55	-10.13609311	-0.568936933	0	0	0	0	0	0	4/28/11	0	NA	0	0	1	0.762094757
PT522	10/15/20	PT52244119	Unknown or Not reported	Unknown (individuals not reporting ethnicity)	51.06231519	81230.218	80600.59939	310.3374956	301.7768417	OIND	non-MS	Female	NA	NA	10/15/20	64	93	31	17	1.29	46.29715837	10/15/20	NA	NA	NA	NA	NA	NA	NA	NA	0.1833	NA	NA	NA	NA	NA	NA	NA	NA	NA	NA	NA	NA	NA	NA	NA	NA	NA	NA
PT343	10/2/14	PT34341914	White	Unknown (individuals not reporting ethnicity)	65.5787975	884.9848673	-10.94736754	35.3	22.94027037	NIND	non-MS	Male	10/2/14	NA	9/30/14	15	49	20	19	0.79	104.437887	10/2/14	NA	NA	NA	NA	NA	23.51344527	1.78	74.5	5.071480009	NA	NA	NA	NA	NA	NA	NA	NA	NA	NA	NA	10/2/14	NA	NA	NA	NA	NA	NA
PT681	4/9/13	PT68141373	White	Not Hispanic or Latino	60.37126273	1009.101332	219.6630286	35.28033175	24.44629264	OIND	non-MS	Male	4/9/13	NA	4/9/13	38	98	16	24	0.61	143.1318174	4/9/13	NA	NA	NA	NA	NA	21.88910087	1.7272	65.3	4.59660229	NA	NA	NA	NA	NA	NA	NA	NA	NA	NA	NA	4/8/13	NA	NA	NA	NA	NA	NA
PT522	10/22/20	PT52244126	Unknown or Not reported	Unknown (individuals not reporting ethnicity)	51.08148067	62192.93717	61563.02526	637.1393181	628.5745123	OIND	non-MS	Female	NA	NA	10/22/20	43	76	13	19	1.05	58.70692407	10/22/20	NA	NA	NA	NA	NA	NA	NA	NA	0.1833	NA	NA	NA	NA	NA	NA	NA	NA	NA	NA	NA	NA	NA	NA	NA	NA	NA	NA
PT318	12/3/20	PT31844168	Asian	Unknown (individuals not reporting ethnicity)	17.19417369	47022.29943	46745.82498	189.363781	185.7298587	OIND	non-MS	Male	NA	NA	12/3/20	25	60	13	13	0.77	141.1635772	12/3/20	NA	NA	NA	NA	NA	39.2823826	1.711	115	6.143747855	NA	NA	NA	NA	NA	NA	NA	NA	NA	NA	NA	NA	NA	NA	NA	NA	NA	NA
PT054	2/4/09	PT05439848	White	Not Hispanic or Latino	46.84317161	888.4079312	320.1422431	5.8	-1.89393412	NIND	non-MS	Female	NA	NA	NA	32	75	22	13	0.74	89.52572654	12/15/08	6	61	48.95973887	112.72222	No	35.84386263	1.628	95	4.862409237	NA	NA	NA	NA	NA	NA	NA	NA	NA	NA	NA	12/18/08	NA	NA	NA	NA	NA	NA
PT095	1/29/09	PT09539842	White	Not Hispanic or Latino	34.18026503	1992.330238	1574.581377	6.264597945	0.67973046	RR-MS	MS	Female	1/5/09	51	1/5/09	25	39	17	6	0.5	150.0103131	1/5/09	2	93	13.94335423	4.25	Yes	22.19880532	1.601	56.9	3.526874158	3.73	0.930815292	4.18	-11.49417472	-0.837626012	0	0	0	0	0	0	1/29/09	1	NA	0	0	1	0.799226119
PT399	1/21/09	PT39939834	White	Not Hispanic or Latino	67.81842076	2722.566754	1776.524131	13.4	0.31971617	RR-MS	MS	Male	1/22/09	NA	1/21/09	26	82	17	14	1.07	73.08746536	1/22/09	4	86	24.2827884	17.50000007	NA	24.80055498	1.86	85.8	5.726950666	0.71	1.524856454	0.89	-23.05448034	NA	0	0	0	0	0	0	1/22/09	1	NA	2	1	0	0.70760238
PT399	8/31/17	PT39942978	White	Not Hispanic or Latino	76.42645931	1864.273932	698.1239809	12.5	-3.762948474	RR-MS	MS	Male	8/31/17	50	8/31/17	20	67	22	13	1	77.12885404	8/31/17	5	63	37.639576	100.577776	No	NA	NA	NA	2.965048666	NA	1.901330838	3.12	-15.28869934	NA	0	6	1	2	1	2	8/31/17	0	0	2	1	0	NA
PT600	8/22/18	PT60043334	White	Not Hispanic or Latino	65.58701128	473.4227389	-422.6883371	13.06038255	0.698084197	PP-MS	MS	Female	8/22/18	47	8/22/18	18	71	16	16	0.55	117.6865137	8/23/18	6	63	44.17747636	140.083332	No	33.26970713	1.539	78.8	4.088043275	4.69	1.615159519	8.69	-1.710008619	-0.795486546	4	3	0	2	1	0	8/23/18	NA	NA	1	1	2	0.759686213
PT691	10/4/18	PT69143377	Black or African American	Not Hispanic or Latino	42.81020699	475.2872763	-39.92965086	3.93	-3.017613621	RR-MS	MS	Female	10/3/18	42	10/3/18	67	74	60	7	0.7	117.5609336	10/3/18	6	56	46.91423721	215.811108	No	25.24810851	1.684	71.6	4.252412574	8.06	3.390000302	6.96	15.82877764	-0.347880544	4	22	2	8	10	2	10/3/18	0	20	1	1	2	0.78461923
PT673	2/19/09	PT67339863	White	Not Hispanic or Latino	37.70123754	555.8717573	100.8068454	3.63	-2.475202703	NIND	non-MS	Female	NA	NA	NA	16	59	16	15	0.79	86.75373909	1/14/09	1	96	8.798286996	3.888888	No	NA	NA	NA	0.1833	NA	NA	NA	NA	NA	NA	NA	NA	NA	NA	NA	1/14/09	NA	NA	NA	NA	NA	NA
PT675	2/7/19	PT67543503	White	Not Hispanic or Latino	50.78578469	485.2391951	-140.162758	13.67406539	5.173094728	RR-MS	MS	Female	2/7/19	68	2/7/19	26	58	31	13	0.73	89.40854405	2/7/19	4	68	31.61862256	70.083332	No	20.80725094	1.599	53.2	3.399008461	5.36	1.695221044	3.84	-4.650481047	-1.25470819	0	1	0	0	0	1	2/7/19	NA	0	1	1	2	0.747632272
PT171	1/22/09	PT17139835	White	Not Hispanic or Latino	49.33742197	1077.749928	473.9762913	9.09	0.89489704	PP-MS	MS	Male	1/22/09	NA	1/22/09	NA	NA	NA	NA	1.1	75.51502656	1/22/09	6.5	82	36.85143426	51.53888803	NA	34.82834186	1.85	119.2	6.764221213	8.33	1.948767306	8.35	1.523355944	NA	0	6	0	2	4	0	1/22/09	0	NA	0	1	2	0.734260104
PT543	9/7/17	PT54342985	White	Not Hispanic or Latino	44.61176213	1307.264719	768.991744	20.3	13.02839104	RR-MS	MS	Female	9/22/17	51	9/7/17	19	43	23	8	0.75	88.9734317	9/7/17	5.5	69	36.46049249	110.02222	No	18.74176583	1.699	54.1	3.719361729	7.25	1.807902604	5.02	4.202753777	-0.540718336	0	14	0	4	10	0	9/22/17	0	6	0	0	0	0.766529142
PT043	2/11/09	PT04339855	Black or African American	Not Hispanic or Latino	29.78589421	1577.487347	1202.047889	7.13	2.132773176	RR-MS	MS	Female	1/16/09	58	1/16/09	19	69	10	13	0.85	101.1910227	1/16/09	1.5	96	10.68929509	3	NA	25.74839302	1.65	70.1	4.101853713	0.88	0.896333405	0.86	-11.88958048	-0.634007966	0	0	0	0	0	0	1/16/09	0	NA	0	0	0	0.774715612
PT262	4/23/09	PT26239926	White	Not Hispanic or Latino	43.29755777	1322.268566	800.9138466	5.328606957	-1.705200859	RR-MS	MS	Female	NA	NA	NA	33	73	24	16	0.56	125.4934213	2/27/09	1.5	93	11.8596872	8.6	No	21.86851211	1.7	63.2	4.0234753	2.34	1.03708776	3.98	-19.44635297	-1.377487772	1	0	0	0	0	0	3/19/09	0	NA	0	0	0	0.809388341
PT230	5/14/15	PT23042138	Black or African American	Not Hispanic or Latino	55.16920381	2041.631914	1345.936701	33.7	24.20200374	OIND	non-MS	Male	5/14/15	NA	5/14/15	28	71	14	30	1.68	54.79354307	5/14/15	NA	NA	NA	NA	NA	33.89754175	1.825	112.9	6.46851252	NA	NA	NA	NA	NA	NA	NA	NA	NA	NA	NA	5/14/15	NA	NA	NA	NA	NA	NA
PT720	1/14/21	PT72044210	White	Not Hispanic or Latino	44.31332822	13028.822	12494.43843	16.14047946	8.923567143	OIND	non-MS	Male	NA	NA	1/11/21	126	49	68	20	0.95	91.4096789	1/14/21	NA	NA	NA	NA	NA	NA	NA	NA	0.6041	NA	NA	NA	NA	NA	NA	NA	NA	NA	NA	NA	NA	NA	NA	NA	NA	NA	NA
PT230	5/4/17	PT23042859	Black or African American	Not Hispanic or Latino	57.14324828	2292.482549	1562.601968	33.6	23.61559694	OIND	non-MS	Male	5/4/17	NA	5/4/17	16	99	14	23	1.37	68.84324201	5/4/17	NA	NA	NA	NA	NA	35.83266147	1.83	120	6.71544188	NA	NA	NA	NA	NA	NA	NA	NA	NA	NA	NA	5/4/17	NA	NA	NA	NA	NA	NA
PT056	3/11/09	PT05639883	White	Not Hispanic or Latino	66.0250794	1332.82162	427.1204392	17.41211885	4.912045543	SP-MS	MS	Male	NA	NA	3/12/09	NA	NA	NA	NA	1.13	69.00145763	4/2/09	6	83	35.05361633	24.83333208	NA	39.99465401	1.73	119.7	6.356947367	3.71	1.95262276	5.52	-11.15584517	NA	0	0	0	0	0	0	4/2/09	0	NA	2	1	2	0.591268212
PT729	3/11/09	PT72939883	White	Not Hispanic or Latino	40.02026065	1278.745665	797.3005033	12.38433471	5.910215331	PP-MS	MS	Male	3/12/09	34	3/10/09	61	78	17	13	1.01	86.95042358	3/12/09	4.5	69	35.31390099	101.938888	No	30.59949511	1.715	90	5.351917301	7.6	2.517510835	7.38	6.037558092	2.183244493	0	51	0	24	27	0	3/12/09	0	NA	3	1	1	0.671718578
PT090	12/21/17	PT09043090	White	Not Hispanic or Latino	59.42394042	3381.400119	2609.927058	33.2	22.62253608	RR-MS	MS	Female	NA	NA	NA	107	195	93	29	0.76	82.6743101	NA	NA	NA	NA	NA	NA	NA	NA	NA	NA	NA	NA	NA	NA	NA	NA	NA	NA	NA	NA	NA	NA	NA	NA	NA	NA	NA	NA
PT729	5/23/17	PT72942878	White	Not Hispanic or Latino	48.22034826	897.0997298	309.4950181	22.14940629	14.18267078	PP-MS	MS	Male	5/24/17	36	5/23/17	42	67	26	12	1.08	77.49052167	5/24/17	6	45	52.92704352	185.038888	No	28.31783601	1.82	93.8	5.835403599	7.57	1.852113982	6.96	18.32296765	3.141608	0	53	0	24	27	2	5/24/17	0	5	3	1	1	0.600135845
PT214	8/6/15	PT21442222	White	Not Hispanic or Latino	58.9749206	1137.217043	374.1159086	32.8	22.34201824	OIND	non-MS	Female	8/6/15	NA	8/6/15	123	94	56	15	1.14	51.85678521	8/6/15	NA	NA	NA	NA	NA	25.90878525	1.59	65.5	3.781447692	NA	NA	NA	NA	NA	NA	NA	NA	NA	NA	NA	7/27/15	NA	NA	NA	NA	NA	NA
PT403	3/28/13	PT40341361	White	Not Hispanic or Latino	51.70572774	512.9577529	-126.5822575	10.7	1.998852515	RR-MS	MS	Female	3/27/13	45	3/28/13	27	97	18	9	0.51	134.7519111	3/27/13	2.5	86	19.23393505	38.433332	No	NA	NA	NA	1.841822574	2.13	1.59470355	2.3	-17.63109195	0.046343959	0	0	0	0	0	0	3/27/13	0	NA	2	0	1	0.740338372
PT729	2/21/19	PT72943517	White	Not Hispanic or Latino	49.96988282	1098.329173	485.2045883	26.53638951	18.20909983	PP-MS	MS	Male	2/22/19	35	2/20/19	39	50	17	13	1	84.07800485	2/19/19	6	45	54.38613439	234.477776	Yes	26.79493802	1.76	83	5.276126614	7.33	4.006958232	6.59	18.65069352	3.531075856	2	56	1	24	27	4	2/21/19	0	0	3	1	1	0.578724437
PT720	1/21/21	PT72044217	White	Not Hispanic or Latino	44.3324937	14376.13784	13841.50534	19.10069015	11.8802776	OIND	non-MS	Male	NA	NA	1/22/21	132	41	39	20	1.01	85.16054838	1/21/21	NA	NA	NA	NA	NA	NA	NA	NA	0.6041	NA	NA	NA	NA	NA	NA	NA	NA	NA	NA	NA	NA	NA	NA	NA	NA	NA	NA
PT140	5/7/09	PT14039940	White	Not Hispanic or Latino	36.28299201	552.2772157	112.628205	5.13	-0.760021793	OIND	non-MS	Female	5/7/09	68	3/30/09	24	67	15	13	0.72	97.31751278	4/8/09	0	100	2.813840409	0	NA	NA	NA	62.4	2.247492	NA	NA	NA	NA	NA	NA	NA	NA	NA	NA	NA	4/8/09	NA	NA	NA	NA	NA	NA
PT127	12/6/18	PT12743440	Black or African American	Not Hispanic or Latino	49.45515278	501.1273102	-104.3761106	11.17245994	2.952910748	RR-MS	MS	Male	12/6/18	44	12/6/18	29	39	36	14	0.71	151.3643672	12/6/18	5.5	54	45.22219046	155.122216	NA	18.84297521	1.65	51.3	3.903607663	6.74	1.021718984	3.86	9.817620485	-0.099831946	0	2	0	0	0	2	12/6/18	0	0	1	0	2	0.754804243
PT072	9/25/09	PT07240081	White	Not Hispanic or Latino	51.06779104	773.5553124	143.8529153	17.5	8.93816006	PP-MS	MS	Male	NA	NA	NA	NA	NA	NA	NA	0.6	150.9297871	7/8/09	6.5	56	56.61027866	157.1888881	No	NA	NA	NA	3.003333581	8.84	3.309802984	8.73	20.29848203	0.332944219	0	16	0	4	6	6	7/10/09	0	NA	2	2	2	0.722890494
PT072	7/15/11	PT07240739	White	Not Hispanic or Latino	52.86934618	2044.251568	1386.369879	26.2	17.23888682	PP-MS	MS	Male	7/7/11	46	7/8/11	23	84	8	17	0.67	131.9613048	7/8/11	8	46	71.81676662	301.3666641	Yes	28.59675713	1.87	100	6.222333581	9.05	3.247595753	8.91	34.20639067	0.46099952	4	23	1	4	12	6	7/8/11	0	NA	2	2	3	0.712702915
PT072	12/4/18	PT07243438	White	Not Hispanic or Latino	60.25900778	1330.934919	543.6471073	28.2	17.39668646	PP-MS	MS	Male	12/5/18	13	12/4/18	17	102	17	11	0.64	135.468776	12/5/18	8	26	81.8197288	543.0555381	No	NA	NA	NA	3.003333581	9.18	3.229567265	8.92	39.3939361	2.390306459	3	66	1	20	27	18	12/5/18	0	7	3	3	3	0.689314758
PT631	1/26/21	PT63144222	White	Unknown (individuals not reporting ethnicity)	58.37531486	7398.268484	6646.205443	31.9571555	21.6566243	OIND	non-MS	Male	NA	NA	1/6/21	21	66	17	14	0.65	133.9527234	1/26/21	NA	NA	NA	NA	NA	31.52932626	1.622	82.95	4.839930613	NA	NA	NA	NA	NA	NA	NA	NA	NA	NA	NA	NA	NA	NA	NA	NA	NA	NA
PT480	1/14/21	PT48044210	White	Unknown (individuals not reporting ethnicity)	72.85346621	64944.77813	63875.60674	1211.264396	1196.407076	OIND	non-MS	Male	NA	NA	1/14/21	21	99	17	33	1.4	52.82095029	1/14/21	NA	NA	NA	NA	NA	20.30864198	1.8	65.8	4.8619628	NA	NA	NA	NA	NA	NA	NA	NA	NA	NA	NA	NA	NA	NA	NA	NA	NA	NA
PT573	5/19/09	PT57339952	Black or African American	Not Hispanic or Latino	62.80801665	1161.814954	324.2198583	10.5	-1.022974455	NIND	non-MS	Female	4/20/09	45	4/20/09	26	75	15	12	0.8	93.25094663	4/23/09	2	89	16.49252601	22.027776	NA	25.35500969	1.59	64.1	3.735135692	NA	NA	NA	NA	NA	NA	NA	NA	NA	NA	NA	4/30/09	NA	NA	NA	NA	NA	NA
PT326	5/21/09	PT32639954	Black or African American	Not Hispanic or Latino	27.13558208	1596.113748	1244.091406	7.56	2.886864654	RR-MS	MS	Female	NA	NA	NA	NA	NA	NA	NA	NA	NA	4/9/09	1	99	8.34324296	3.00000002	No	39.4980296	1.632	105.2	5.211178707	3.04	0.888637762	2.29	-12.48521883	NA	0	0	0	0	0	0	4/9/09	3	NA	0	0	1	0.800345349
PT652	4/25/13	PT65241389	White	Not Hispanic or Latino	57.53203373	529.1803832	-207.6284104	7.05	-3.033096958	RR-MS	MS	Female	4/25/13	60	4/25/13	27	66	12	15	0.77	81.96855743	4/25/13	1	96	8.525854418	3.8	No	34.92767916	1.56	85	4.347003738	1	1.357811007	1.93	-32.12639912	-1.504358116	0	0	0	0	0	0	4/25/13	0	NA	1	0	1	0.77403494
PT358	11/17/09	PT35840134	White	Not Hispanic or Latino	55.81535429	13393.08388	12686.37903	96.2	86.54545814	NIND	non-MS	Female	11/17/09	NA	11/16/09	25	67	NA	13	1.07	56.41878255	11/16/09	NA	NA	NA	NA	NA	24.34937246	1.71	71.2	4.319171137	NA	NA	NA	NA	NA	NA	NA	NA	NA	NA	NA	11/16/09	NA	NA	NA	NA	NA	NA
PT524	3/10/10	PT52440247	White	Not Hispanic or Latino	50.55853685	7740.062809	7118.104884	44.6	36.14776433	OIND	non-MS	Male	3/8/10	NA	3/8/10	22	75	18	21	0.55	167.2153262	3/8/10	7	53	64.38556566	192.6666601	NA	19.04700413	1.76	59	4.503566614	NA	NA	NA	NA	NA	NA	NA	NA	NA	NA	NA	3/8/10	NA	NA	NA	NA	NA	NA
PT160	9/8/09	PT16040064	Black or African American	Not Hispanic or Latino	50.94732231	218.035605	-409.826103	6.56	-1.975784387	NIND	non-MS	Female	NA	NA	NA	24	107	18	11	0.77	101.7274558	7/9/09	4	92	23.84167831	26	NA	27.15944601	1.61	70.4	3.998237364	NA	NA	NA	NA	NA	NA	NA	NA	NA	NA	NA	7/9/09	NA	NA	NA	NA	NA	NA
PT160	6/15/16	PT16042536	Black or African American	Not Hispanic or Latino	57.71547476	1451.731891	711.631355	5.95	-4.180001956	NIND	non-MS	Female	6/15/16	30	6/15/16	13	74	18	12	0.76	100.6244262	6/15/16	5.5	84	31.9911231	46.35	No	29.08487055	1.569	71.6	3.927265322	NA	NA	NA	NA	NA	NA	NA	NA	NA	NA	NA	6/15/16	NA	NA	NA	NA	NA	NA
PT220	1/17/19	PT22043482	White	Not Hispanic or Latino	47.73847333	544.6057244	-36.15852177	14.79967127	6.929472051	SP-MS	MS	Female	1/16/19	51	1/16/19	16	51	16	15	0.66	101.7092161	1/16/19	6.5	52	51.51327387	178.12222	No	31.76364234	1.56	77.3	4.092287738	8.43	3.214296814	6.14	17.22583788	-0.18609955	0	7	0	6	1	0	1/16/19	0	0	1	2	3	0.742097004
PT241	1/29/15	PT24142033	Black or African American	Unknown (individuals not reporting ethnicity)	58.35614938	1281.776729	530.063858	30.7	20.40446219	OIND	non-MS	Female	1/29/15	NA	1/29/15	NA	NA	NA	NA	NA	NA	1/29/15	NA	NA	NA	NA	NA	NA	NA	NA	0.1833	NA	NA	NA	NA	NA	NA	NA	NA	NA	NA	NA	1/29/15	NA	NA	NA	NA	NA	NA
PT610	4/23/15	PT61042117	Asian	Unknown (individuals not reporting ethnicity)	20.9697733	7383.129358	7080.089152	30.5	26.50183597	OIND	non-MS	Male	4/23/15	NA	NA	NA	NA	NA	NA	NA	NA	4/23/15	NA	NA	NA	NA	NA	21.30681818	1.76	66	4.728896614	NA	NA	NA	NA	NA	NA	NA	NA	NA	NA	NA	4/23/15	NA	NA	NA	NA	NA	NA
PT459	7/30/09	PT45940024	White	Not Hispanic or Latino	33.23841857	1873.947005	1465.650527	5.82	0.366639687	RR-MS	MS	Male	7/9/09	82	7/9/09	21	52	6	10	0.8	118.1977358	7/9/09	1.5	95	11.50826105	7.166666	Yes	30.47935326	1.885	108.3	6.547710506	3.9	0.423089963	4.18	-13.32267126	-2.795773503	0	0	0	0	0	0	7/9/09	0	NA	0	0	0	0.820024314
PT480	1/21/21	PT48044217	White	Unknown (individuals not reporting ethnicity)	72.87263169	94979.06178	93909.39233	1072.043068	1057.178542	OIND	non-MS	Male	NA	NA	1/21/21	NA	NA	NA	51	1.3	57.53394387	1/21/21	NA	NA	NA	NA	NA	21.2345679	1.8	68.8	4.9585328	NA	NA	NA	NA	NA	NA	NA	NA	NA	NA	NA	NA	NA	NA	NA	NA	NA	NA
PT459	6/21/18	PT45943272	White	Not Hispanic or Latino	42.1312014	2201.57718	1694.791499	6.538060435	-0.291220553	RR-MS	MS	Male	NA	NA	NA	48	47	31	13	0.84	106.5492753	4/4/18	1.5	89	12.66351927	23.2	No	31.29551323	1.885	111.2	6.641061506	2.49	1.019618569	2.19	-17.84380567	-2.671073008	0	1	0	0	0	1	4/4/18	0	1	0	0	2	0.796682995
PT719	8/6/09	PT71940031	White	Not Hispanic or Latino	65.96210711	1315.056673	410.7403604	8.39	-4.090174058	NIND	non-MS	Female	8/6/09	51	8/6/09	22	64	9	10	0.66	95.2464448	8/5/09	3	82	21.68487354	26.00000004	No	28.63046045	1.54	67.9	3.73000321	NA	NA	NA	NA	NA	NA	NA	NA	NA	NA	NA	8/6/09	NA	NA	NA	NA	NA	NA
PT278	9/20/12	PT27841172	Black or African American	Not Hispanic or Latino	52.31354726	555.3861088	-93.67002024	15.4	6.564013607	PP-MS	MS	Female	9/12/12	47	9/12/12	28	95	15	13	0.62	129.8502733	9/13/12	6	68	42.20082054	88.866664	No	19.65903247	1.59	49.7	3.258783692	7.08	1.741984973	7.41	4.951556376	-1.100773541	0	2	0	2	0	0	9/12/12	5	NA	1	0	1	0.797230425
PT585	1/17/19	PT58543482	White	Not Hispanic or Latino	58.52590078	517.3323979	-237.4876615	17.34272464	7.002875391	SP-MS	MS	Female	1/16/19	37	1/16/19	19	73	16	20	0.63	102.9704778	1/16/19	6.5	50	62.55289395	198.094444	No	26.70055144	1.547	63.9	3.615499008	7.43	2.97011548	7.81	21.25668737	0.163640017	0	17	2	6	1	8	1/17/19	NA	NA	1	2	2	0.746289059
PT278	9/12/13	PT27841529	Black or African American	Not Hispanic or Latino	53.29098675	399.8442854	-264.8126215	11.5	2.4427824	PP-MS	MS	Female	8/29/13	50	8/29/13	26	169	11	16	0.6	134.3602529	8/29/13	6	75	40.74972882	82.288888	No	20.37102963	1.59	51.5	3.318327692	6.95	1.134770036	7.34	2.87785813	-0.874183631	0	2	0	1	1	0	8/29/13	5	NA	1	0	1	0.774546329
PT207	8/20/09	PT20740045	White	Not Hispanic or Latino	53.97820611	1604.936332	929.0868388	10.6	1.383930782	PP-MS	MS	Male	8/19/09	58	8/19/09	29	62	11	10	1.05	78.23967432	8/19/09	3.5	76	27.38286345	75.249996	No	21.30488909	1.88	75.3	5.465937157	4.18	1.807624573	3.95	-10.95863045	1.072906663	0	4	0	3	1	0	8/20/09	0	NA	1	0	0	0.642495658
PT486	6/8/17	PT48642894	White	Unknown (individuals not reporting ethnicity)	67.82389662	2103.415735	1157.24722	29.9	16.81790391	NIND	non-MS	Male	6/8/17	NA	6/1/17	NA	NA	NA	16	0.89	90.40105747	6/8/17	NA	NA	NA	NA	NA	27.14331815	1.67	75.7	4.749706175	NA	NA	NA	NA	NA	NA	NA	NA	NA	NA	NA	6/8/17	NA	NA	NA	NA	NA	NA
PT278	5/9/19	PT27843594	Black or African American	Not Hispanic or Latino	58.94480342	552.4536217	-210.0892431	14.69666388	4.246647699	PP-MS	MS	Female	5/9/19	49	5/9/19	36	145	24	13	0.66	117.9099596	5/9/19	6.5	55	58.47422207	192.799996	Yes	20.22222222	1.5	45.5	2.8902775	7.43	3.211244591	7.45	16.90406862	0.638964315	3	7	2	3	2	0	5/9/19	NA	0	2	2	3	0.684750054
PT545	9/28/17	PT54543006	White	Not Hispanic or Latino	69.4912934	4395.985538	3410.693158	29.7	16.0542281	PP-MS	MS	Male	9/27/17	32	9/27/17	34	123	34	18	1.03	75.99636223	9/28/17	6.5	66	43.59092697	97.988888	No	26.74327143	1.71	78.2	4.955935416	4.48	1.804338174	5.78	-4.831456003	NA	0	1	0	1	0	0	9/28/17	NA	NA	NA	NA	NA	NA
PT207	6/15/17	PT20742901	White	Not Hispanic or Latino	61.79772205	1451.828566	634.5462017	15.1	3.867825673	PP-MS	MS	Male	6/14/17	52	6/14/17	15	76	18	17	0.87	94.56852946	6/14/17	5.5	52	44.17557511	164.555548	No	20.6258488	1.88	72.9	5.388681157	3.5	1.833047255	3.61	0.753611967	-0.214261138	0	24	0	10	12	2	6/14/17	0	6	2	1	2	0.718969813
PT207	6/14/18	PT20743265	White	Not Hispanic or Latino	62.79432702	1332.529827	495.2133171	27.83991108	16.32092689	PP-MS	MS	Male	6/13/18	47	6/13/18	15	70	17	17	0.87	94.26188954	6/13/18	5.5	52	44.54792938	180.68888	No	20.25803531	1.88	71.6	5.346834157	4.4	1.501923658	4.59	0.478455454	0.217045835	1	31	2	15	12	2	6/13/18	0	0	2	1	2	0.707920626
PT654	8/27/09	PT65440052	Black or African American	Not Hispanic or Latino	24.41682182	4079.786874	3750.269603	11.8	7.437498672	CIS	non-MS	Male	8/27/09	50	8/27/09	28	55	21	10	1.1	105.3980741	8/27/09	4	85	26.53296042	20.544444	No	21.966759	1.9	79.3	5.6733341	NA	NA	NA	NA	NA	NA	NA	NA	NA	NA	NA	8/27/09	NA	NA	NA	NA	NA	NA
PT716	9/22/09	PT71640078	White	Not Hispanic or Latino	56.0289125	613.5772083	-96.80459292	15.4	5.693153259	SP-MS	MS	Female	NA	NA	NA	NA	NA	NA	NA	0.86	72.54047171	8/13/09	6.5	65	47.66517572	140.655552	No	23.67409069	1.58	59.1	3.542897503	7.74	0.948471383	7.13	8.060680016	-0.72645198	0	2	0	2	0	0	8/13/09	0	3	2	0	2	0.770861368
PT090	5/16/18	PT09043236	White	Not Hispanic or Latino	59.82367758	2771.553777	1992.550412	29.4	18.71501972	RR-MS	MS	Female	NA	NA	NA	9	49	14	21	0.74	85.13823702	NA	NA	NA	NA	NA	NA	NA	NA	NA	NA	NA	NA	NA	NA	NA	NA	NA	NA	NA	NA	NA	NA	NA	NA	NA	NA	NA	NA
PT716	4/26/11	PT71640659	White	Not Hispanic or Latino	57.61964736	675.3543388	-63.02479986	12.8	2.69452781	SP-MS	MS	Female	4/21/11	46	4/25/11	18	56	14	15	0.84	74.11554824	4/21/11	6.5	59	51.18951677	157.855552	NA	22.51241788	1.58	56.2	3.446965503	7.54	2.029904112	6.98	10.48923358	-0.953585123	0	2	0	2	0	0	4/21/11	0	0	2	0	2	0.783710243
PT716	3/27/12	PT71640995	White	Not Hispanic or Latino	58.53959041	595.5980984	-159.4730997	11.5	1.156568948	SP-MS	MS	Female	3/26/12	44	3/26/12	40	75	40	17	0.75	84.19967281	3/26/12	6.5	61	52.67253506	166.055552	NA	24.03440715	1.54	57	3.36943121	7.43	2.157484711	6.9	11.3674341	-0.337836019	0	2	0	2	0	0	3/25/12	0	NA	2	0	2	0.753909315
PT351	4/3/14	PT35141732	White	Not Hispanic or Latino	62.12901106	559.1767711	-264.7115341	38.4	27.0732863	PP-MS	MS	Female	4/2/14	47	4/2/14	15	110	18	36	1.36	41.85819306	4/3/14	6.5	63	46.45532025	101.227776	No	33.5155758	1.655	91.8	4.834276058	6.97	2.147219626	9.31	2.816334265	0.208461524	0	1	0	1	0	0	4/3/14	NA	NA	2	1	2	0.709424075
PT716	11/29/17	PT71643068	White	Not Hispanic or Latino	64.21531048	694.6345347	-172.099396	13.54736308	1.606727294	SP-MS	MS	Female	11/15/17	42	11/15/17	10	83	12	17	0.85	71.52729981	11/15/17	6.5	52	54.25939192	226.988884	No	21.67120654	1.58	54.1	3.377497503	6.65	2.164452716	6.14	9.289806847	-0.035068785	0	9	1	6	1	1	11/15/17	0	5	2	0	2	0.734137847
PT049	2/1/19	PT04943497	White	Unknown (individuals not reporting ethnicity)	61.22275764	5127.611027	4321.668035	29.07665207	18.00668504	OIND	non-MS	Male	NA	NA	2/1/19	20	45	13	18	1.31	59.0800653	2/1/19	NA	NA	NA	NA	NA	31.21001217	1.79	100	5.927395879	NA	NA	NA	NA	NA	NA	NA	NA	NA	NA	NA	NA	NA	NA	NA	NA	NA	NA
PT064	3/26/14	PT06441724	White	Not Hispanic or Latino	45.38385719	560.5556821	12.08834432	9.59	2.174950977	RR-MS	MS	Male	3/26/14	55	3/26/14	18	81	20	13	0.78	114.2055479	3/26/14	2.5	87	17.63585546	23.3	No	23.32341806	1.72	69	4.692161571	2.13	1.233534735	1.54	-15.12352622	-0.405391066	0	0	0	0	0	0	3/26/14	0	NA	2	0	1	0.746379577
PT519	8/15/14	PT51941866	White	Unknown (individuals not reporting ethnicity)	21.37772424	2483.132166	2177.072919	28.8	24.76035659	OIND	non-MS	Female	8/15/14	NA	8/15/14	NA	NA	NA	NA	NA	NA	8/15/14	NA	NA	NA	NA	NA	27.20621856	1.62	71.4	4.059181121	NA	NA	NA	NA	NA	NA	NA	NA	NA	NA	NA	8/15/14	NA	NA	NA	NA	NA	NA
PT259	3/18/14	PT25941716	White	Not Hispanic or Latino	65.91008652	563.4832059	-339.6906825	27.5	15.03624056	SP-MS	MS	Male	3/13/14	35	3/13/14	32	96	32	18	0.87	93.34288543	3/13/14	4	68	31.60840083	60.56110801	No	27.39431317	1.67	76.4	4.772239175	1.14	1.422992224	1.79	-14.47831824	0.927024659	2	1	0	0	1	0	3/13/14	0	NA	3	0	1	0.698314174
PT730	8/15/14	PT73041866	White	Not Hispanic or Latino	54.03296463	555.4771717	-121.2722273	28.8	19.57115408	NIND	non-MS	Male	8/1/14	43	7/31/14	14	65	24	20	0.81	105.550658	7/31/14	2	93	13.29417782	8	No	18.30313623	1.803	59.5	4.669882445	NA	NA	NA	NA	NA	NA	NA	NA	NA	NA	NA	7/31/14	NA	NA	NA	NA	NA	NA
PT450	10/8/09	PT45040094	White	Not Hispanic or Latino	37.50410689	999.4315202	546.5412815	5.38	-0.694829386	NIND	non-MS	Male	NA	NA	NA	33	38	19	11	0.9	100.7052778	8/27/09	1.5	96	9.981856866	10.22222	No	NA	NA	107	4.04843	NA	NA	NA	NA	NA	NA	NA	NA	NA	NA	NA	8/27/09	NA	NA	NA	NA	NA	NA
PT182	1/10/19	PT18243475	White	Not Hispanic or Latino	66.98335341	1666.312531	739.2736682	27.42719492	14.62036212	SP-MS	MS	Male	1/9/19	35	1/9/19	23	83	20	18	1.25	61.23694675	1/9/19	6	56	49.12685958	176.416664	No	26.6776199	1.895	95.8	6.184653702	4.65	2.635086352	7.41	2.335705704	-0.040452034	8	13	1	2	1	9	1/9/19	NA	3	1	2	3	0.750241787
PT578	10/13/09	PT57840099	White	Not Hispanic or Latino	52.87755996	1986.38553	1328.372517	9.93	0.967024427	RR-MS	MS	Female	NA	NA	NA	NA	NA	NA	NA	0.83	76.46787986	9/3/09	1.5	95	10.56658486	16.5	No	NA	NA	67.4	2.412892	1.29	1.357762276	1.22	-26.99042482	-1.386819934	0	0	0	0	0	0	9/3/09	0	NA	1	0	1	0.774911774
PT064	4/11/13	PT06441375	White	Not Hispanic or Latino	44.4283211	567.6298626	31.75096258	8.3	1.062060808	RR-MS	MS	Male	4/11/13	52	4/11/13	31	77	20	12	0.73	123.8128776	4/11/13	2.5	90	16.34404786	18.4	No	25.11492699	1.72	74.3	4.862768571	2.24	1.230960961	1.54	-15.79450618	0.160713462	0	0	0	0	0	0	4/11/13	0	NA	2	0	1	0.725130711
PT334	9/18/09	PT33440074	Unknown or Not reported	Not Hispanic or Latino	32.67440587	5461.088149	5058.349409	21.8	16.42390396	RR-MS	MS	Male	9/16/09	45	9/17/09	19	96	11	8	0.89	104.8437425	9/16/09	1.5	89	13.97699295	8.6	No	NA	NA	76.3	3.060197	3.9	1.992970359	3.36	-10.52128959	0.647335283	0	0	0	0	0	0	9/17/09	10	NA	2	1	2	0.736557509
PT237	10/15/09	PT23740101	Black or African American	Not Hispanic or Latino	38.9305662	2481.667404	2012.803398	7.27	0.971929448	RR-MS	MS	Male	10/15/09	60	9/17/09	26	49	13	20	1	107.0644995	9/17/09	1.5	94	11.59688451	5.2	NA	21.67426215	1.92	79.9	5.772958107	4.13	1.773759713	3.13	-16.91987842	-0.830492945	0	0	0	0	0	0	9/17/09	2	NA	0	0	0	0.765668155
PT330	12/17/09	PT33040164	White	Not Hispanic or Latino	54.31223305	2730.673341	2049.315751	9.67	0.375716849	PP-MS	MS	Male	12/18/09	37	12/17/09	NA	NA	NA	NA	0.86	98.38296807	12/17/09	2.5	83	20.44346468	35.944444	No	29.01219659	1.82	96.1	5.909440599	2.7	1.72203452	4.11	-18.11683094	0.475661322	2	0	0	0	0	0	12/18/09	0	NA	1	1	2	0.735531374
PT330	12/19/11	PT33040896	White	Not Hispanic or Latino	56.3163947	2116.539028	1401.177255	10.5	0.722295079	PP-MS	MS	Male	12/19/11	43	12/22/11	42	50	18	9	0.7	123.8455736	12/22/11	3.5	73	28.21818469	73.96666603	No	31.54812221	1.82	104.5	6.179836599	3.1	1.695499211	4.51	-11.64958464	-0.084166903	1	3	2	0	0	1	12/22/11	0	NA	1	1	2	0.746159675
PT330	3/21/13	PT33041354	White	Not Hispanic or Latino	57.57036469	2033.455613	1295.960205	12.6	2.50711998	PP-MS	MS	Male	3/22/13	43	3/21/13	40	62	23	13	0.73	117.468219	3/21/13	6	71	39.20859587	86.61111003	No	31.39717425	1.82	104	6.163741599	6.29	2.277377883	7.41	-1.468561936	-0.048203272	0	1	0	0	1	0	3/21/13	0	NA	1	1	2	0.742234479
PT525	12/4/19	PT52543803	White	Not Hispanic or Latino	66.80265031	2087.907874	1164.930794	28.18831724	15.43990093	PP-MS	MS	Male	12/4/19	28	12/4/19	19	80	19	17	1.22	63.01196074	12/4/19	7.5	41	73.8174595	314.133328	No	36.15102967	1.757	111.6	6.186549455	8.15	4.230056861	9.36	27.14193255	NA	2	9	3	2	2	2	NA	NA	NA	NA	NA	NA	NA
PT271	1/15/15	PT27142019	White	Not Hispanic or Latino	51.65370715	579.9528762	-58.7792022	8.191214165	-0.498489091	PP-MS	MS	Female	1/14/15	35	1/14/15	17	56	18	16	0.62	107.5831666	1/14/15	6.5	56	49.76087614	157.233328	No	25.98121028	1.726	77.4	4.574717311	8.18	1.876950423	7.81	12.92964778	-0.133345183	0	3	0	2	1	0	1/14/15	0	NA	1	0	1	0.779168204
PT067	11/6/14	PT06741949	White	Not Hispanic or Latino	33.03854999	696.2682638	289.9499954	5.25	-0.175854046	RR-MS	MS	Male	10/30/14	68	10/30/14	41	60	32	18	1.01	90.41040006	10/30/14	2	95	12.67843661	6	No	27.59378529	1.81	90.4	5.689697973	2.5	0.426722961	1.88	-12.04754203	-1.531768138	0	0	0	0	0	0	10/30/14	0	NA	1	0	1	0.790543513
PT676	11/20/14	PT67641963	White	Not Hispanic or Latino	57.49370277	586.8416358	-149.2811823	13.3	3.22667662	PP-MS	MS	Female	11/19/14	59	11/18/14	12	68	16	18	0.73	87.18668456	11/19/14	3.5	72	28.74190079	62.822222	No	19.16628563	1.62	50.3	3.361193121	4.29	2.129744018	5.67	-11.88366961	-1.686858116	0	3	0	2	1	0	11/19/14	NA	NA	1	0	2	0.78709049
PT182	10/8/20	PT18244112	White	Not Hispanic or Latino	68.72741211	2019.819935	1052.648162	24.91759426	11.53301121	SP-MS	MS	Male	10/7/20	41.4	10/7/20	21	92	20	12	1.15	67.07121508	10/7/20	6	48	52.66701018	215.744442	No	27.92553191	1.88	98.7	6.219183157	7.34	NA	4.53	4.742712428	0.649517464	7	14	2	2	1	9	10/7/20	NA	0	1	2	3	0.690877065
PT278	5/24/18	PT27843244	Black or African American	Not Hispanic or Latino	57.98652941	588.6678469	-156.3235456	17.4	7.200290964	PP-MS	MS	Female	5/24/18	44	5/24/18	25	126	16	22	0.88	84.88212145	5/24/18	6.5	58	53.70337314	149.477776	No	NA	NA	NA	1.614707692	7.54	2.196379795	7.61	12.75582622	0.373438355	2	5	1	3	1	0	5/24/18	NA	2	1	1	3	0.715345867
PT067	8/16/18	PT06743328	White	Not Hispanic or Latino	36.8141496	745.8563054	300.4959084	5.028672695	-0.941035125	RR-MS	MS	Male	7/25/18	70	7/25/18	49	70	32	14	1.05	84.58751649	7/25/18	3	90	19.19243867	38.80000001	No	29.27796045	1.788	93.6	5.714334251	6.33	0.71086495	4.92	-7.959926538	-1.050273982	0	0	0	0	0	0	7/25/18	0	0	1	0	1	0.752311762
PT417	11/20/09	PT41740137	Black or African American	Not Hispanic or Latino	51.19647355	4236.050761	3604.376212	17.6540904	9.064330533	RR-MS	MS	Female	NA	NA	NA	28	86	13	5	0.61	132.9561751	9/28/09	2	87	15.69305615	12.3	NA	26.78200692	1.7	77.4	4.4932113	1.51	0.591845621	4.18	-20.74859841	-1.004349061	0	2	0	2	0	0	10/2/09	0	NA	0	0	0	0.785156619
PT434	3/1/18	PT43443160	More than one race	Unknown (individuals not reporting ethnicity)	57.26097908	595.0200149	-136.951641	7.904443045	-2.109743787	PP-MS	MS	Female	2/28/18	50	2/28/18	12	112	15	12	0.54	123.5650786	2/28/18	6	65	44.59659679	113.233332	No	27.84244245	1.713	81.7	4.675899036	6.43	1.503557621	8.87	4.122230825	-1.52534716	2	3	1	2	0	0	2/28/18	NA	NA	0	2	2	0.804414954
PT029	4/15/10	PT02940283	White	Not Hispanic or Latino	49.04720184	1050.863393	451.3327996	8.14	0.004849779	SP-MS	MS	Male	5/14/10	45	4/15/10	NA	NA	NA	NA	1.1	75.60552082	5/14/10	NA	NA	NA	NA	NA	22.82035576	1.914	83.6	5.867791385	7.43	1.509916099	4.72	NA	0.683114222	NA	NA	NA	NA	NA	NA	5/14/10	4	NA	2	1	2	0.709050357
PT424	9/25/19	PT42443733	White	Hispanic or Latino	56.8694557	603.1853576	-121.8553296	13.37253874	3.457058172	SP-MS	MS	Male	9/25/19	32	9/25/19	16	123	20	22	0.86	97.46836786	9/25/19	6.5	37	60.02851331	330.444432	No	23.7345679	1.8	76.9	5.2192718	7.62	3.397323391	6.14	19.8067477	1.951250236	0	10	0	8	1	1	9/26/19	NA	0	2	1	2	0.664196052
PT029	6/3/11	PT02940697	White	Not Hispanic or Latino	50.1807031	632.9956352	16.72199546	8.27	-0.101824054	SP-MS	MS	Male	6/2/11	42	6/2/11	26	68	14	15	1.04	80.28875733	6/3/11	6	66	44.07542152	124.97222	NA	23.31170313	1.914	85.4	5.925733385	7.33	1.418620884	4.72	8.19944946	1.100855796	0	1	0	0	0	1	6/2/11	0	NA	2	1	2	0.692909455
PT029	4/4/13	PT02941368	White	Not Hispanic or Latino	52.01785128	775.4574095	131.0483011	10.9	2.129869932	SP-MS	MS	Male	4/4/13	45	4/4/13	26	77	16	16	1.03	80.5976282	4/4/13	6	66	43.97991075	132.52222	NA	NA	NA	NA	3.176707385	7.08	2.06601266	4.72	6.910313041	0.517458695	0	3	0	1	1	1	4/4/13	0	NA	2	1	2	0.713744743
PT547	10/30/15	PT54742307	White	Not Hispanic or Latino	53.87690286	1672.65102	998.4631985	27.7	18.50752107	SP-MS	MS	Male	10/28/15	20	10/28/15	30	97	25	17	0.81	105.5985305	10/28/15	7.5	52	66.39044721	252.744432	No	23.86062366	1.78	75.6	5.106889009	9.04	2.884494723	7.97	28.11655059	NA	0	9	2	6	1	0	10/30/15	NA	NA	NA	NA	NA	NA
PT110	1/10/19	PT11043475	White	Unknown (individuals not reporting ethnicity)	46.16416603	644.1352274	85.16889978	15.33629842	7.773408361	NIND	non-MS	Female	1/9/19	60	1/9/19	12	82	13	7	0.5	141.0779672	1/9/19	2.5	91	16.58063951	21.044444	No	28.96512482	1.707	84.4	4.746472121	NA	NA	NA	NA	NA	NA	NA	NA	NA	NA	NA	1/9/19	NA	NA	NA	NA	NA	NA
PT029	3/20/14	PT02941718	White	Not Hispanic or Latino	52.97612529	529.7972003	-129.7937327	8.569353383	-0.416001078	SP-MS	MS	Male	3/20/14	43	3/20/14	13	59	17	21	1.2	67.32121127	3/20/14	6	63	46.77981064	152.52222	No	24.58691716	1.88	86.9	5.839341157	6.95	1.857978842	4.72	9.087606406	0.984355176	2	3	0	1	1	1	3/20/14	0	NA	2	1	2	0.69214526
PT434	8/28/19	PT43443705	More than one race	Unknown (individuals not reporting ethnicity)	58.75314861	614.628055	-144.3717431	10.12018262	-0.279285473	PP-MS	MS	Female	8/29/19	54	8/28/19	14	115	17	14	0.64	101.0355595	8/29/19	6.5	49	52.40330447	238.194438	No	NA	NA	NA	1.973263036	7.43	2.549022396	9.17	10.95589345	-1.809698528	2	5	1	4	0	0	8/28/19	NA	0	0	2	3	0.806335536
PT539	10/27/09	PT53940113	White	Not Hispanic or Latino	56.99813821	532.8758595	-194.4355675	16.9	6.952185322	NIND	non-MS	Female	10/14/09	43	10/14/09	31	69	22	16	0.77	82.13425478	10/14/09	3	80	23.41913002	36.894444	No	35.87824544	1.61	93	4.745845364	NA	NA	NA	NA	NA	NA	NA	NA	NA	NA	NA	10/14/09	NA	NA	NA	NA	NA	NA
PT539	10/23/14	PT53941935	White	Not Hispanic or Latino	61.98663892	831.8423389	10.7994682	18.6	7.314011905	NIND	non-MS	Female	10/22/14	52	10/23/14	16	62	23	16	0.87	70.12575237	10/22/14	5.5	74	35.91601007	77.3833321	No	35.92576003	1.621	94.4	4.822826498	NA	NA	NA	NA	NA	NA	NA	NA	NA	NA	NA	10/22/14	NA	NA	NA	NA	NA	NA
PT726	1/10/19	PT72643475	White	Hispanic or Latino	41.80538824	1320.33838	817.5492117	8.218991454	1.445773345	NIND	non-MS	Male	1/10/19	57	1/10/19	96	70	35	15	1.11	77.28629557	1/10/19	2.5	92	14.76921641	27.2	No	31.14821361	1.78	98.69	5.850156109	NA	NA	NA	NA	NA	NA	NA	NA	NA	NA	NA	1/10/19	NA	NA	NA	NA	NA	NA
PT294	8/29/13	PT29441515	White	Not Hispanic or Latino	40.92103822	23228.89197	22736.79232	26.6	19.97664349	OIND	non-MS	Female	9/26/13	42	8/29/13	60	142	23	13	0.61	114.9273691	9/26/13	6	85	33.4857188	35	NA	23.42560554	1.7	67.7	4.1723353	NA	NA	NA	NA	NA	NA	NA	NA	NA	NA	NA	9/26/13	NA	NA	NA	NA	NA	NA
PT266	1/11/10	PT26640189	White	Not Hispanic or Latino	65.15441901	1185.568702	298.8282001	27.4	15.17226416	SP-MS	MS	Female	NA	NA	NA	NA	NA	NA	NA	NA	NA	NA	NA	NA	NA	NA	NA	NA	NA	NA	NA	NA	NA	NA	NA	NA	NA	NA	NA	NA	NA	NA	NA	NA	NA	NA	NA	NA	NA
PT538	1/21/21	PT53844217	White	Not Hispanic or Latino	45.75347717	546.5814974	-6.834234756	15.89856965	8.413854413	RR-MS	MS	Female	NA	NA	NA	NA	NA	NA	NA	NA	NA	12/16/20	5.5	58	45.01790502	138.12222	No	23.0700976	1.61	59.8	3.647589364	7.09	NA	7.25	12.08241463	-1.501378792	4	4	2	2	0	0	12/16/20	NA	0	0	2	2	0.773290517
PT165	5/14/15	PT16542138	Asian	Not Hispanic or Latino	42.83484832	5440.95162	4925.426097	27.3	20.34805371	OIND	non-MS	Male	5/14/15	NA	5/14/15	88	66	40	18	1.07	80.23274301	5/14/15	NA	NA	NA	NA	NA	28.40533756	1.74	86	5.305278006	NA	NA	NA	NA	NA	NA	NA	NA	NA	NA	NA	5/14/15	NA	NA	NA	NA	NA	NA
PT415	12/4/09	PT41540151	Black or African American	Not Hispanic or Latino	39.55207535	914.0900589	438.0912124	4.72	-1.677885251	RR-MS	MS	Female	NA	NA	NA	19	65	7	8	0.71	117.5969536	10/21/09	4	65	34.43009454	92.4444421	Yes	45.47722104	1.899	164	8.047055366	7.27	2.260843578	7.07	5.537988811	0.263164301	0	2	0	2	0	0	10/21/09	0	NA	2	0	1	0.750238376
PT681	3/26/15	PT68142089	White	Not Hispanic or Latino	62.33161757	1136.041805	308.0872172	27.2	15.81507713	OIND	non-MS	Male	3/26/15	NA	3/26/15	19	88	15	22	0.85	96.97060675	3/26/15	NA	NA	NA	NA	NA	29.84489796	1.75	91.4	5.512620688	NA	NA	NA	NA	NA	NA	NA	NA	NA	NA	NA	3/26/15	NA	NA	NA	NA	NA	NA
PT415	11/9/16	PT41542683	Black or African American	Not Hispanic or Latino	46.48450334	821.4818573	258.1474469	5.288066995	-2.336365817	RR-MS	MS	Female	11/2/16	40	11/2/16	13	73	11	11	0.67	121.6149888	11/2/16	5	68	35.92430465	87.3555521	No	44.0907204	1.899	159	7.881655366	4.01	1.716915864	3.34	2.462267031	0.430550255	0	1	0	1	0	0	11/2/16	0	13	1	0	0	0.741569571
PT371	12/7/09	PT37140154	White	Not Hispanic or Latino	43.44540576	7984.914181	7461.683018	11.2	4.139832575	RR-MS	MS	Female	NA	NA	NA	27	93	7	20	0.7	96.92482801	10/21/09	1.5	97	9.046755829	2.75	Yes	31.23139946	1.69	89.2	4.852862685	2.34	0.954790107	4.18	-22.36957464	-2.334336698	0	0	0	0	0	0	10/21/09	1	NA	0	0	0	0.810404401
PT174	11/20/09	PT17440137	White	Not Hispanic or Latino	37.50684481	1507.440228	1054.519856	6.61	0.534749799	RR-MS	MS	Male	10/22/09	37	10/22/09	49	149	29	16	0.94	95.75648777	10/22/09	5.5	72	37.65919728	48.894444	NA	22.97577855	1.7	66.4	4.5440957	8.01	2.114579017	7.17	10.06922863	0.090132968	0	1	0	0	1	0	10/22/09	0	NA	1	0	0	0.78308973
PT174	3/15/12	PT17440983	White	Not Hispanic or Latino	39.82313	679.5870214	200.4425995	8.17	1.728089298	RR-MS	MS	Male	3/16/12	42	3/15/12	26	107	16	15	0.88	102.0363394	3/16/12	5.5	68	39.10695531	69.983332	NA	24.18685121	1.7	69.9	4.6567607	7.6	1.500853951	6.58	9.958691473	-0.12317654	0	4	0	3	1	0	3/16/12	0	NA	1	0	2	0.776793025
PT174	8/25/16	PT17442607	White	Not Hispanic or Latino	44.26952141	630.0743318	96.25931402	12.3	5.091081849	RR-MS	MS	Male	8/4/16	41	8/4/16	40	117	26	12	0.95	91.4487166	8/4/16	6	61	48.42542108	107.67222	No	25.81314879	1.7	74.6	4.8080537	7.99	2.755284312	6.96	16.42739823	-0.024100629	1	4	1	2	1	0	8/24/16	0	0	1	0	2	0.767293633
PT433	12/9/09	PT43340156	White	Not Hispanic or Latino	61.17895083	1203.899224	398.8137064	11.2	0.142295156	PP-MS	MS	Male	NA	NA	NA	46	102	37	13	0.95	85.64617513	10/28/09	6	77	37.58941638	80.277776	No	34.33922997	1.86	118.8	6.789220666	5.82	2.417873252	7.83	-5.357586928	-0.405518065	0	0	0	0	0	0	10/28/09	0	NA	2	2	2	0.727822392
PT675	5/8/14	PT67541767	White	Not Hispanic or Latino	46.03274559	634.0640182	76.87991155	13.13099774	5.593212054	RR-MS	MS	Female	4/24/14	66	5/8/14	21	67	27	9	NA	NA	4/24/14	2.5	79	21.50325492	38	No	21.64777022	1.575	53.7	3.350973136	4.01	1.505954475	2.53	-11.65281606	-1.632027982	0	0	0	0	0	0	4/24/14	NA	NA	1	1	1	0.781730904
PT475	8/30/12	PT47541151	White	Not Hispanic or Latino	62.07699047	634.691448	-188.1560378	9.36	-1.951816179	PP-MS	MS	Female	8/23/12	60	8/23/12	23	69	17	12	0.67	94.77444311	8/23/12	3.5	69	30.66333602	76.49444402	No	37.50260146	1.55	90.1	4.489879888	3.5	1.49108412	2.75	-12.9293992	-1.257068262	0	2	0	2	0	0	8/23/12	0	NA	1	0	2	0.753311891
PT433	11/29/11	PT43340876	White	Not Hispanic or Latino	63.15025737	1273.561683	428.9717237	13.1	1.476818474	PP-MS	MS	Male	11/17/11	48	11/17/11	43	73	32	14	1.04	76.63525624	11/17/11	6.5	63	47.73874256	120.777776	No	35.7266736	1.86	123.6	6.943732666	6.81	2.140983931	8.5	3.457582414	-0.278289245	0	2	0	1	1	0	11/17/11	0	NA	2	2	2	0.731983313
PT555	9/19/19	PT55543727	Black or African American	Not Hispanic or Latino	49.04446391	2080.983184	1481.492477	12.00678274	3.872196019	RR-MS	MS	Female	9/19/19	45	9/19/19	16	43	17	16	0.57	144.9556948	9/19/19	3.5	66	31.11301473	57.07222	No	26.86971104	1.572	66.4	3.763154114	5.01	1.705367356	8.05	-4.02472388	NA	0	2	0	0	1	1	9/19/19	NA	0	1	0	0	NA
PT052	2/16/10	PT05240225	White	Not Hispanic or Latino	48.03143139	1111.283723	526.3703348	5.11	-2.818748574	OIND	non-MS	Male	2/16/10	NA	2/16/10	NA	NA	NA	NA	NA	NA	2/16/10	NA	NA	NA	NA	NA	NA	NA	NA	2.7438608	NA	NA	NA	NA	NA	NA	NA	NA	NA	NA	NA	1/7/10	NA	NA	NA	NA	NA	NA
PT052	2/16/11	PT05240590	White	Not Hispanic or Latino	49.03077429	722.1971855	122.9058707	3.79	-4.341769816	OIND	non-MS	Male	1/24/11	47	1/24/11	NA	NA	NA	NA	NA	NA	1/24/11	1	96	8.35642546	13	No	39.66049383	1.8	128.5	6.8802758	NA	NA	NA	NA	NA	NA	NA	NA	NA	NA	NA	1/28/11	NA	NA	NA	NA	NA	NA
PT052	8/21/15	PT05242237	White	Not Hispanic or Latino	53.54013799	2382.612529	1713.919334	19.83475495	10.72026462	OIND	non-MS	Male	8/20/15	43	8/20/15	47	80	36	12	0.75	115.5519378	8/20/15	2.5	89	17.43734168	25.45	No	36.2962963	1.8	117.6	6.5294048	NA	NA	NA	NA	NA	NA	NA	NA	NA	NA	NA	8/26/15	NA	NA	NA	NA	NA	NA
PT499	8/17/17	PT49942964	Black or African American	Not Hispanic or Latino	53.78655131	1008.09092	335.3816822	26.5	17.3285101	NIND	non-MS	Female	8/16/17	37	8/16/17	17	54	18	12	1.14	63.93139222	8/16/17	5.5	71	38.04610964	79.61111	No	35.47325106	1.727	105.8	5.517373702	NA	NA	NA	NA	NA	NA	NA	NA	NA	NA	NA	8/16/17	NA	NA	NA	NA	NA	NA
PT497	11/12/09	PT49740129	White	Not Hispanic or Latino	62.04961121	1156.591249	334.2910347	16.3	4.996016749	SP-MS	MS	Female	10/15/09	65	11/12/09	NA	NA	NA	NA	0.55	119.0185595	10/15/09	6	79	35.28808888	30.799998	No	27.85398567	1.62	73.1	4.115417121	5.52	1.016759832	8.08	-8.249501188	-0.873120689	0	1	0	1	0	0	10/15/09	0	NA	1	1	1	0.717772261
PT497	10/25/18	PT49743398	White	Not Hispanic or Latino	70.99989048	1445.097212	423.014868	24.2	10.02333605	SP-MS	MS	Female	10/25/18	64	10/25/18	18	72	18	18	0.54	118.2855124	10/25/18	6	70	39.87513283	96.238888	No	27.13001067	1.62	71.2	4.052565121	4.28	1.072242414	6.59	-9.5274107	-1.671712571	4	4	1	2	1	0	10/25/18	0	0	1	1	2	0.750900322
PT289	1/15/10	PT28940193	White	Not Hispanic or Latino	50.63519877	5536.361886	4913.244245	13	4.53135492	SP-MS	MS	Male	NA	NA	NA	35	75	14	15	0.78	111.7848654	11/3/09	2.5	79	22.01405568	30	No	26.35102041	1.75	80.7	5.168187688	3.27	1.750251345	6.61	-14.02735183	2.605265749	0	0	0	0	0	0	11/5/09	0	NA	2	0	1	0.649449163
PT075	2/25/16	PT07542425	White	Not Hispanic or Latino	41.61647136	648.6740916	148.1877775	12.01684857	5.275926468	RR-MS	MS	Female	NA	NA	NA	19	42	18	12	0.62	112.458334	1/21/16	2	96	12.22885775	22.9	No	17.79454351	1.62	46.7	3.242105121	1.49	0.905560776	2.55	-18.0205302	-1.021700815	0	0	0	0	0	0	1/21/16	0	NA	0	0	1	0.783643603
PT165	6/18/15	PT16542173	Asian	Not Hispanic or Latino	42.93067572	5655.855186	5139.127808	26.2	19.23117873	OIND	non-MS	Male	6/18/15	NA	6/18/15	76	60	39	17	0.94	93.12664707	6/18/15	NA	NA	NA	NA	NA	28.40533756	1.74	86	5.305278006	NA	NA	NA	NA	NA	NA	NA	NA	NA	NA	NA	6/18/15	NA	NA	NA	NA	NA	NA
PT400	4/28/16	PT40042488	White	Hispanic or Latino	26.21290111	12847.45605	12503.23863	26.2	21.6346901	OIND	non-MS	Male	4/28/16	NA	4/27/16	48	62	25	16	0.5	213.2822034	4/28/16	NA	NA	NA	NA	NA	26.73259964	1.64	71.9	4.536936354	NA	NA	NA	NA	NA	NA	NA	NA	NA	NA	NA	4/28/16	NA	NA	NA	NA	NA	NA
PT395	12/30/09	PT39540177	White	Not Hispanic or Latino	43.53849524	23432.02909	22907.613	13.2	6.123185129	CIS	non-MS	Male	NA	NA	NA	NA	NA	NA	NA	1.32	62.74221591	11/12/09	1	100	6.417334117	0.5	No	29.54172453	1.78	93.6	5.686309009	NA	NA	NA	NA	NA	NA	NA	NA	NA	NA	NA	12/3/09	NA	NA	NA	NA	NA	NA
PT598	12/3/09	PT59840150	White	Not Hispanic or Latino	29.90362501	625.9083527	249.3932771	11.4	6.387866299	RR-MS	MS	Female	12/3/09	69	12/3/09	20	79	10	16	0.88	80.24432357	12/2/09	1.5	94	10.5305829	5.5	NA	33.15185218	1.605	85.4	4.480634617	2.76	0.980071188	2.29	-12.16925622	-0.955537594	0	0	0	0	0	0	12/2/09	6	NA	1	0	2	0.760571783
PT271	1/9/14	PT27141648	White	Not Hispanic or Latino	50.6379367	659.5538849	36.3947859	7.67	-0.79923172	PP-MS	MS	Female	1/8/14	37	1/8/14	23	66	16	14	0.62	108.017816	1/8/14	6.5	64	46.46251067	126.333328	No	26.31379962	1.725	78.3	4.601308608	8.23	2.403617293	7.95	10.29124523	-0.071876577	0	2	0	2	0	0	1/8/14	0	NA	1	0	1	0.771579319
PT598	10/1/10	PT59840452	White	Not Hispanic or Latino	30.73047859	1499.592765	1115.436031	11.4	6.281911097	RR-MS	MS	Female	10/7/10	66	10/1/10	19	63	12	14	0.73	99.00750353	10/7/10	1.5	95	10.28860502	6.5000002	NA	34.72222222	1.56	84.5	4.330463738	5.36	0.863426525	4.51	-12.96090672	-0.628502777	0	0	0	0	0	0	10/7/10	0	NA	1	0	2	0.749775614
PT598	9/16/11	PT59840802	White	Not Hispanic or Latino	31.6887526	370.6118323	-22.59536329	7.39	2.146310043	RR-MS	MS	Female	9/15/11	57	9/15/11	23	71	17	12	0.63	116.628353	9/15/11	1.5	90	12.35359065	10.2	NA	34.43458251	1.56	83.8	4.307307738	4.04	0.823159278	3.09	-11.50607548	-0.350425961	0	1	0	1	0	0	9/15/11	0	NA	1	0	2	0.758823253
PT598	9/27/18	PT59843370	White	Not Hispanic or Latino	38.71974592	838.5124687	372.0442803	9.132478329	2.867910703	RR-MS	MS	Female	9/27/18	44	9/27/18	13	68	18	17	0.72	95.98586105	9/27/18	3.5	71	29.68920803	64.1277761	No	32.08620413	1.58	80.1	4.237577503	6.78	1.370153837	5.07	1.259610007	0.693584403	0	2	0	1	0	1	9/27/18	0	29	2	0	2	0.727492334
PT400	2/3/16	PT40042403	White	Hispanic or Latino	25.98017742	18138.23964	17795.96334	26	21.46149125	OIND	non-MS	Male	2/3/16	NA	2/3/16	84	73	16	25	0.52	204.2091279	2/3/16	NA	NA	NA	NA	NA	26.92378329	1.65	73.3	4.611787663	NA	NA	NA	NA	NA	NA	NA	NA	NA	NA	NA	2/3/16	NA	NA	NA	NA	NA	NA
PT570	11/25/09	PT57040142	White	Not Hispanic or Latino	39.37411017	874.9081943	400.9633858	6.43	0.060856594	OIND	non-MS	Female	12/2/09	NA	11/24/09	98	159	32	13	0.79	85.94803418	12/2/09	NA	NA	NA	NA	NA	18.59654105	1.6002	47.61904762	3.217670733	NA	NA	NA	NA	NA	NA	NA	NA	NA	NA	NA	11/24/09	NA	NA	NA	NA	NA	NA
PT475	10/1/10	PT47540452	White	Not Hispanic or Latino	60.16318037	846.4180926	60.96143109	10.1	-0.677153356	PP-MS	MS	Female	NA	NA	NA	NA	NA	NA	NA	0.78	80.027259	8/6/10	3.5	76	28.25729748	54.022222	No	38.54318418	1.55	92.6	4.572579888	3.94	1.547246718	2.75	-14.00483865	-0.986183384	0	2	0	2	0	0	8/6/10	0	NA	2	0	2	0.750116179
PT281	2/25/10	PT28140234	White	Not Hispanic or Latino	46.76377177	1227.231241	660.0609172	9.04	1.361506065	RR-MS	MS	Male	2/25/10	NA	2/25/10	NA	NA	NA	NA	0.92	93.82370314	2/25/10	NA	NA	NA	NA	NA	28.52916314	1.82	94.5	5.857936599	NA	NA	NA	NA	NA	NA	NA	NA	NA	NA	NA	2/25/10	0	NA	0	0	1	0.752868889
PT517	4/18/13	PT51741382	White	Not Hispanic or Latino	46.59949622	670.4447954	105.5340431	6.08	-1.566647025	RR-MS	MS	Male	4/18/13	65	4/18/13	25	99	19	16	1.03	82.41757134	4/18/13	1.5	92	11.44836231	18.6	No	NA	NA	NA	2.889705018	1.9	1.564210553	2.05	-22.10084023	-0.363058541	0	0	0	0	0	0	4/18/13	0	NA	2	0	0	0.713355912
PT449	2/14/19	PT44943510	White	Unknown (individuals not reporting ethnicity)	64.92169532	1132.554356	250.8143839	17.58569773	5.429746156	SP-MS	MS	Male	2/13/19	24	2/13/19	28	71	19	13	0.89	91.20273631	2/13/19	5.5	54	45.16622114	172.133332	No	27.42924152	1.783	87.2	5.490773026	3.86	1.230666262	4	-0.285439275	1.835231659	1	8	1	3	2	2	2/13/19	NA	0	2	1	2	0.681176659
PT281	12/14/16	PT28142718	White	Not Hispanic or Latino	53.56477932	1331.393786	662.3000677	10.4	1.27982569	RR-MS	MS	Male	11/30/16	49	11/30/16	32	70	25	17	0.87	97.36676697	11/30/16	4	69	31.68183821	58.45000005	No	26.79111089	1.843	91	5.830192845	2.7	1.315954217	2.85	-6.367920063	-0.513393917	0	4	0	3	0	1	11/30/16	0	0	1	1	2	0.757008919
PT137	12/17/09	PT13740164	White	Not Hispanic or Latino	25.8295915	2005.011301	1663.985181	6.21	1.688749273	OIND	non-MS	Male	12/10/09	26	12/10/09	32	60	23	15	1	96.14372354	12/11/09	3.5	79	26.79633136	25.95	No	24.95844875	1.9	90.1	6.0209861	NA	NA	NA	NA	NA	NA	NA	NA	NA	NA	NA	12/11/09	NA	NA	NA	NA	NA	NA
PT731	2/23/10	PT73140232	Black or African American	Not Hispanic or Latino	33.61077648	846.2424577	434.2348278	8.99	3.48502271	RR-MS	MS	Female	NA	NA	NA	22	55	14	10	0.74	115.8975536	1/7/10	1.5	92	12.8673404	6.00000001	No	27.63980131	1.58	69	3.870389503	2.36	0.944918377	2.71	-12.15926825	-1.714543718	0	0	0	0	0	0	1/7/10	0	NA	0	0	2	0.808591337
PT187	10/2/14	PT18741914	Asian	Unknown (individuals not reporting ethnicity)	61.03110284	1143.389346	341.1910738	25.5	14.48357984	OIND	non-MS	Male	10/2/14	NA	9/30/14	15	55	18	21	1.24	62.98653918	10/2/14	NA	NA	NA	NA	NA	25.22130178	1.625	66.6	4.322327633	NA	NA	NA	NA	NA	NA	NA	NA	NA	NA	NA	10/2/14	NA	NA	NA	NA	NA	NA
PT436	3/4/10	PT43640241	White	Not Hispanic or Latino	57.48548899	1392.861277	656.8853707	11.82666527	1.755434998	RR-MS	MS	Male	NA	NA	NA	29	67	11	12	1.07	75.61747098	1/14/10	1.5	93	10.56540974	7	No	25.08857608	1.77	78.6	5.168779988	0.58	1.043866786	2.29	-29.969438	0.19827464	0	2	0	2	0	0	1/14/10	0	NA	2	0	0	0.714520367
PT078	2/26/10	PT07840235	Black or African American	Not Hispanic or Latino	26.31968021	294.1260784	-50.98565482	3.18	-1.397659811	OIND	non-MS	Female	NA	NA	NA	18	56	24	7	0.4	247.7139277	1/20/10	1.5	96	10.05059545	3.944444	NA	19.665622	1.698	56.7	3.802287788	NA	NA	NA	NA	NA	NA	NA	NA	NA	NA	NA	1/22/10	NA	NA	NA	NA	NA	NA
PT685	2/25/10	PT68540234	White	Not Hispanic or Latino	47.77680429	518.6548311	-62.65061544	8.16	0.282164774	NIND	non-MS	Female	NA	NA	NA	27	48	16	18	0.77	85.15397036	1/21/10	1	98	7.356339698	1	No	28.40571089	1.64	76.4	4.281349158	NA	NA	NA	NA	NA	NA	NA	NA	NA	NA	NA	1/21/10	NA	NA	NA	NA	NA	NA
PT426	5/21/15	PT42642145	White	Not Hispanic or Latino	54.08224729	435.5725286	-241.9878097	25.3	16.0596399	NIND	non-MS	Female	5/21/15	74	5/20/15	8	68	16	7	0.51	133.5296262	5/20/15	4	83	25.14001949	84.688888	No	20.09216424	1.665	55.7	3.669526222	NA	NA	NA	NA	NA	NA	NA	NA	NA	NA	NA	5/21/15	NA	NA	NA	NA	NA	NA
PT030	4/2/13	PT03041366	White	Not Hispanic or Latino	58.41364582	800.0843105	47.32044011	25.2	14.88947478	SP-MS	MS	Female	NA	NA	NA	24	120	18	14	0.77	81.71667614	NA	NA	NA	NA	NA	NA	NA	NA	NA	NA	NA	NA	NA	NA	NA	NA	NA	NA	NA	NA	NA	NA	NA	NA	NA	NA	NA	NA
PT700	2/1/10	PT70040210	White	Not Hispanic or Latino	47.47015661	1115.353333	538.3634082	9.26	1.443046019	RR-MS	MS	Male	NA	NA	1/21/10	30	91	16	14	1.06	79.44287379	1/11/10	3	79	23.91650174	25.50000001	No	25.2741368	1.788	80.8	5.302302251	1.9	1.533555674	2.41	-10.1610269	NA	0	0	0	0	0	0	1/28/10	0	NA	1	0	1	0.743348387
PT700	9/22/16	PT70042635	White	Not Hispanic or Latino	54.10962655	6186.144522	5508.133242	24	14.75323693	RR-MS	MS	Male	9/21/16	46	9/21/16	15	66	18	22	0.86	98.4586497	9/21/16	3.5	72	29.20973548	31.44444401	Yes	25.43673469	1.75	77.9	5.078055688	1.27	1.384264761	1.39	-9.217144454	-0.779988584	0	1	0	1	0	0	9/21/16	7	45	1	0	2	0.779518671
PT700	9/13/17	PT70042991	White	Not Hispanic or Latino	55.08432811	1848.168353	1153.906518	13.12944922	3.651826644	RR-MS	MS	Male	9/13/17	50	9/13/17	16	60	17	22	0.81	105.1223233	9/13/17	3	69	28.68633035	32.96666601	No	25.82779244	1.73	77.3	4.992091367	1.21	1.388076891	1.39	-10.37560824	0.119260275	0	1	0	1	0	0	9/13/17	0	2	1	0	2	0.716656756
PT484	2/28/19	PT48443524	Native Hawaiian or Other Pacific Islander	Hispanic or Latino	37.49863104	979.2615047	526.4315251	11.00762647	4.933638626	SP-MS	MS	Male	2/27/19	17	2/27/19	28	74	20	14	0.82	112.0612547	2/27/19	6.5	43	59.32010379	202.255552	No	26.20171906	1.676	73.6	4.700591881	9.13	3.881687808	7.13	31.68566324	3.958773917	3	1	0	1	0	0	2/27/19	NA	NA	3	1	3	0.626200517
PT630	1/17/13	PT63041291	White	Not Hispanic or Latino	33.45197678	747.5963976	337.1755726	7.98	2.497095315	RR-MS	MS	Female	1/17/13	NA	1/17/13	20	49	12	9	0.66	109.3220933	1/17/13	NA	NA	NA	NA	NA	24.85856465	1.622	65.4	3.866315339	NA	NA	NA	NA	NA	NA	NA	NA	NA	NA	NA	12/6/12	0	NA	0	0	1	0.813410816
PT681	10/16/14	PT68141928	White	Not Hispanic or Latino	61.89081152	2323.100917	1503.967707	25	13.74134089	OIND	non-MS	Male	10/16/14	NA	10/16/14	19	78	14	10	0.54	163.9203396	10/16/14	NA	NA	NA	NA	NA	22.59827147	1.727	67.4	4.66354464	NA	NA	NA	NA	NA	NA	NA	NA	NA	NA	NA	10/16/14	NA	NA	NA	NA	NA	NA
PT530	4/4/19	PT53043559	White	Not Hispanic or Latino	52.61198116	689.087955	35.30779884	10.32996328	1.427009353	PP-MS	MS	Female	4/3/19	61	4/3/19	24	60	28	21	0.76	84.73928215	4/3/19	5.5	59	42.40402343	138.5499961	No	23.49791791	1.64	63.2	3.844693158	6.11	1.323447678	7.48	4.950188546	-1.408306796	0	6	1	2	1	2	4/3/19	NA	0	0	1	2	0.773469495
PT512	3/7/19	PT51243531	White	Not Hispanic or Latino	59.12276859	824.1560983	58.30843519	11.39399514	0.896821488	SP-MS	MS	Male	3/6/19	29	3/6/19	46	84	42	18	1.17	67.79017257	3/6/19	6.5	55	50.55058698	164.22222	No	31.35235927	1.809	102.6	6.078811962	7.43	1.69770289	8.32	8.86658548	-0.141276143	2	5	1	3	1	0	3/6/19	NA	NA	0	0	2	0.785297169
PT531	3/14/19	PT53143538	White	Not Hispanic or Latino	64.03734531	690.9493512	-172.0444351	21.78914543	9.90215173	SP-MS	MS	Female	3/13/19	29	3/13/19	28	60	23	12	0.79	77.86735189	3/13/19	6.5	47	54.51029745	217.366664	No	26.15665368	1.623	68.9	3.984907646	6.65	1.77871053	6.14	9.633213915	1.044804241	4	22	1	20	1	0	3/13/19	NA	NA	2	1	3	0.711951157
PT100	3/10/10	PT10040247	Native Hawaiian or Other Pacific Islander	Not Hispanic or Latino	50.6379367	7578.693865	6955.534766	18.8	10.33076828	NIND	non-MS	Female	NA	NA	NA	36	145	23	8	0.44	160.5338714	1/27/10	6.5	75	41.87740574	99.33332802	No	24.72486615	1.64	66.5	3.953857158	NA	NA	NA	NA	NA	NA	NA	NA	NA	NA	NA	2/4/10	NA	NA	NA	NA	NA	NA
PT055	3/4/10	PT05540241	Unknown or Not reported	Not Hispanic or Latino	24.60026284	7059.602016	6728.612604	44.99633366	40.61353866	RR-MS	MS	Female	2/18/10	74	2/18/10	19	37	14	11	0.85	86.92536659	2/18/10	2	95	13.18499442	11.1	Yes	19.15708812	1.74	58	3.977883346	1.09	1.055081244	0.86	-6.046036916	-1.859652076	0	0	0	0	0	0	2/18/10	5	NA	1	0	2	0.804555763
PT191	3/21/19	PT19143545	Black or African American	Not Hispanic or Latino	25.2874822	2467.026233	2130.463077	9.467939516	5.008276083	CIS	non-MS	Female	3/21/19	49	3/20/19	12	50	16	6	0.77	117.1963397	3/20/19	1.5	95	11.17270509	6.5	No	23.70855524	1.671	66.2	4.034699741	NA	NA	NA	NA	NA	NA	NA	NA	NA	NA	NA	3/20/19	NA	NA	NA	NA	NA	NA
PT455	4/24/14	PT45541753	White	Not Hispanic or Latino	48.7131749	696.0723268	101.3883398	11.3	3.233309291	PP-MS	MS	Female	4/23/14	51	4/23/14	13	45	15	13	0.73	90.16903286	4/23/14	3.5	70	28.45294513	70.11110802	No	23.73877551	1.75	72.7	4.496689438	6.06	1.302298189	3.12	-6.467770631	-1.120502451	0	6	0	3	1	2	4/23/14	NA	NA	1	2	2	0.792361826
PT593	3/3/10	PT59340240	White	Hispanic or Latino	41.1099551	717.1232279	222.7593164	7.16	0.504910742	RR-MS	MS	Female	2/25/10	64	2/25/10	89	72	45	17	0.67	103.0464266	2/25/10	1.5	96	11.01129528	3.722222	Yes	35.56394252	1.66	98	5.054046806	1.62	0.534142946	2.71	-18.96058805	-1.774600727	0	0	0	0	0	0	2/25/10	0	NA	0	0	1	0.802991707
PT602	8/3/17	PT60242950	White	Not Hispanic or Latino	59.02694119	696.8872944	-67.17908612	46.4	35.92824521	RR-MS	MS	Female	7/20/17	48	7/20/17	14	76	18	35	1.9	28.75886025	7/20/17	5.5	65	39.20771355	90.133332	No	26.42930595	1.591	66.9	3.83046216	4.93	1.612636349	4.36	-2.390901911	0.304892543	0	28	0	27	0	1	7/20/17	0	0	2	0	2	0.706072781
PT593	3/2/17	PT59342796	White	Hispanic or Latino	48.10809331	1063.36064	477.3566094	9.098126464	1.153984789	RR-MS	MS	Female	3/1/17	68	3/1/17	257	194	255	13	0.62	109.147549	3/1/17	2	81	18.81074681	17	No	28.59631296	1.66	78.8	4.418910806	3.61	0.520859369	4.65	-15.7168374	-1.429475699	0	3	0	3	0	0	3/1/17	0	0	0	0	1	0.761474251
PT662	1/12/17	PT66242747	Black or African American	Not Hispanic or Latino	37.11532143	701.7703596	253.1386475	10.50224008	4.486871451	RR-MS	MS	Female	1/11/17	39	1/11/17	12	43	12	9	0.73	115.2967995	1/11/17	4.5	80	29.89525496	62.52222	No	30.9375	1.6	79.2	4.2618216	7.01	1.732761875	5.07	2.509857024	0.498264021	0	4	0	3	0	1	1/11/17	NA	7	2	1	2	0.755204487
PT595	3/5/10	PT59540242	Black or African American	Not Hispanic or Latino	47.04304019	1541.960645	970.928287	6.46	-1.272938378	PP-MS	MS	Female	3/5/10	23	3/3/10	23	71	13	13	1.05	72.23470157	3/3/10	6	72	44.07879387	110.511104	NA	45.53766718	1.67	127	6.042982574	7.69	1.269162337	8.48	10.24497121	0.875650886	0	10	0	10	0	0	3/3/10	0	NA	0	0	1	0.764965074
PT595	5/18/17	PT59542873	Black or African American	Not Hispanic or Latino	54.24652283	1884.085446	1203.814952	10.1	0.821155465	PP-MS	MS	Female	5/17/17	30	5/17/17	13	74	17	16	1.31	54.36263653	5/17/17	6	58	48.8817417	148.388888	No	42.80276817	1.7	123.7	6.0248153	8	0.823701833	8.32	10.36591798	-0.052993996	0	10	0	10	0	0	5/17/17	0	1	0	0	2	0.785090027
PT595	5/10/18	PT59543230	Black or African American	Not Hispanic or Latino	55.22396233	3372.517014	2675.89547	51.57870263	42.06753881	PP-MS	MS	Female	5/9/18	31	5/9/18	9	83	16	18	1.28	55.63355395	5/9/18	6	61	46.50965191	159.611108	No	43.52970705	1.67	121.4	5.857734574	6.72	0.809646297	7.23	7.358769527	0.1475592	0	5	1	3	1	0	5/9/18	0	0	0	1	2	0.76958164
PT193	9/19/13	PT19341536	White	Not Hispanic or Latino	56.76541452	705.6135974	-17.59635665	13.3	3.410585058	PP-MS	MS	Female	9/18/13	52	9/18/13	22	122	11	22	0.56	118.6958455	9/18/13	6	61	50.41632795	101.844444	No	19.9704142	1.56	48.6	3.142891738	6.43	2.351182155	8.48	10.2639385	-0.660741095	0	2	0	2	0	0	9/18/13	0	NA	2	1	1	0.751516003
PT111	3/9/10	PT11140246	White	Not Hispanic or Latino	39.48088928	5082.233242	4607.057077	12.8	6.413627018	RR-MS	MS	Male	3/10/10	63	3/9/10	59	70	24	16	0.75	122.9215744	3/10/10	1.5	96	9.60903447	10.6	No	26.92911484	1.82	89.2	5.687329599	1.69	NA	2.71	-19.3168699	-1.010181708	0	0	0	0	0	0	3/10/10	0	NA	0	0	0	0.7660105
PT329	3/12/10	PT32940249	White	Not Hispanic or Latino	27.64209835	427.776877	71.3949481	2.41	-2.323406285	NIND	non-MS	Male	3/10/10	70	3/10/10	23	43	14	17	0.71	140.780264	3/11/10	0	100	2.315245877	0	No	23.88844098	1.83	80	5.42784188	NA	NA	NA	NA	NA	NA	NA	NA	NA	NA	NA	3/11/10	NA	NA	NA	NA	NA	NA
PT558	3/26/10	PT55840263	Unknown or Not reported	Hispanic or Latino	48.06702442	434.5997442	-150.8197611	6.253879366	-1.682012292	PP-MS	MS	Female	NA	NA	3/10/10	25	43	9	9	0.45	158.0437834	3/10/10	2.5	89	18.2988033	24.00000002	No	29.65862471	1.63	78.8	4.332183007	2.67	NA	4.84	-16.17541464	NA	0	0	0	0	0	0	3/10/10	0	NA	0	1	1	0.777917248
PT660	4/3/14	PT66041732	Black or African American	Not Hispanic or Latino	55.0405213	711.376006	17.85282338	14.3	4.832875775	PP-MS	MS	Male	4/2/14	29	4/2/14	11	80	16	13	0.83	123.6888182	4/2/14	7	56	64.09698302	204.94444	No	23.30109483	1.77	73	4.988515988	8.6	3.144503059	7.76	25.06528532	0.905701835	2	2	0	1	1	0	4/11/14	NA	NA	2	2	2	0.733576525
PT084	3/23/10	PT08440260	White	Not Hispanic or Latino	39.78479904	3938.608366	3459.910032	13.7	7.264333463	RR-MS	MS	Male	3/11/10	46	3/11/10	29	58	20	14	0.97	91.22440246	3/11/10	2.5	81	21.73886076	25.15	NA	28.66957326	1.74	86.8	5.331030006	4.96	1.883448867	5.57	-7.361373433	-0.031399617	0	2	0	2	0	0	3/11/10	3	NA	1	0	2	0.760305278
PT084	2/8/11	PT08440582	White	Not Hispanic or Latino	40.66641113	1932.803865	1443.739655	11.3	4.719174447	RR-MS	MS	Male	3/15/11	47	2/8/11	34	74	20	14	1.15	74.60967931	11/19/10	NA	NA	NA	NA	NA	30.45316422	1.74	92.2	5.504856006	3.89	NA	4.21	NA	NA	0	2	0	2	0	0	11/18/10	2	NA	1	0	2	0.757222908
PT084	1/20/12	PT08440928	White	Not Hispanic or Latino	41.61373344	922.4969513	422.0439341	8.92	2.179544826	RR-MS	MS	Male	1/27/12	41	1/26/12	33	69	24	14	1.27	66.21951897	1/26/12	2.5	80	21.49771458	34.66111	NA	29.52833928	1.74	89.4	5.414724006	4.55	1.995607159	4.93	-8.822828405	0.292756706	0	2	0	2	0	0	1/26/12	0	NA	2	0	2	0.75382594
PT084	5/30/13	PT08441424	White	Not Hispanic or Latino	42.97174461	907.2134485	389.9701327	9.128998013	2.152932076	RR-MS	MS	Male	5/30/13	48	5/30/13	25	75	23	18	0.97	89.79344429	5/30/13	3	81	23.18994314	49.127776	NA	27.82799587	1.76	86.2	5.379134614	4.42	1.862579178	4.65	-8.002248978	-0.462145868	0	2	0	2	0	0	5/30/13	0	NA	2	0	2	0.773420668
PT435	8/27/15	PT43542243	White	Unknown (individuals not reporting ethnicity)	56.55459424	1369.000609	649.4861371	23.9	14.06319233	OIND	non-MS	Male	8/27/15	NA	8/27/15	15	44	16	15	0.64	137.2248252	8/27/15	NA	NA	NA	NA	NA	22.63860332	1.855	77.9	5.453660894	NA	NA	NA	NA	NA	NA	NA	NA	NA	NA	NA	8/5/15	NA	NA	NA	NA	NA	NA
PT389	5/7/10	PT38940305	White	Not Hispanic or Latino	37.47125178	2224.995035	1772.46623	4.06	-2.009781878	RR-MS	MS	Male	NA	NA	NA	43	62	18	15	0.87	104.754354	3/18/10	2.5	82	20.91740564	29.677776	Yes	34.72204999	1.796	112	6.334907405	4.41	1.09290041	5.45	-6.612081236	0.33555505	0	3	0	3	0	0	3/18/10	1	NA	1	0	1	0.763876443
PT389	1/25/17	PT38942760	White	Not Hispanic or Latino	44.19285949	3336.34464	2803.523132	22.18612419	14.99117452	RR-MS	MS	Male	NA	NA	NA	20	56	22	14	0.78	114.9250971	11/16/16	4	75	29.39341985	55.55000007	No	30.31979008	1.796	97.8	5.877809405	3.22	0.87041076	3.62	-2.467629565	0.36460622	0	4	0	4	0	0	11/16/16	1	11	1	0	2	0.746166725
PT058	5/18/10	PT05840316	White	Not Hispanic or Latino	40.53225277	3785.486222	3298.013788	14	7.441473263	RR-MS	MS	Male	6/3/10	46	6/3/10	30	40	15	14	1.06	82.0037298	3/10/10	3	73	25.84232688	28.472222	No	29.3877551	1.75	90	5.467554688	4.96	1.612378149	4.65	-3.642144481	0.661997769	0	2	0	2	0	0	3/10/10	1	NA	1	0	1	0.738241028
PT058	5/13/11	PT05840676	White	Not Hispanic or Latino	41.51790603	1881.906938	1382.617923	7.03	0.305866816	RR-MS	MS	Male	5/5/11	51	5/5/11	25	39	14	22	0.81	111.3443989	5/5/11	2	88	15.8194125	15.9	NA	27.13469388	1.75	83.1	5.245443688	3.52	2.036822719	3.13	-14.41396557	0.072223018	0	0	0	0	0	0	5/5/11	0	NA	2	0	1	0.737461893
PT327	5/21/10	PT32740319	White	Not Hispanic or Latino	54.4025846	1214.159099	531.3039163	28.8	19.4844468	PP-MS	MS	Male	NA	NA	NA	30	76	27	10	0.53	172.0376524	3/29/10	6.5	63	51.4110894	146.333332	No	18.82774473	1.72	55.7	4.264034571	8	2.390209729	8.35	12.8863713	1.367943264	1	8	0	6	0	2	3/29/10	0	NA	2	1	2	0.689057018
PT049	4/17/19	PT04943572	White	Unknown (individuals not reporting ethnicity)	61.42810207	5626.472339	4816.497746	23.77650334	12.64887582	OIND	non-MS	Male	NA	NA	4/17/19	21	42	12	18	1.29	60.09748691	4/17/19	NA	NA	NA	NA	NA	31.52211229	1.79	101	5.959585879	NA	NA	NA	NA	NA	NA	NA	NA	NA	NA	NA	NA	NA	NA	NA	NA	NA	NA
PT501	8/29/19	PT50143706	Black or African American	Not Hispanic or Latino	71.62413755	3043.55995	2005.855241	26.44792801	12.04558821	OIND	non-MS	Female	8/28/19	45	8/28/19	8	76	19	15	0.53	145.9878091	8/28/19	6	60	45.94511029	146.811108	No	31.71060091	1.68	89.5	4.832455155	NA	NA	NA	NA	NA	NA	NA	NA	NA	NA	NA	8/28/19	NA	NA	NA	NA	NA	NA
PT327	3/29/12	PT32740997	White	Not Hispanic or Latino	56.25889826	1023.860828	309.4978347	22.9	13.13650797	PP-MS	MS	Male	3/28/12	33	3/30/12	23	51	22	11	0.52	174.5638818	3/28/12	7	49	67.31287212	247.555548	NA	18.72633856	1.72	55.4	4.254377571	8.46	3.568612529	8.89	27.4895747	1.211513834	1	9	0	6	1	2	3/30/12	0	NA	2	1	2	0.703253888
PT613	4/12/10	PT61340280	White	Not Hispanic or Latino	52.48329865	2337.809434	1686.070445	18.5	9.625984	SP-MS	MS	Male	4/1/10	29	4/1/10	30	80	8	14	0.77	112.5618905	4/1/10	6	76	39.63446852	64.50000002	No	27.87054087	1.79	89.3	5.582962879	7.08	2.833191023	8.69	2.28202956	1.336089003	0	3	0	2	1	0	4/1/10	1	8	2	0	1	0.713775492
PT613	1/15/15	PT61342019	White	Not Hispanic or Latino	57.24455153	1234.397907	502.7183882	20.4	10.38997437	SP-MS	MS	Male	1/7/15	18	1/15/15	NA	NA	NA	21	NA	NA	1/7/15	6.5	57	57.04741198	179.888888	No	25.28010986	1.79	81	5.315785879	7.62	4.022331118	8.6	16.5961714	1.708026934	6	3	0	2	1	0	1/7/15	0	3	3	0	1	0.717439012
PT139	3/28/19	PT13943552	White	Not Hispanic or Latino	54.42175008	3524.034658	2840.861381	26.66050709	17.34043581	PP-MS	MS	Male	3/27/19	42	3/27/19	18	56	18	22	1.04	78.97715802	3/27/19	4	78	27.68700015	62.4	No	27.11416132	1.834	91.2	5.803146669	4.85	1.685475945	8.5	-10.94267163	0.369136327	2	0	0	0	0	0	3/27/19	NA	NA	1	0	2	0.72687657
PT613	4/21/16	PT61342481	White	Not Hispanic or Latino	58.50947322	1280.212741	525.6939377	18.6	8.264447276	SP-MS	MS	Male	4/20/16	23	4/20/16	17	96	20	22	0.67	129.2653853	4/20/16	6.5	50	59.19309891	190.3888881	No	27.71449081	1.79	88.8	5.566867879	7.43	3.497862913	8.5	17.90756559	1.743274937	6	3	0	2	1	0	4/21/16	0	0	3	0	1	0.699093627
PT066	5/1/19	PT06643586	White	Unknown (individuals not reporting ethnicity)	64.41791699	3219.575683	2348.564006	23.5635554	11.56155544	OIND	non-MS	Male	NA	NA	5/1/19	10	58	16	16	1.01	78.94054804	5/1/19	NA	NA	NA	NA	NA	23.12060573	1.72	68.4	4.672847571	NA	NA	NA	NA	NA	NA	NA	NA	NA	NA	NA	NA	NA	NA	NA	NA	NA	NA
PT613	12/7/17	PT61343076	White	Not Hispanic or Latino	60.13853904	1588.459467	803.4729839	16.7	5.929563304	SP-MS	MS	Male	11/9/17	26	11/9/17	14	93	20	13	0.61	143.2811806	11/9/17	6.5	45	60.55926023	217.3888881	No	25.87310009	1.79	82.9	5.376946879	7.32	3.552124825	8.32	18.26332546	NA	6	5	2	2	1	0	11/9/17	0	4	3	0	1	NA
PT709	4/4/13	PT70941368	White	Not Hispanic or Latino	53.7427445	735.4642409	63.47072513	9.41	0.248669348	SP-MS	MS	Female	NA	NA	NA	35	48	65	14	0.77	83.15836019	2/7/13	6.5	57	48.63249919	131.477776	NA	20.7266436	1.7	59.9	3.9143113	8	1.310168382	6.92	10.54182678	0.979776722	0	30	0	24	4	2	2/7/13	0	0	3	2	2	0.725543601
PT613	6/29/18	PT61343280	White	Not Hispanic or Latino	60.6970759	4366.059761	3570.346461	27.6	16.67628602	SP-MS	MS	Male	6/13/18	20	6/13/18	12	76	16	16	0.69	124.0406696	6/13/18	6.5	41	61.11017709	228.8777761	No	25.87310009	1.79	82.9	5.376946879	7.24	3.478331226	8.32	18.43000515	NA	6	6	2	3	1	0	6/13/18	0	0	3	0	1	NA
PT193	9/17/15	PT19342264	White	Not Hispanic or Latino	58.75862447	736.6222854	-22.47851428	19.24445473	8.843545804	PP-MS	MS	Female	9/16/15	42	9/17/15	12	87	14	24	0.63	102.8865798	9/16/15	6.5	61	51.20833463	143.744438	No	20.58678501	1.56	50.1	3.192511738	7.43	2.708586627	8.87	9.760923609	-0.218912518	0	4	0	3	1	0	9/16/15	0	NA	2	1	3	0.75273402
PT569	5/11/10	PT56940309	White	Hispanic or Latino	39.60409594	996.1077369	519.5067996	5.531398292	-0.874912894	RR-MS	MS	Male	NA	NA	NA	37	110	24	12	0.82	110.9079475	3/18/10	1.5	93	12.01369905	8.25	NA	22.95159546	1.72	67.9	4.656752571	0.54	1.599212526	0.21	-16.89441656	-0.908702261	0	0	0	0	0	0	3/18/10	0	NA	0	0	2	0.757550604
PT193	9/18/14	PT19341900	White	Not Hispanic or Latino	57.76201949	737.6204906	-3.317600301	27.4	17.25806211	PP-MS	MS	Female	9/17/14	45	9/17/14	15	87	19	21	0.59	111.3645124	9/17/14	6.5	62	51.76168379	139.344438	No	20.13477975	1.56	49	3.156123738	7.54	2.734501264	9.04	10.96178356	-0.406280805	0	4	0	3	1	0	9/17/14	0	NA	2	1	3	0.756024629
PT590	4/9/10	PT59040277	White	Not Hispanic or Latino	42.77461395	813.0687527	298.2972496	6.21	-0.731360085	NIND	non-MS	Female	3/25/10	53	3/25/10	33	76	26	14	0.82	80.97146303	3/25/10	2.5	90	18.83962401	22.244444	No	42.04738737	1.59	106.3	5.131111692	NA	NA	NA	NA	NA	NA	NA	NA	NA	NA	NA	3/25/10	NA	NA	NA	NA	NA	NA
PT590	5/11/16	PT59042501	White	Not Hispanic or Latino	48.86376081	858.5842442	261.7201809	8.38	0.282518004	NIND	non-MS	Female	5/12/16	40	4/27/16	29	55	26	18	0.61	110.8800672	5/12/16	6.5	66	53.00256441	80.2	No	32.38001315	1.56	78.8	4.141907738	NA	NA	NA	NA	NA	NA	NA	NA	NA	NA	NA	5/12/16	NA	NA	NA	NA	NA	NA
PT681	9/3/15	PT68142250	White	Not Hispanic or Latino	62.77242361	1623.32887	786.4579058	23.3	11.78739736	OIND	non-MS	Male	9/3/15	NA	9/3/15	33	76	26	14	0.63	136.8136023	9/3/15	NA	NA	NA	NA	NA	21.83391003	1.7	63.1	4.4378687	NA	NA	NA	NA	NA	NA	NA	NA	NA	NA	NA	9/3/15	NA	NA	NA	NA	NA	NA
PT590	3/9/17	PT59042803	White	Not Hispanic or Latino	49.69061439	1023.189619	414.2117489	17.4642472	9.195586543	NIND	non-MS	Female	3/8/17	46	3/8/17	22	79	30	18	0.9	70.53173527	3/8/17	3.5	66	33.69900243	81.388888	No	36.66785333	1.59	92.7	4.681223692	NA	NA	NA	NA	NA	NA	NA	NA	NA	NA	NA	3/9/17	NA	NA	NA	NA	NA	NA
PT390	6/10/10	PT39040339	White	Not Hispanic or Latino	42.11203592	1504.76329	998.2135749	10.6	3.774029636	RR-MS	MS	Female	NA	NA	NA	24	59	15	13	0.9	73.00907489	3/31/10	2	89	14.4691368	10.888888	Yes	20.90429919	1.67	58.3	3.770386574	1.49	1.06441853	2.71	-16.03818814	NA	0	0	0	0	0	0	3/31/10	0	NA	0	0	1	0.762940682
PT138	4/15/10	PT13840283	White	Not Hispanic or Latino	51.2868251	1792.272308	1159.209367	8.63	0.02058239	RR-MS	MS	Male	4/15/10	48	4/15/10	64	77	28	13	1.01	82.67939922	4/15/10	3.5	71	28.91858673	53.85	NA	27.68116462	1.67	77.2	4.797991175	3.91	1.473965642	7.4	-7.676051151	0.208983731	0	3	0	1	0	2	4/15/10	0	NA	2	0	1	0.723334106
PT383	7/24/18	PT38343305	White	Unknown (individuals not reporting ethnicity)	68.32493703	586.0614965	-371.6973017	23.1	9.851015516	NIND	non-MS	Female	7/24/18	NA	NA	NA	NA	NA	NA	NA	NA	7/24/18	NA	NA	NA	NA	NA	17.70956316	1.54	42	2.87323121	NA	NA	NA	NA	NA	NA	NA	NA	NA	NA	NA	7/24/18	NA	NA	NA	NA	NA	NA
PT138	5/18/17	PT13842873	White	Not Hispanic or Latino	58.37805279	881.846776	129.7336977	14.4	4.09875527	RR-MS	MS	Male	NA	NA	NA	27	94	19	17	0.9	92.04640482	3/22/17	6.5	51	51.64000185	123.933332	Yes	24.49804772	1.706	71.3	4.72098028	7.54	1.130832243	9.04	10.53947161	2.113290681	0	7	0	4	1	2	3/23/17	0	12	3	0	2	0.647360649
PT138	5/31/18	PT13843251	White	Not Hispanic or Latino	59.41298872	937.2428257	165.9750477	11.60468915	1.030155611	RR-MS	MS	Male	5/31/18	35	5/31/18	57	158	39	14	1.05	76.72996193	5/31/18	6.5	42	55.51564122	243.577772	No	NA	NA	NA	2.312923175	7.43	2.230590539	8.69	13.64130001	1.919174872	8	12	1	4	4	3	5/31/18	0	0	3	1	2	0.653394483
PT696	7/20/17	PT69642936	Black or African American	Unknown (individuals not reporting ethnicity)	50.69817107	3892.657192	3268.58531	23	14.51785193	CIS	non-MS	Male	7/19/17	31	7/19/17	26	83	24	18	1.4	68.79554271	7/19/17	6	66	43.84221801	67.88888803	No	29.12527373	1.896	104.7	6.47509943	NA	NA	NA	NA	NA	NA	NA	NA	NA	NA	NA	7/19/17	NA	NA	NA	NA	NA	NA
PT487	12/5/13	PT48741613	Unknown or Not reported	Not Hispanic or Latino	59.50881612	1915.366338	1142.300489	22.9	12.2997981	NIND	non-MS	Male	12/5/13	NA	11/27/13	19	130	14	27	1.67	44.90482414	12/5/13	NA	NA	NA	NA	NA	22.51216874	1.72	66.6	4.614905571	NA	NA	NA	NA	NA	NA	NA	NA	NA	NA	NA	12/5/13	NA	NA	NA	NA	NA	NA
PT455	4/7/16	PT45542467	White	Not Hispanic or Latino	50.66805388	753.1142089	129.4988855	12.7	4.224312565	PP-MS	MS	Female	4/6/16	51	4/6/16	10	46	12	13	0.69	95.46213195	4/6/16	4	69	30.59943921	82.649998	No	22.6679639	1.751	69.5	4.394106976	5.75	1.139964419	3.12	-5.591393866	-1.19904031	0	2	0	1	1	0	4/6/16	NA	NA	1	1	2	0.793681363
PT457	3/12/13	PT45741345	White	Not Hispanic or Latino	56.82291096	3153.320944	2429.099841	22.9	12.99618885	SP-MS	MS	Female	NA	NA	NA	22	87	16	10	0.76	83.42502774	NA	NA	NA	NA	NA	NA	NA	NA	NA	NA	NA	NA	NA	NA	NA	NA	NA	NA	NA	NA	NA	NA	NA	NA	NA	NA	NA	NA
PT138	1/31/19	PT13843496	White	Not Hispanic or Latino	60.08378053	1093.297275	309.3546252	17.54900572	6.793479951	RR-MS	MS	Male	1/31/19	36	1/31/19	52	130	35	25	0.88	93.86304356	1/31/19	6.5	39	59.40986068	252.222216	No	28.8285704	1.67	80.4	4.900999175	7.32	2.842815084	8.69	17.09969491	1.136463393	8	10	0	3	4	3	1/31/19	0	0	3	1	2	0.692846032
PT085	6/10/10	PT08540339	White	Not Hispanic or Latino	50.89803965	1538.128567	911.0183163	5.9	-2.625148165	CIS	non-MS	Female	NA	NA	NA	26	60	16	13	0.69	95.43910957	4/8/10	1.5	93	13.0599883	4.5	No	31.33450514	1.72	92.7	5.061812333	NA	NA	NA	NA	NA	NA	NA	NA	NA	NA	NA	4/8/10	NA	NA	NA	NA	NA	NA
PT049	7/25/19	PT04943671	White	Unknown (individuals not reporting ethnicity)	61.69915672	5753.077053	4937.74985	22.78184482	11.5776453	OIND	non-MS	Male	NA	NA	7/24/19	22	51	15	24	1.27	61.13685485	7/25/19	NA	NA	NA	NA	NA	31.83421242	1.79	102	5.991775879	NA	NA	NA	NA	NA	NA	NA	NA	NA	NA	NA	NA	NA	NA	NA	NA	NA	NA
PT085	2/2/17	PT08542768	White	Not Hispanic or Latino	57.54846129	856.472339	119.3693604	8.7	-1.387288537	CIS	non-MS	Female	2/1/17	51	2/1/17	17	71	13	17	0.59	111.4482855	2/1/17	3	74	26.29460079	43.88888802	Yes	31.78169478	1.756	98	5.35331083	NA	NA	NA	NA	NA	NA	NA	NA	NA	NA	NA	2/1/17	NA	NA	NA	NA	NA	NA
PT009	6/24/10	PT00940353	White	Not Hispanic or Latino	65.06406746	2789.407747	1904.611987	28.4	16.20018355	RR-MS	MS	Male	6/23/10	38	6/23/10	31	124	13	26	1.42	53.17041536	6/23/10	3	75	26.30251869	35.15	No	31.0640887	1.72	91.9	5.429312571	1.24	0.588421372	6.61	-19.24164326	0.122059162	0	0	0	0	0	0	6/23/10	0	NA	1	0	1	0.735576259
PT455	4/2/15	PT45542096	White	Not Hispanic or Latino	49.65228343	760.6847318	152.2738249	9.6	1.339354181	PP-MS	MS	Female	4/1/15	48	4/2/15	13	47	15	17	0.84	76.388029	4/1/15	4	74	28.7070005	74.34999601	No	23.24897959	1.75	71.2	4.447069438	5.92	1.237679543	3.12	-6.823869657	-1.025118306	0	2	0	1	1	0	4/1/15	NA	NA	1	1	2	0.794257393
PT277	12/12/19	PT27743811	White	Unknown (individuals not reporting ethnicity)	60.91884788	2572.964429	1772.951408	22.63113563	11.64595827	OIND	non-MS	Male	NA	NA	12/13/19	24	44	16	44	2.23	32.00832828	12/12/19	NA	NA	NA	NA	NA	32.90880654	1.77	103.1	5.957434988	NA	NA	NA	NA	NA	NA	NA	NA	NA	NA	NA	NA	NA	NA	NA	NA	NA	NA
PT094	7/8/10	PT09440367	White	Not Hispanic or Latino	52.72971197	740.387019	84.73381223	12.9	3.970488297	PP-MS	MS	Female	NA	NA	NA	16	105	11	9	0.82	77.64074589	5/6/10	2.5	82	20.65197698	21.338888	NA	18.58683771	1.728	55.5	3.856637783	1.29	0.539173167	4.18	-16.76805926	-1.772339031	0	2	0	0	0	2	5/6/10	0	0	0	0	0	0.80235948
PT094	12/10/15	PT09442348	White	Not Hispanic or Latino	58.15354288	852.8477452	104.8267157	14.7	4.457101515	PP-MS	MS	Female	12/10/15	61	12/10/15	14	105	19	10	0.77	81.78996121	12/10/15	4.5	79	28.86925867	71.4	No	16.74489883	1.728	50	3.674697783	1.53	0.963632721	3.9	-12.18679968	-1.912187171	0	0	0	0	0	0	12/10/15	0	4	0	0	0	0.7927901
PT599	3/2/17	PT59942796	Black or African American	Not Hispanic or Latino	62.54243785	764.0773059	-68.1297206	11.2	-0.245809467	PP-MS	MS	Male	3/1/17	43	3/1/17	17	64	23	12	0.82	122.2193351	3/1/17	4	69	31.81916368	94.799998	No	23.49480969	1.7	67.9	4.5923807	2.1	1.457474836	3	-12.08665368	-0.500734292	0	5	1	2	0	2	3/2/17	NA	0	2	0	2	0.759597361
PT094	7/12/18	PT09443293	White	Not Hispanic or Latino	60.74088271	1056.306258	259.7454662	17.57155874	6.635731168	PP-MS	MS	Female	7/12/18	51	7/12/18	11	109	19	10	0.83	74.34580728	7/12/18	5.5	56	42.58434544	141.42222	No	18.86223027	1.692	54	3.694556253	4.89	1.619867604	7.21	-0.152750526	-1.343619937	0	6	2	0	2	2	7/12/18	0	14	0	0	0	0.786063722
PT443	9/24/20	PT44344098	White	Not Hispanic or Latino	45.68776695	765.987561	213.4547949	15.6889	8.216617529	SP-MS	MS	Female	9/23/20	81	9/23/20	14	71	18	17	0.62	110.2973684	9/23/20	5.5	59	44.07149307	150.605554	No	25.6640625	1.6	65.7	3.8152416	6.92	NA	7.25	11.11643505	-1.494712663	2	4	0	3	1	0	9/23/20	NA	0	2	2	2	0.731413542
PT690	5/28/10	PT69040326	White	Unknown (individuals not reporting ethnicity)	33.20008761	1408.396168	1000.479818	6.28	0.831925646	OIND	non-MS	Female	4/29/10	77	5/28/10	NA	NA	NA	NA	NA	NA	4/29/10	0	100	2.939709317	0	No	32.74416118	1.73	98	5.268925024	NA	NA	NA	NA	NA	NA	NA	NA	NA	NA	NA	4/29/10	NA	NA	NA	NA	NA	NA
PT540	10/12/17	PT54043020	White	Not Hispanic or Latino	52.4778228	766.8427826	115.1905109	18	9.127213313	SP-MS	MS	Female	10/11/17	54	10/11/17	25	60	29	16	0.66	99.77346898	10/11/17	6.5	50	58.14928084	270.188882	No	22.89882421	1.66	63.1	3.899554806	8.08	2.943781664	6.26	20.78261087	-1.209470295	2	17	1	6	8	2	10/11/17	0	0	0	2	3	0.782814343
PT007	5/26/10	PT00740324	White	Hispanic or Latino	59.92224291	1269.312002	488.4405804	7.71	-3.001658691	RR-MS	MS	Male	4/28/10	43	4/28/10	40	66	22	19	0.91	90.37411917	4/28/10	1.5	94	11.86018156	15.5	NA	27.30084585	1.78	86.5	5.457760009	0.44	1.24309696	1.18	-30.29522202	-0.639193157	0	0	0	0	0	0	4/28/10	0	NA	0	0	0	0.771452902
PT007	9/25/14	PT00741907	White	Hispanic or Latino	64.25637937	1587.309174	719.7098334	8.75	-3.203049068	RR-MS	MS	Male	9/11/14	43	9/11/14	23	57	21	12	0.8	103.3701439	9/11/14	1.5	90	13.77723614	15.75000002	No	25.83333333	1.8	83.7	5.4381638	0.3	1.076444396	0.77	-31.21903207	-0.627548812	0	0	0	0	0	0	9/11/14	0	NA	0	0	1	0.764025181
PT007	12/7/16	PT00742711	White	Hispanic or Latino	66.45767167	1745.646986	830.3748649	9.493411803	-3.144221003	RR-MS	MS	Male	11/10/16	33	11/10/16	24	68	18	16	0.82	99.79197863	11/10/16	1.5	88	13.87793507	15.50000002	No	25.43870723	1.78	80.6	5.267839009	0.77	0.968466519	1.84	-32.52542389	-0.284112955	0	0	0	0	0	0	11/10/16	0	0	0	0	0	0.770427734
PT364	12/16/14	PT36441989	White	Not Hispanic or Latino	55.37728617	901.1422243	201.9203882	22.4	12.85186984	SP-MS	MS	Female	NA	NA	NA	16	59	22	17	0.62	106.0268097	NA	NA	NA	NA	NA	NA	NA	NA	NA	NA	NA	NA	NA	NA	NA	NA	NA	NA	NA	NA	NA	NA	NA	NA	NA	NA	NA	NA
PT530	10/18/18	PT53043391	White	Not Hispanic or Latino	52.15200964	777.2208953	130.707554	11.25775074	2.457802464	PP-MS	MS	Female	10/17/18	70	10/17/18	15	64	21	24	0.8	80.01142846	10/17/18	5.5	60	41.90886233	144.2166641	NA	23.60945866	1.64	63.5	3.854617158	6.27	1.391197707	7.48	4.753878583	-1.888831783	0	6	2	2	0	2	10/17/18	NA	0	0	1	2	0.774896605
PT660	5/26/10	PT66040324	Black or African American	Not Hispanic or Latino	51.18552185	565.7853644	-65.7211016	15.8	7.212619836	PP-MS	MS	Male	5/26/10	33	5/10/10	30	94	19	10	0.92	111.4828832	5/10/10	6.5	54	56.39349626	217.399998	No	23.77988445	1.77	74.5	5.036800988	8.23	3.008036475	7.3	19.8931388	0.928694256	2	4	0	4	0	0	5/10/10	0	NA	2	2	2	0.726867299
PT660	4/26/12	PT66041025	Black or African American	Not Hispanic or Latino	53.1048078	1248.229871	586.5731784	22.7	13.68534454	PP-MS	MS	Male	4/12/12	27	4/12/12	18	94	NA	12	0.81	128.1653137	4/12/12	6.5	62	53.88993928	237.05555	No	23.81180376	1.77	74.6	5.040019988	8.08	3.150319268	7.07	16.13903214	1.062355456	2	10	0	10	0	0	4/12/12	0	NA	2	2	2	0.733750629
PT660	3/14/13	PT66041347	Black or African American	Not Hispanic or Latino	53.98641989	798.3056311	122.3212281	28	18.7820154	PP-MS	MS	Male	3/15/13	31	3/14/13	21	88	13	10	0.87	117.6093234	3/14/13	6.5	65	53.9548173	167.72222	No	25.43968847	1.77	79.7	5.204188988	8	3.121744443	6.98	15.6062079	0.607645699	2	2	0	1	1	0	3/14/13	0	NA	2	2	2	0.746002916
PT718	7/13/10	PT71840372	White	Not Hispanic or Latino	43.69181908	1128.337018	601.9634305	11.6	4.495680192	PP-MS	MS	Female	NA	NA	NA	29	112	19	14	0.76	88.0647984	5/12/10	3	83	24.39096224	30	No	25.16069789	1.65	68.5	4.048925713	7.37	1.922918022	7.92	-7.15878391	0.083044828	0	2	0	2	0	0	5/12/10	0	NA	1	1	2	0.748115583
PT718	6/21/12	PT71841081	White	Not Hispanic or Latino	45.63300843	1836.139931	1284.341893	11.9	4.438062393	PP-MS	MS	Female	6/7/12	50	6/7/12	24	78	18	16	0.55	126.7013224	6/7/12	4.5	71	34.77048953	89	No	26.70339761	1.65	72.7	4.187861713	7.12	1.955427743	7.48	1.874134413	-0.171470712	0	12	0	12	0	0	6/7/12	0	NA	1	1	2	0.747486793
PT513	4/4/19	PT51343559	White	Not Hispanic or Latino	67.34475961	912.3333587	-22.88277207	15.82777849	2.903308429	PP-MS	MS	Female	4/3/19	49	4/3/19	27	71	19	17	0.62	101.9429425	4/3/19	4.5	64	36.39815422	86.188888	No	30.95816	1.422	62.6	3.278039168	2.98	1.514302356	6.09	-10.62781126	-1.066137745	2	8	0	8	0	0	4/3/19	NA	NA	1	1	1	0.766206882
PT718	5/15/14	PT71841774	White	Not Hispanic or Latino	47.53039098	1229.779191	651.9441104	7.1	-0.728875549	PP-MS	MS	Female	5/14/14	50	5/14/14	13	78	17	18	0.68	98.35215157	5/14/14	4	67	34.66570928	98.344444	No	26.07897153	1.65	71	4.131625713	7.57	1.780808698	7.71	0.513467855	NA	0	6	0	6	0	0	6/19/14	0	0	1	1	2	0.767762393
PT718	10/4/17	PT71843012	White	Not Hispanic or Latino	50.91994305	6828.493177	6201.049056	26.4	17.87012626	PP-MS	MS	Female	10/4/17	25	10/4/17	11	77	16	15	0.54	126.5431435	10/4/17	6	47	52.11176278	213.51111	No	25.67493113	1.65	69.9	4.095237713	7.21	2.716358435	7.34	15.75549426	1.011906867	5	34	2	24	8	0	10/4/17	0	1	1	1	2	0.745634184
PT609	8/25/10	PT60940415	White	Not Hispanic or Latino	48.94042274	645.6550927	47.67810419	7.42	-0.69320268	PP-MS	MS	Male	NA	NA	NA	31	96	23	25	1.06	78.99171233	7/1/10	6	86	34.52954161	32.333332	No	38.96072272	1.755	120	6.450157358	7.43	1.715484998	8.87	-0.442761553	0.965389017	0	2	0	2	0	0	7/1/10	0	NA	1	0	1	0.693931442
PT447	4/10/19	PT44743565	Black or African American	Not Hispanic or Latino	19.17916986	2012.468524	1722.331349	10.44497159	6.623892004	PP-MS	MS	Male	4/10/19	35	4/10/19	21	82	22	10	0.87	145.1045599	4/10/19	5.5	55	45.9857035	138.7	No	20.5581235	1.745	62.6	4.568742329	9.33	3.982305609	7.92	30.25194196	0.471857729	0	0	0	0	0	0	4/10/19	NA	NA	1	0	2	0.796002586
PT059	5/20/10	PT05940318	White	Not Hispanic or Latino	29.10141277	5468.522533	5099.276074	35.9	30.98856705	RR-MS	MS	Female	5/20/10	58	5/26/10	34	42	10	20	0.81	88.77756766	5/20/10	2	88	16.65250501	23.2	Yes	20.53639218	1.682	58.1	3.799780677	5.68	1.173290071	5.45	-5.527902382	0.058876275	0	0	0	0	0	0	5/26/10	2	NA	1	0	0	0.737247637
PT627	9/24/14	PT62741906	White	Unknown (individuals not reporting ethnicity)	61.39798489	1567.870327	758.4882949	21.9	10.7808481	OIND	non-MS	Female	9/24/14	NA	9/22/14	21	123	21	15	0.91	66.7110957	9/24/14	NA	NA	NA	NA	NA	28.75	1.6	73.6	4.0765736	NA	NA	NA	NA	NA	NA	NA	NA	NA	NA	NA	9/24/14	NA	NA	NA	NA	NA	NA
PT097	10/5/17	PT09743013	White	Unknown (individuals not reporting ethnicity)	25.41616471	4083.500782	3745.883551	21.9	17.42579373	OIND	non-MS	Male	10/5/17	NA	10/4/17	25	51	16	14	0.79	126.5977126	10/5/17	NA	NA	NA	NA	NA	33.95201449	1.88	120	6.904830157	NA	NA	NA	NA	NA	NA	NA	NA	NA	NA	NA	10/5/17	NA	NA	NA	NA	NA	NA
PT394	5/21/10	PT39440319	White	Not Hispanic or Latino	39.18245537	1130.499421	658.7567423	13.8	7.461664967	OIND	non-MS	Female	5/20/10	37	5/20/10	15	68	9	17	0.79	86.03321572	5/20/10	6.5	82	46.25844394	42.444444	No	20.78826393	1.72	61.5	4.029716333	NA	NA	NA	NA	NA	NA	NA	NA	NA	NA	NA	5/20/10	NA	NA	NA	NA	NA	NA
PT473	6/22/10	PT47340351	Black or African American	Not Hispanic or Latino	56.10283649	1514.254884	802.5958393	13.55377367	3.828755446	RR-MS	MS	Male	NA	NA	NA	16	60	12	10	0.83	123.2524941	5/17/10	2.5	86	20.76743501	36.03333001	NA	20.33730159	1.68	57.4	4.191510781	1.75	1.187910857	5.45	-18.89220585	0.937388639	0	3	0	1	0	2	5/17/10	0	NA	2	0	1	0.710205141
PT610	6/11/15	PT61042166	Asian	Unknown (individuals not reporting ethnicity)	21.10393166	2578.276362	2274.246618	21.8	17.78824231	OIND	non-MS	Male	6/11/15	NA	6/11/15	15	48	9	17	1.16	84.38885103	6/11/15	NA	NA	NA	NA	NA	21.30681818	1.76	66	4.728896614	NA	NA	NA	NA	NA	NA	NA	NA	NA	NA	NA	6/11/15	NA	NA	NA	NA	NA	NA
PT280	6/14/10	PT28040343	White	Not Hispanic or Latino	52.49151243	2107.959198	1456.090113	12.1	3.224139712	NIND	non-MS	Female	6/10/10	31	6/10/10	33	42	19	16	0.97	63.97716526	6/10/10	1	98	7.972203484	3	No	24.15030284	1.61	62.6	3.740213364	NA	NA	NA	NA	NA	NA	NA	NA	NA	NA	NA	6/10/10	NA	NA	NA	NA	NA	NA
PT678	6/10/11	PT67840704	Unknown or Not reported	Hispanic or Latino	36.53488117	772.1105783	329.7622643	5.63	-0.297677559	CIS	non-MS	Female	6/9/11	52	6/10/11	32	84	10	14	0.69	102.0135238	6/10/11	NA	NA	NA	NA	NA	32.44302511	1.66	89.4	4.769558806	NA	NA	NA	NA	NA	NA	NA	NA	NA	NA	NA	6/10/11	NA	NA	NA	NA	NA	NA
PT482	11/24/15	PT48242332	White	Not Hispanic or Latino	59.56083671	804.0136308	29.96993074	10.14969382	-0.464468407	PP-MS	MS	Female	11/18/15	47	11/18/15	12	62	15	16	0.69	92.38355953	11/18/15	3	79	23.13291362	41.9	No	20.5296329	1.778	64.9	4.331745687	0.84	1.361942297	2.8	-18.82681362	-1.206672756	0	3	0	2	1	0	11/18/15	NA	NA	0	0	1	0.791848117
PT678	9/4/14	PT67841886	Unknown or Not reported	Hispanic or Latino	39.77110941	675.3295726	196.7904547	7.52	1.086562055	CIS	non-MS	Female	9/3/14	51	9/3/14	22	70	18	18	0.65	107.426413	9/3/14	2	83	19.18023792	32.35	No	26.16490057	1.66	72.1	4.197274806	NA	NA	NA	NA	NA	NA	NA	NA	NA	NA	NA	9/3/14	NA	NA	NA	NA	NA	NA
PT181	4/11/19	PT18143566	White	Unknown (individuals not reporting ethnicity)	54.19450225	501.5882264	-177.8228811	12.34111701	3.07447652	SP-MS	MS	Female	4/10/19	58	4/10/19	62	102	37	11	0.64	102.7067804	4/10/19	5	60	39.71364696	100.338888	No	21.77384236	1.66	60	3.797006806	5.64	1.158058921	4.85	1.231621874	-0.796922517	2	7	0	3	1	3	4/11/19	NA	NA	0	0	0	0.745770372
PT586	8/4/10	PT58640394	White	Not Hispanic or Latino	54.91731464	678.9568705	-12.49306301	8.89	-0.547659928	NIND	non-MS	Female	NA	NA	NA	18	79	11	10	0.54	124.6772192	6/17/10	6	76	41.6019654	50.41111	No	27.0437594	1.595	68.8	3.904158047	NA	NA	NA	NA	NA	NA	NA	NA	NA	NA	NA	6/17/10	NA	NA	NA	NA	NA	NA
PT676	11/21/13	PT67641599	White	Not Hispanic or Latino	56.4970978	809.2945506	90.78465611	12.8	2.977491142	PP-MS	MS	Female	11/20/13	56	11/19/13	23	78	18	16	0.72	88.90062239	11/20/13	4	70	31.38350455	84.588888	No	20.04267642	1.62	52.6	3.437277121	4.42	2.01723002	5.82	-8.594555072	-1.452837508	0	4	0	3	1	0	11/20/13	NA	NA	1	0	2	0.784306631
PT452	7/14/10	PT45240373	White	Not Hispanic or Latino	42.2160771	2186.110831	1678.278836	12.6	5.756038363	PP-MS	MS	Male	6/18/10	NA	6/20/10	NA	NA	NA	20	1.02	85.06601413	6/18/10	6.5	55	53.07729522	137.777776	No	23.87871573	1.69	68.2	4.570414222	8.9	4.763634537	9.31	22.42232359	NA	1	14	0	8	0	6	6/20/10	0	NA	1	1	2	0.75404822
PT452	5/22/12	PT45241051	White	Not Hispanic or Latino	44.07239076	1662.819545	1131.555533	14.9	7.726946138	PP-MS	MS	Male	5/16/12	NA	5/16/12	40	59	15	14	0.8	111.5877598	5/21/12	7.5	47	71.3770819	224.22222	No	23.51574975	1.66	64.8	4.368321202	9.21	4.677888284	9.44	39.47156059	NA	2	33	0	27	0	6	5/16/12	0	NA	1	1	2	0.750114354
PT452	4/18/13	PT45241382	White	Not Hispanic or Latino	44.97864418	3982.885779	3439.79252	23.5	16.1605809	PP-MS	MS	Male	4/18/13	NA	4/18/13	31	54	14	13	0.81	109.5376338	4/16/13	7.5	47	71.3770819	243.777776	NA	22.28189868	1.66	61.4	4.258875202	9.84	4.669688573	9.9	38.88453158	NA	0	14	0	6	0	8	4/18/13	1	NA	1	1	2	0.744154162
PT145	6/24/10	PT14540353	Black or African American	Not Hispanic or Latino	46.76924762	1374.73478	807.4889811	7.99	0.31044222	NIND	non-MS	Female	6/22/10	55	6/22/10	17	88	8	12	0.61	135.3450475	6/22/10	6	79	39.73853533	48	No	28.5075216	1.51	65	3.559534851	NA	NA	NA	NA	NA	NA	NA	NA	NA	NA	NA	6/22/10	NA	NA	NA	NA	NA	NA
PT670	7/14/10	PT67040373	White	Not Hispanic or Latino	40.25572226	5203.66	4719.45225	14.79851247	8.285710504	SP-MS	MS	Female	NA	NA	6/16/10	21	64	12	12	0.66	105.3303694	6/16/10	2.5	81	22.1644629	16.5	No	32.90194328	1.57	81.1	4.244156897	3.89	2.687030922	3.9	-7.213275915	NA	0	2	0	2	0	0	6/16/10	1	NA	3	1	1	NA
PT464	7/12/10	PT46440371	Black or African American	Not Hispanic or Latino	42.71985544	1541.7598	1027.672813	7.91095169	0.979201441	PP-MS	MS	Female	6/24/10	24	6/24/10	16	56	11	10	0.66	125.9026444	6/24/10	6	77	38.31262811	61.80000008	No	27.30084585	1.78	86.5	5.053035687	8.06	2.614729211	8.69	7.316112327	2.003818282	0	8	0	8	0	0	6/24/10	0	NA	1	1	2	0.70634628
PT514	12/17/15	PT51442355	White	Hispanic or Latino	52.91589092	815.2069788	156.5807796	8.49	-0.481671843	PP-MS	MS	Male	12/17/15	44	12/17/15	23	72	21	13	0.87	97.59378454	12/17/15	3.5	74	33.32620709	71.333332	No	25.02389782	1.788	80	5.276550251	4.29	1.747470479	7.06	-4.326861879	-0.39210159	1	1	1	0	0	0	12/17/15	NA	NA	1	0	2	0.76563114
PT675	8/16/10	PT67540406	White	Not Hispanic or Latino	42.30642865	897.0785784	388.1303922	8	1.140375896	RR-MS	MS	Female	8/19/10	58	8/16/10	26	34	16	8	0.7	97.39028414	6/10/10	1.5	92	12.36381709	9.222222	No	21.39946996	1.59	54.1	3.404335692	2.49	1.362170802	1.68	-18.27692353	NA	0	0	0	0	0	0	6/10/10	2	NA	1	1	1	0.793177726
PT356	11/8/17	PT35643047	White	Unknown (individuals not reporting ethnicity)	61.14061987	7530.605066	6726.26909	21.1	10.05301343	NIND	non-MS	Male	11/8/17	NA	10/24/17	9	44	12	20	1.16	68.00880137	11/8/17	NA	NA	NA	NA	NA	26.96843566	1.86	93.3	5.968375666	NA	NA	NA	NA	NA	NA	NA	NA	NA	NA	NA	11/8/17	NA	NA	NA	NA	NA	NA
PT675	8/4/11	PT67540759	White	Not Hispanic or Latino	43.27291644	739.131413	218.088779	10.32116404	3.29173991	RR-MS	MS	Female	8/4/11	59	8/4/11	31	44	18	9	0.67	101.9710894	8/4/11	1.5	83	15.98760748	21.038888	NA	20.49435994	1.599	52.4	3.372544461	3.37	1.279852431	2.3	-15.40026097	-1.197200017	0	0	0	0	0	0	8/4/11	0	NA	1	1	1	0.78201252
PT658	7/26/12	PT65841116	White	Not Hispanic or Latino	67.72806921	1105.258168	161.2903432	15.2	2.149582167	PP-MS	MS	Male	7/24/12	61	7/25/12	24	70	12	22	0.65	129.9483781	7/26/12	6.5	70	43.71207601	118.888888	No	22.94408888	1.82	76	5.262421599	6.21	0.825673495	9.43	-3.564710959	-1.429314841	0	3	0	3	0	0	7/25/12	0	NA	1	1	1	0.751185793
PT268	9/3/15	PT26842250	White	Not Hispanic or Latino	60.04271164	819.6844953	36.52380961	19.9	9.155643881	PP-MS	MS	Female	9/2/15	38	9/2/15	11	48	15	16	0.78	80.06056886	9/2/15	6	62	43.82644382	196.099988	No	25.15622496	1.58	62.8	3.665293503	5.97	0.981992571	4.72	1.54474006	0.172488019	0	13	0	12	1	0	9/3/15	NA	NA	1	2	3	0.740566701
PT404	4/13/17	PT40442838	White	Not Hispanic or Latino	59.45953346	1225.543219	453.4026152	21.1	10.51300674	Healthy Donor	non-MS	Male	3/30/17	54	3/30/17	33	71	26	24	1.48	51.6325087	3/30/17	1.5	93	11.90717678	13.2	No	27.11025238	1.82	89.8	5.706643599	NA	NA	NA	NA	NA	NA	NA	NA	NA	NA	NA	3/30/17	NA	NA	NA	NA	NA	NA
PT575	9/15/10	PT57540436	White	Not Hispanic or Latino	49.6385938	1890.189493	1281.980945	9.52	1.262214741	RR-MS	MS	Female	NA	NA	NA	21	53	14	16	0.76	85.79794452	7/23/10	2	89	15.06034434	13	No	30.71853741	1.68	86.7	4.739831155	2.36	0.827734319	5.45	-20.36735102	-1.358283961	0	1	0	1	0	0	7/22/10	1	NA	0	0	1	0.789935389
PT684	4/25/19	PT68443580	White	Not Hispanic or Latino	57.77844705	958.8204562	217.5865315	12.99760863	2.851454698	PP-MS	MS	Male	4/24/19	42	4/25/19	19	98	17	10	1.41	54.91336172	4/24/19	5.5	64	41.18704702	112.338888	No	27.73047735	1.847	94.6	5.961064092	5.47	1.875763993	7.48	0.376473531	2.063126955	3	7	0	3	4	0	4/24/19	NA	0	1	0	1	0.627802992
PT350	8/15/13	PT35041501	White	Unknown (individuals not reporting ethnicity)	63.95794546	4771.582391	3910.252074	21	9.136861113	OIND	non-MS	Female	8/15/13	NA	8/15/13	23	101	14	32	1.51	36.87935201	8/15/13	NA	NA	NA	NA	NA	32.1376668	1.74	97.3	5.277927346	NA	NA	NA	NA	NA	NA	NA	NA	NA	NA	NA	8/15/13	NA	NA	NA	NA	NA	NA
PT575	1/11/17	PT57542746	White	Not Hispanic or Latino	55.96320228	1099.833233	390.5848345	11.4126874	1.721964575	RR-MS	MS	Female	1/5/17	55	1/5/17	18	79	20	19	0.85	73.5481049	1/5/17	2.5	81	20.35279229	31.5	No	34.82851474	1.68	98.3	5.123559155	1.13	1.340072518	2.58	-19.26949217	-1.104353959	2	2	0	2	0	0	1/5/17	0	11	1	0	1	0.768725231
PT210	8/13/10	PT21040403	White	Not Hispanic or Latino	60.56839339	327.7146	-465.514402	18.2	7.311792176	PP-MS	MS	Female	NA	NA	7/30/10	33	70	21	25	0.97	62.15048817	7/30/10	2	86	17.46972953	24.40000001	No	16.17125031	1.67	45.1	3.333730574	1.22	0.773444369	5.45	-25.130393	NA	0	0	0	0	0	0	7/30/10	0	NA	0	1	0	0.745372142
PT545	7/27/10	PT54540386	White	Not Hispanic or Latino	62.31792794	1777.105124	949.425916	14.1	2.719019592	PP-MS	MS	Male	NA	NA	NA	48	73	NA	20	0.82	101.1103576	6/24/10	2.5	74	22.81907319	57.944444	No	30.09473	1.71	88	5.271397416	3.5	1.357754	4.92	-20.88395233	NA	0	1	0	0	0	1	6/24/10	0	NA	1	0	1	0.746548056
PT387	5/16/19	PT38743601	White	Not Hispanic or Latino	33.02759829	657.9997871	251.7896363	18.89365491	13.46930404	SP-MS	MS	Male	5/15/19	46	5/15/19	15	76	17	12	0.75	127.4588334	5/15/19	6.5	57	51.81716718	183.355554	No	19.77418186	1.82	65.5	4.924426599	9.37	3.357190356	7.95	27.08763079	1.092621802	4	3	0	2	0	1	5/16/19	NA	2	2	1	3	0.70845213
PT545	5/31/12	PT54541060	White	Not Hispanic or Latino	64.16328989	1585.165532	719.5265473	20	8.075069195	PP-MS	MS	Male	5/30/12	48	5/30/12	50	78	29	22	0.81	101.9173737	5/30/12	2	77	19.71527685	45.15000002	No	28.5899935	1.71	83.6	5.129761416	2.61	1.271249734	3.95	-25.24363497	-0.754962842	0	1	0	0	0	1	5/30/12	0	NA	1	0	1	0.756778446
PT037	8/5/10	PT03740395	White	Hispanic or Latino	44.84448582	486.3866	-54.93903201	10.1	2.785450175	SP-MS	MS	Male	NA	NA	NA	71	50	24	20	1.09	77.85702137	6/16/10	6.5	60	50.68750868	112.144444	NA	34.15365955	1.77	107	6.082975988	8.73	3.295302745	7.81	18.36750932	1.195238947	0	3	0	2	1	0	6/16/10	0	NA	1	1	2	0.750870401
PT282	8/20/10	PT28240410	White	Not Hispanic or Latino	52.05892016	438.444647	-206.607886	9.63	0.850752656	NIND	non-MS	Female	NA	NA	NA	23	75	15	12	0.5	137.7588151	6/25/10	2	86	16.15254711	13.5	No	24.81481481	1.8	80.4	4.9197072	NA	NA	NA	NA	NA	NA	NA	NA	NA	NA	NA	6/25/10	NA	NA	NA	NA	NA	NA
PT226	7/29/10	PT22640388	White	Not Hispanic or Latino	34.7935604	945.2763284	521.2551014	11.71954095	6.047340793	RR-MS	MS	Female	7/29/10	58	7/29/10	17	48	14	10	0.82	84.42164427	7/29/10	2.5	94	15.14113537	6	Yes	22.14427438	1.68	62.5	3.939295155	2.26	0.663555608	2.71	-10.73755478	-0.92523554	0	4	0	4	0	0	8/1/10	6	NA	1	0	0	0.782962037
PT153	9/2/10	PT15340423	White	Not Hispanic or Latino	42.2051254	893.3743043	385.6774393	15.1	8.257934412	PP-MS	MS	Female	9/22/10	34	NA	29	73	19	10	0.55	128.7530716	9/22/10	7	55	62.03019581	212.716658	No	NA	NA	NA	0.1833	8.9	3.670559717	8.32	31.3005114	1.358866572	0	6	0	6	0	0	9/23/10	0	NA	1	2	2	0.713924617
PT260	8/10/10	PT26040400	White	Not Hispanic or Latino	27.60924324	953.5864189	597.4889043	4.99	0.26052665	RR-MS	MS	Male	9/8/10	63	NA	NA	NA	NA	NA	NA	NA	9/8/10	1	94	9.647678071	4.5	No	34.19855682	1.71	100	5.657677416	4.53	1.559938902	2.41	-11.61482942	-1.384028703	0	0	0	0	0	0	9/8/10	2	NA	1	0	1	0.805022118
PT260	12/1/10	PT26040513	White	Not Hispanic or Latino	27.91862885	757.6129594	398.8281898	3.82	-0.946638359	RR-MS	MS	Male	12/9/10	85	12/9/10	NA	NA	NA	23	0.79	124.1846895	12/9/10	1.5	91	12.66182917	6	NA	33.27519579	1.71	97.3	5.570764416	2.94	1.511063866	1.44	-8.764334887	-2.547135885	0	0	0	0	0	0	12/9/10	1	NA	1	0	1	0.805738017
PT372	10/29/15	PT37242306	Black or African American	Not Hispanic or Latino	56.96802103	1474.901331	748.12199	20.5	10.55976232	CIS	non-MS	Female	10/14/15	45	10/14/15	NA	NA	NA	17	0.85	88.67999359	10/14/15	6	84	36.82607573	40.388888	No	61.67715213	1.695	177.2	7.779203723	NA	NA	NA	NA	NA	NA	NA	NA	NA	NA	NA	10/29/15	NA	NA	NA	NA	NA	NA
PT453	5/23/19	PT45343608	White	Not Hispanic or Latino	41.66575402	1041.450294	540.3642538	8.408394769	1.659062501	SP-MS	MS	Female	5/22/19	52	5/22/19	10	76	13	18	0.62	112.3802154	5/22/19	4	65	33.55438505	86.038888	No	25.55561368	1.682	72.3	4.269516677	6.67	2.249141481	7.07	3.212495557	-1.19939961	3	3	1	2	0	0	5/22/19	NA	2	0	1	2	0.804786243
PT364	1/29/15	PT36442033	White	Not Hispanic or Latino	55.4977549	840.091303	138.8195728	18.1	8.522724097	SP-MS	MS	Female	1/28/15	NA	1/28/15	16	59	22	17	0.62	106.0268097	1/28/15	6.5	52	53.37641225	215.305552	No	25.39792388	1.7	73.4	4.3608913	7.74	1.775181676	6.14	14.04764229	NA	0	11	1	9	1	0	1/28/15	NA	NA	2	1	2	0.749836141
PT260	11/4/11	PT26040851	White	Not Hispanic or Latino	28.84404775	462.8256693	95.88126108	5.14	0.260443141	RR-MS	MS	Male	11/10/11	57	11/10/11	37	72	16	18	0.87	110.3744453	11/10/11	1.5	92	12.61979001	5	NA	33.75397558	1.71	98.7	5.615830416	2.84	1.449168361	1.28	-9.404076307	-0.984596384	0	0	0	0	0	0	11/10/11	0	NA	1	0	1	0.798346575
PT711	8/28/14	PT71141879	White	Not Hispanic or Latino	55.4128792	841.7774458	141.9505837	20.63871768	11.08198553	PP-MS	MS	Male	8/27/14	36	8/27/14	21	32	24	17	1.24	64.23298637	8/27/14	6	51	49.07125979	161.805552	No	28.29334541	1.88	100	6.261030157	7.89	1.052548806	6.26	9.797634981	0.040452385	2	4	1	1	0	2	8/27/14	NA	NA	1	2	3	0.760827418
PT479	8/2/17	PT47942949	White	Not Hispanic or Latino	60.72719308	846.0489175	49.75306423	14.9	3.967959368	PP-MS	MS	Female	8/2/17	37	8/2/17	25	94	23	15	0.71	89.03081268	8/2/17	5.5	50	45.24945104	224.038886	No	26.53968699	1.69	75.8	4.409590685	4.89	0.630372468	5.02	2.521249453	-0.473876145	0	30	1	20	8	1	8/2/17	NA	0	0	1	2	0.778200247
PT260	5/22/14	PT26041781	White	Not Hispanic or Latino	31.39031869	462.6911329	72.32513928	3.98201375	-1.222233458	RR-MS	MS	Male	5/1/14	74	5/22/14	28	52	21	NA	NA	NA	4/30/14	1.5	93	11.78522391	6	No	33.17260012	1.71	97	5.561107416	2.71	1.418841542	1.02	-11.84318837	-2.158602268	0	1	0	0	1	0	4/30/14	1	NA	1	0	1	0.810622441
PT700	11/7/19	PT70043776	White	Not Hispanic or Latino	57.23359982	846.298389	114.8135636	14.66229222	4.655039767	RR-MS	MS	Male	10/17/19	56	11/7/19	15	75	18	NA	NA	NA	10/17/19	2	84	17.50417436	34.32222201	No	24.15255645	1.761	74.9	5.01879908	1.69	1.331706454	1.77	-22.91682533	-1.040657245	0	1	1	0	0	0	10/17/19	NA	0	1	0	2	0.760409555
PT476	8/13/10	PT47640403	White	Not Hispanic or Latino	68.61789508	4054.891935	3090.290639	35.43149746	22.08394882	RR-MS	MS	Female	8/13/10	36	8/10/10	28	108	23	17	0.8	75.67757056	8/11/10	NA	NA	NA	NA	NA	31.40086819	1.57	77.4	4.121760897	4.41	3.341554162	8.08	NA	0.473911143	NA	NA	NA	NA	NA	NA	8/13/10	2	NA	2	1	1	0.716321155
PT087	8/27/10	PT08740417	Black or African American	Not Hispanic or Latino	49.86857956	563.1868121	-48.43031861	6.36	-1.945974399	NIND	non-MS	Female	NA	NA	NA	24	138	18	14	0.65	124.2420588	6/21/10	2	96	13.46257666	7	No	19.9829932	1.68	56.4	3.737507155	NA	NA	NA	NA	NA	NA	NA	NA	NA	NA	NA	6/21/10	NA	NA	NA	NA	NA	NA
PT049	10/4/18	PT04943377	White	Unknown (individuals not reporting ethnicity)	60.89420655	6171.183264	5371.649135	20.2	9.221668947	OIND	non-MS	Male	10/4/18	NA	10/3/18	14	49	10	17	1.08	73.9059468	10/4/18	NA	NA	NA	NA	NA	31.8633781	1.76	98.7	5.781509614	NA	NA	NA	NA	NA	NA	NA	NA	NA	NA	NA	10/4/18	NA	NA	NA	NA	NA	NA
PT150	4/20/00	PT15036636	White	Not Hispanic or Latino	37.51232067	3758.742229	3305.761587	20.1	14.02390808	SP-MS	MS	Female	3/30/00	NA	4/20/00	17	78	17	15	0.5	147.1467146	2/3/00	2	84	18.50613585	16.388888	NA	32.73692137	1.67	91.3	4.862026574	7.5	2.112655034	6.53	-9.002004518	NA	0	0	0	0	0	0	4/20/00	NA	NA	NA	NA	NA	NA
PT245	9/24/10	PT24540445	White	Not Hispanic or Latino	49.96440697	671.6575967	58.61459117	8.55	0.22386389	PP-MS	MS	Female	NA	NA	NA	22	65	11	16	0.53	129.871489	8/6/10	6.5	71	43.81478732	88	No	22.1799308	1.7	64.1	4.0532473	8.28	0.964378022	8.06	8.166511359	-0.377059561	0	4	0	2	0	2	8/6/10	0	NA	1	1	2	0.752308662
PT245	8/2/12	PT24541123	White	Not Hispanic or Latino	51.82072062	578.9804964	-62.34909704	23.84436288	15.11786411	PP-MS	MS	Female	8/1/12	44	8/1/12	22	61	13	12	0.56	120.9123712	8/2/12	6.5	59	50.12916659	142.888888	No	22.38754325	1.7	64.7	4.0730953	8.18	1.544857818	7.81	13.18764793	-0.097313255	0	5	1	2	0	2	8/1/12	0	NA	1	1	2	0.750999501
PT507	8/31/10	PT50740421	White	Unknown (individuals not reporting ethnicity)	67.95805498	1026.59179	77.33368627	18.36309421	5.236519348	OIND	non-MS	Male	NA	NA	NA	NA	NA	NA	NA	NA	NA	7/22/10	7.5	53	64.90275428	246.499996	No	25.08286303	1.83	84	5.55660188	NA	NA	NA	NA	NA	NA	NA	NA	NA	NA	NA	7/22/10	NA	NA	NA	NA	NA	NA
PT458	9/13/10	PT45840434	White	Not Hispanic or Latino	48.51604424	659.8505767	68.00847735	5.14	-2.886559011	NIND	non-MS	Female	NA	NA	NA	19	52	13	8	0.61	111.0907721	7/22/10	2	95	13.66818703	3	No	25.12110727	1.7	72.6	4.3344273	NA	NA	NA	NA	NA	NA	NA	NA	NA	NA	NA	7/22/10	NA	NA	NA	NA	NA	NA
PT413	9/7/10	PT41340428	White	Hispanic or Latino	22.58788742	730.8483777	415.6552155	4.66	0.494761439	RR-MS	MS	Female	9/9/10	59	8/12/10	17	65	8	14	0.76	100.6704268	8/12/10	2	94	13.26168817	3	No	26.55647383	1.65	72.3	4.174629713	1.28	0.95372032	0.86	-4.640522956	-1.208447673	0	0	0	0	0	0	8/12/10	0	NA	0	0	1	0.814832421
PT680	3/27/14	PT68041725	White	Not Hispanic or Latino	47.19088818	849.970795	276.883196	12.70289133	4.940973309	RR-MS	MS	Female	3/27/14	61	3/27/14	12	79	18	11	0.77	85.33275392	3/27/14	2	89	15.58164752	22.40000002	No	32.1990749	1.67	89.8	4.812406574	1.9	1.022899019	1.18	-18.35179218	-1.081215969	0	1	1	0	0	0	3/27/14	0	NA	1	0	0	0.763749719
PT732	8/28/14	PT73241879	White	Not Hispanic or Latino	51.86726536	851.0982452	209.0428738	14.2	5.463219014	PP-MS	MS	Male	8/27/14	66	8/27/14	15	84	15	17	1.11	73.97652797	8/27/14	6.5	54	56.9202934	170.283332	No	40.1384083	1.7	116	6.1407197	8.18	3.069459898	8.25	19.95031273	-1.723102134	4	8	0	6	1	1	8/28/14	NA	NA	0	2	3	0.777667613
PT413	6/30/16	PT41342551	White	Hispanic or Latino	28.40050378	686.8894656	323.8787905	8.02	3.194893797	RR-MS	MS	Female	6/29/16	65	6/30/16	12	53	17	8	0.72	102.2191759	6/29/16	2	95	12.75321294	9.722222	No	27.77468356	1.652	75.8	4.29623366	2.94	0.72512675	1.55	-8.970023375	-1.483329786	0	0	0	0	0	0	6/29/16	0	3	0	0	1	0.803666117
PT413	7/13/17	PT41342929	White	Hispanic or Latino	29.43543971	624.6758056	252.4200307	24.60808889	19.65497412	RR-MS	MS	Female	7/12/17	70	7/12/17	14	56	20	5	0.6	125.2449443	7/12/17	2	85	17.23907163	22.072222	No	30.33976125	1.65	82.6	4.515353713	6.81	0.950132601	4.43	-5.156579726	-1.700085479	0	0	0	0	0	0	7/12/17	0	0	0	0	1	0.799675386
PT413	4/25/19	PT41343580	White	Hispanic or Latino	31.21782937	962.4980281	573.7648255	8.230128631	3.048543169	RR-MS	MS	Female	4/24/19	63	4/25/19	13	60	17	8	0.74	97.15431858	4/24/19	2	78	20.12447028	30.772222	No	31.47842057	1.65	85.7	4.617901713	5.36	0.905801481	2.97	-3.429229217	-1.15630986	0	0	0	0	0	0	4/24/19	0	1	0	0	1	0.786933692
PT339	9/9/10	PT33940430	Asian	Not Hispanic or Latino	53.24444201	351.6789895	-312.2265907	15.9	6.853441738	OIND	non-MS	Female	NA	NA	NA	19	80	13	10	0.53	128.0812495	8/5/10	6.5	67	46.90711738	115.005552	No	20.24916256	1.63	53.8	3.505183007	NA	NA	NA	NA	NA	NA	NA	NA	NA	NA	NA	8/5/10	NA	NA	NA	NA	NA	NA
PT339	12/9/11	PT33940886	Asian	Not Hispanic or Latino	54.49293615	10483.56207	9799.206006	63.8	54.46312807	OIND	non-MS	Female	12/8/11	NA	12/8/11	15	65	33	11	0.41	171.5118217	12/8/11	6.5	62	52.19581504	141.777776	Yes	16.96248418	1.71	49.6	3.604643137	NA	NA	NA	NA	NA	NA	NA	NA	NA	NA	NA	12/8/11	NA	NA	NA	NA	NA	NA
PT681	6/13/13	PT68141438	White	Not Hispanic or Latino	60.5492279	1669.563842	876.7041778	19.7	8.817070442	OIND	non-MS	Male	6/13/13	NA	6/13/13	NA	NA	NA	19	NA	NA	6/13/13	NA	NA	NA	NA	NA	21.29065635	1.727	63.5	4.53800364	NA	NA	NA	NA	NA	NA	NA	NA	NA	NA	NA	6/3/13	NA	NA	NA	NA	NA	NA
PT577	9/1/10	PT57740422	White	Not Hispanic or Latino	26.27039755	2027.631734	1682.933048	7.88	3.308044293	RR-MS	MS	Female	NA	NA	8/18/10	16	50	7	12	0.63	121.1873449	8/18/10	1.5	95	10.81792088	8.2	No	22.03856749	1.65	60	3.767745713	3.07	0.994325184	2.55	-9.498224687	NA	0	0	0	0	0	0	8/18/10	0	NA	0	0	0	0.771323934
PT577	7/29/15	PT57742214	White	Not Hispanic or Latino	31.17676049	4553.194149	4164.848699	20.05951594	14.88331157	RR-MS	MS	Female	7/29/15	53	7/29/15	12	62	11	11	0.79	90.1176607	7/29/15	2.5	81	19.87457363	40.405554	Yes	23.03030303	1.65	62.7	3.857061713	6.49	1.839993199	4.65	-3.654221602	-0.031662716	0	0	0	0	0	0	7/30/15	1	NA	0	0	0	0.75346268
PT268	10/6/16	PT26842649	White	Not Hispanic or Latino	61.13514401	856.4293626	52.20040676	15.72473248	4.679276242	PP-MS	MS	Female	10/5/16	35	10/5/16	17	62	18	21	0.82	75.29479675	10/5/16	6	54	47.62131345	225.999988	No	25.55680179	1.58	63.8	3.698373503	5.82	1.707409357	4.72	4.629838248	0.324665577	0	25	0	24	1	0	10/6/16	NA	0	2	2	3	0.739077421
PT626	9/21/10	PT62640442	Black or African American	Not Hispanic or Latino	37.77516154	407.8641931	-48.01891071	8.28	2.163368192	SP-MS	MS	Female	9/22/10	NA	9/20/10	20	91	15	10	0.62	138.7133081	9/24/10	0	81	NA	41.87777608	No	24.73577254	1.754	76.1	4.622278048	7.4	2.177542886	5.67	NA	NA	0	0	0	0	0	0	9/24/10	0	NA	2	2	1	0.758837521
PT470	11/23/10	PT47040505	White	Not Hispanic or Latino	43.66717775	556.0652457	30.00674779	7.539193812	0.439301639	RR-MS	MS	Male	NA	NA	NA	NA	NA	NA	NA	NA	NA	8/26/10	1	96	NA	13.2	Yes	30.00985398	1.83	100.5	6.08773688	1.39	NA	2.71	NA	NA	0	0	0	0	0	0	8/26/10	0	NA	1	0	2	0.745131379
PT169	11/4/10	PT16940486	White	Not Hispanic or Latino	48.80352645	892.4711665	296.4800912	7.557755106	-0.527396296	RR-MS	MS	Male	NA	NA	NA	21	46	15	13	0.94	90.77231493	9/28/10	0	97	2.990958338	1	No	26.24742453	1.83	87.9	5.68214288	0.94	1.239974974	1.88	-31.9244208	NA	0	0	0	0	0	0	9/28/10	0	NA	0	1	1	0.783249819
PT551	5/3/12	PT55141032	White	Unknown (individuals not reporting ethnicity)	74.77275216	2706.540065	1586.322861	19.6	4.00343606	OIND	non-MS	Male	5/3/12	NA	4/24/12	18	93	13	11	0.81	98.80588247	5/3/12	NA	NA	NA	NA	NA	30.12929619	1.83	100.9	6.10061288	NA	NA	NA	NA	NA	NA	NA	NA	NA	NA	NA	5/3/12	NA	NA	NA	NA	NA	NA
PT215	10/8/10	PT21540459	White	Not Hispanic or Latino	44.70758953	2195.33443	1655.806569	13.9	6.610740123	RR-MS	MS	Female	NA	NA	10/8/10	NA	NA	NA	NA	NA	NA	10/5/10	1.5	91	12.91756479	10	No	22.55280073	1.65	61.4	3.814057713	3.12	1.444602194	1.72	-19.39709795	NA	0	0	0	0	0	0	10/7/10	28	NA	0	0	2	0.785193426
PT106	12/3/10	PT10640515	White	Not Hispanic or Latino	57.46358559	1222.314446	486.73016	15.1	5.034349214	PP-MS	MS	Male	NA	NA	NA	32	94	21	14	0.68	127.60953	10/7/10	6.5	66	47.11192766	102.433332	No	21.33703263	1.74	64.6	4.616412006	7.62	1.704210867	7.61	6.60554193	1.473575643	3	3	0	2	1	0	10/7/10	0	NA	3	2	2	0.715902538
PT165	4/2/15	PT16542096	Asian	Not Hispanic or Latino	42.71985544	8022.240386	7508.153399	19.5	12.56824975	OIND	non-MS	Male	4/2/15	NA	4/1/15	94	65	42	16	0.92	95.56349212	4/2/15	NA	NA	NA	NA	NA	26.83426312	1.785	85.5	5.443056325	NA	NA	NA	NA	NA	NA	NA	NA	NA	NA	NA	4/2/15	NA	NA	NA	NA	NA	NA
PT088	7/31/14	PT08841851	White	Not Hispanic or Latino	45.35921586	860.596807	312.4577846	9.22168781	1.811260079	PP-MS	MS	Female	7/30/14	58	7/29/14	11	45	15	15	0.57	121.7158733	7/30/14	3	79	23.57982097	48.855554	No	19.85680946	1.59	50.2	3.275323692	4.9	1.541373228	3.1	-9.161771957	-1.720492961	0	0	0	0	0	0	7/30/14	NA	NA	0	1	2	0.810656266
PT268	8/14/14	PT26841865	White	Not Hispanic or Latino	58.98861023	862.2644019	98.90937377	13.7	3.238395521	PP-MS	MS	Female	8/13/14	40	8/12/14	13	67	16	14	0.69	92.56134561	8/13/14	6	51	47.83356728	231.799988	No	25.11616728	1.58	62.7	3.661985503	6.12	0.882726358	4.72	6.236730697	0.018472981	0	25	0	24	1	0	8/13/14	NA	NA	1	2	3	0.744981815
PT106	8/23/12	PT10641144	White	Not Hispanic or Latino	59.18574088	2143.772739	1376.752259	14.2	3.686088928	PP-MS	MS	Male	8/23/12	20	8/23/12	27	76	14	11	0.6	146.4767671	8/23/12	6.5	50	55.81313252	171.38333	NA	21.83247457	1.74	66.1	4.664697006	7.43	1.728154316	7.3	14.086438	1.648117896	4	3	0	2	1	0	8/23/12	0	NA	3	2	2	0.7119551
PT530	9/7/17	PT53042985	White	Not Hispanic or Latino	51.04041178	867.5374504	238.253865	11.9	3.344088752	PP-MS	MS	Female	9/6/17	60	9/6/17	12	53	18	22	0.89	71.0593693	9/6/17	5	61	40.15682149	124.8666641	No	25.2082094	1.64	67.8	3.996861158	6.08	1.484075112	7.38	3.724061307	-1.275003115	0	6	2	1	1	2	9/6/17	NA	0	0	1	2	0.771399941
PT404	2/22/18	PT40443153	White	Not Hispanic or Latino	60.32198007	763.3447087	-25.14875409	19.5	8.679460909	Healthy Donor	non-MS	Male	2/21/18	55	2/21/18	42	76	33	18	1.19	66.20665124	2/21/18	2	91	13.9637857	32.244444	No	27.56309624	1.82	91.3	5.754928599	NA	NA	NA	NA	NA	NA	NA	NA	NA	NA	NA	2/21/18	NA	NA	NA	NA	NA	NA
PT033	3/24/11	PT03340626	White	Not Hispanic or Latino	59.25966488	1140.92688	372.5273218	10.3	-0.233593399	PP-MS	MS	Male	NA	NA	NA	49	92	NA	16	0.73	116.7269928	5/12/11	6.5	70	42.34033717	87.677776	No	39.01960272	1.739	118	6.332027441	7.43	1.331463001	8.32	0.478448094	0.16070325	0	14	0	6	8	0	5/12/11	0	NA	1	1	1	0.724950892
PT368	2/19/13	PT36841324	White	Not Hispanic or Latino	49.34837367	3920.396742	3316.462404	19.47109553	11.27372157	SP-MS	MS	Female	NA	NA	NA	113	82	64	12	0.6	112.7725042	NA	NA	NA	NA	NA	NA	NA	NA	NA	NA	NA	NA	NA	NA	NA	NA	NA	NA	NA	NA	NA	NA	NA	NA	NA	NA	NA	NA
PT033	8/16/12	PT03341137	White	Not Hispanic or Latino	60.65874493	1180.240415	385.2679315	18.6	7.686874416	PP-MS	MS	Male	8/14/12	50	8/13/12	45	95	41	13	0.82	101.638617	8/13/12	6.5	62	46.03257987	105.72222	No	39.74708684	1.739	120.2	6.402845441	7.24	1.319376059	8.25	3.354186806	-0.236707774	0	7	0	3	4	0	8/15/12	0	NA	1	1	1	0.727738832
PT236	2/26/13	PT23641331	White	Not Hispanic or Latino	66.11816888	1674.511913	766.7596493	19.4	6.870452279	SP-MS	MS	Male	NA	NA	NA	28	80	18	18	0.9	89.70115332	NA	NA	NA	NA	NA	NA	NA	NA	NA	NA	NA	NA	NA	NA	NA	NA	NA	NA	NA	NA	NA	NA	NA	NA	NA	NA	NA	NA
PT033	7/11/13	PT03341466	White	Not Hispanic or Latino	61.55952251	1130.915446	318.3500508	14.1	2.935312235	PP-MS	MS	Male	7/10/13	47	7/10/13	32	116	28	9	0.9	91.01154544	7/10/13	6.5	67	43.75879629	95.61111	No	38.62857143	1.75	118.3	6.378531688	6.97	1.258699761	8.06	0.491595344	-0.148534009	0	6	0	2	4	0	7/11/13	0	NA	1	1	1	0.730089149
PT701	3/28/13	PT70141361	White	Not Hispanic or Latino	49.36753915	879.4167645	275.2010959	10.5	2.298650281	RR-MS	MS	Male	3/28/13	59	3/28/13	27	64	19	15	1.1	75.50567233	3/28/13	2	96	11.41983282	10.8	NA	NA	NA	NA	3.081140596	1.67	0.804400355	2.19	-23.92781313	-1.756551444	0	0	0	0	0	0	3/28/13	0	NA	0	0	0	0.803553214
PT582	12/14/10	PT58240526	White	Not Hispanic or Latino	47.09506078	576.4775743	4.722917884	9.384869659	1.641747099	CIS	non-MS	Female	NA	NA	NA	16	41	12	12	0.65	103.8762961	10/14/10	1.5	94	11.89210344	6.45	No	28.42975207	1.65	77.4	4.343337713	NA	NA	NA	NA	NA	NA	NA	NA	NA	NA	NA	10/14/10	NA	NA	NA	NA	NA	NA
PT689	11/2/10	PT68940484	More than one race	Hispanic or Latino	28.89333041	1365.772747	998.3886345	10.6	5.714355265	SP-MS	MS	Male	10/26/10	35	10/26/10	23	53	7	12	0.78	125.1857143	10/26/10	NA	NA	NA	NA	NA	21.2244898	1.75	65	4.662804688	NA	NA	NA	NA	0.585583969	NA	NA	NA	NA	NA	NA	10/26/10	2	NA	1	0	1	0.774662139
PT479	8/11/16	PT47942593	White	Not Hispanic or Latino	59.75249151	881.9616425	104.3046497	12.9	2.234246136	PP-MS	MS	Female	8/10/16	43	8/10/16	27	87	23	16	0.66	97.1783072	8/10/16	4.5	61	37.25528746	99.9	No	24.85907356	1.69	71	4.250806685	5.1	1.225421805	5.2	-4.837855473	-0.791425635	0	3	0	2	1	0	8/10/16	NA	0	0	1	2	0.780036993
PT689	1/14/11	PT68940557	More than one race	Hispanic or Latino	29.09319899	1243.775785	874.6030191	12.06720935	7.15679693	SP-MS	MS	Male	1/20/11	NA	2/16/11	NA	NA	NA	NA	NA	NA	1/20/11	6	67	41.83263661	101.666666	No	21.55102041	1.75	66	4.694994688	9.3	3.469503202	9.27	19.6468926	NA	0	3	0	0	1	2	1/20/11	1	NA	1	0	1	0.772803298
PT166	1/11/11	PT16640554	White	Not Hispanic or Latino	30.36907239	2265.929381	1885.131607	8.93	3.858495437	RR-MS	MS	Male	NA	NA	NA	NA	NA	NA	NA	NA	NA	1/5/11	1	97	7.911096535	2	No	27.3624619	1.66	75.4	4.709535202	2.76	0.936149616	2.55	-15.08225709	NA	0	0	0	0	0	0	1/5/11	1	NA	0	0	0	0.754038205
PT732	9/2/15	PT73242249	White	Not Hispanic or Latino	52.88029789	884.3098204	226.2530278	13.75093181	4.787335354	PP-MS	MS	Male	9/3/15	65	9/2/15	17	85	15	18	1.01	82.16745438	9/3/15	6.5	61	56.75550626	156.13333	No	35.19031142	1.7	101.7	5.6804027	8.08	3.048168807	8.06	19.1237838	-1.638228778	0	5	1	2	1	1	9/2/15	NA	NA	0	2	3	0.774272475
PT638	12/2/10	PT63840514	White	Not Hispanic or Latino	39.97645384	1951.376475	1470.443542	17.7	11.233052	RR-MS	MS	Male	12/2/10	60	12/2/10	76	72	36	7	0.83	109.0769469	12/2/10	2	92	14.77452082	21.222222	NA	22.28395062	1.8	72.2	5.0679788	2.79	1.113310374	3.98	-14.47158119	-1.002581634	0	0	0	0	0	0	12/2/10	0	NA	0	0	1	0.773462587
PT638	8/11/16	PT63842593	White	Not Hispanic or Latino	45.66860147	634.7741573	82.4986575	9.393412821	1.924752684	RR-MS	MS	Male	8/11/16	59	8/11/16	16	63	18	7	0.69	131.3956875	8/11/16	2	86	18.72484095	28.044444	No	NA	NA	NA	2.7438608	3.01	0.895882574	3.41	-14.21954382	-1.215058417	1	1	0	1	0	0	8/11/16	0	0	1	0	1	0.779285941
PT488	1/22/20	PT48843852	Unknown or Not reported	Hispanic or Latino	46.30106232	55862.00488	55301.17601	277.4857294	269.8966	OIND	non-MS	Male	1/15/20	NA	1/15/20	33	98	19	17	0.62	148.2575725	1/15/20	6.5	42	61.34156841	296.449984	Yes	26.68305169	1.738	80.6	5.124794705	NA	NA	NA	NA	NA	NA	NA	NA	NA	NA	NA	1/15/20	NA	NA	NA	NA	NA	NA
PT200	1/7/11	PT20040550	White	Not Hispanic or Latino	37.93943708	1843.080886	1385.374307	10.1	3.95789352	RR-MS	MS	Female	NA	NA	NA	27	46	NA	12	0.69	101.3081224	11/19/10	0	100	4.188804002	0	Yes	24.36889465	1.69	69.6	4.204494685	0.56	1.230420042	0.7	-23.64664951	-1.38122903	0	0	0	0	0	0	11/19/10	3	NA	0	0	1	0.800691159
PT185	5/4/17	PT18542859	Asian	Not Hispanic or Latino	48.56806483	834.8660651	242.275345	19.1	11.06287011	Healthy Donor	non-MS	Male	4/20/17	35	4/20/17	23	70	26	17	1.16	71.26417023	4/20/17	2	94	14.17541943	10.5	No	24.29059338	1.77	76.1	5.088304988	NA	NA	NA	NA	NA	NA	NA	NA	NA	NA	NA	4/20/17	NA	NA	NA	NA	NA	NA
PT457	4/25/13	PT45741389	White	Not Hispanic or Latino	56.9433797	3066.162284	2339.817997	19.08778213	9.153739521	SP-MS	MS	Female	NA	NA	NA	NA	NA	NA	NA	NA	NA	7/18/13	6.5	63	46.72827426	136.2	NA	25.01352082	1.72	74	4.443216333	7.62	0.899603415	6.14	6.309053447	-0.769030873	0	24	0	24	0	0	7/18/13	NA	NA	NA	NA	NA	0.751121005
PT259	4/29/14	PT25941758	White	Not Hispanic or Latino	66.0250794	887.5698924	-18.13128866	32.6	20.09992669	SP-MS	MS	Male	NA	NA	4/28/14	25	103	28	13	0.92	87.47963211	4/28/14	NA	NA	NA	NA	NA	27.10746172	1.67	75.6	4.746487175	1.14	NA	1.79	NA	NA	2	1	0	0	1	0	4/28/14	NA	NA	3	0	1	0.64575658
PT562	4/21/11	PT56240654	White	Unknown (individuals not reporting ethnicity)	64.40696528	1152.036594	281.2566855	28.4	16.40132506	NIND	non-MS	Male	5/11/11	NA	4/21/11	NA	NA	NA	NA	0.69	122.5378176	4/21/11	NA	NA	NA	NA	NA	19.83471074	1.65	54	3.990520663	NA	NA	NA	NA	NA	NA	NA	NA	NA	NA	NA	4/21/11	NA	NA	NA	NA	NA	NA
PT229	2/10/11	PT22940584	Black or African American	Not Hispanic or Latino	65.51308729	1083.007455	188.5046664	12.7	0.360800965	PP-MS	MS	Female	NA	NA	NA	18	75	17	18	0.67	113.4910723	12/1/10	6	67	44.14759494	97.58888801	No	28.09573361	1.55	67.5	3.742271888	4.82	2.38365018	7.83	-1.56378134	1.060939014	0	3	0	2	1	0	12/7/10	0	NA	2	1	1	0.711918997
PT568	2/2/11	PT56840576	Unknown or Not reported	Hispanic or Latino	36.38429526	1101.925085	661.1924703	13.13903734	7.233900222	PP-MS	MS	Female	NA	NA	NA	29	90	24	9	0.57	127.3913037	12/9/10	6.5	71	51.10602251	56.19444403	NA	32.44672328	1.58	81	4.267349503	8.76	3.918936557	8.87	24.2916437	1.183039688	0	1	0	1	0	0	12/9/10	0	NA	1	1	3	0.764690905
PT604	9/15/16	PT60442628	White	Not Hispanic or Latino	38.88675939	893.7341708	425.3690084	10.6	4.30890581	PP-MS	MS	Male	9/15/16	63	9/15/16	10	61	12	14	1.08	80.94957786	9/15/16	3	75	25.58162156	61.85	No	NA	NA	NA	2.815981599	7.27	1.802569033	4.92	-2.956487888	-1.236464989	0	4	0	2	1	1	9/15/16	NA	0	0	1	2	0.779475069
PT264	2/9/11	PT26440583	White	Not Hispanic or Latino	57.82499179	528.143301	-213.9294611	11	0.841891108	SP-MS	MS	Female	NA	NA	NA	36	93	17	9	0.6	109.2653463	12/9/10	7	59	61.9629237	161.999996	No	29.30280957	1.55	70.4	3.838203888	7.54	3.281194042	6.14	21.23062075	0.731241458	0	1	0	0	0	1	12/9/10	0	NA	2	2	2	0.719067134
PT489	10/2/14	PT48941914	White	Not Hispanic or Latino	72.27576388	894.8533298	-159.4137173	19.4	4.758253085	PP-MS	MS	Male	9/25/14	37	9/25/14	21	80	17	12	0.73	112.1730794	9/25/14	6	61	44.03683075	136.1	No	24.61810377	1.78	78	5.184145009	4.1	1.754379531	4.72	-6.182216768	0.193328947	6	0	0	0	0	0	9/25/14	NA	NA	1	1	2	0.723345148
PT351	8/12/15	PT35142228	White	Not Hispanic or Latino	63.48702223	895.2595339	43.7296115	52.2	40.47736413	PP-MS	MS	Female	8/6/15	67	8/6/15	6	94	10	48	1.71	31.99775588	8/6/15	6.5	61	47.1811618	128.227776	No	33.60881543	1.65	91.5	4.809765713	6.65	2.466988216	9.17	2.670526676	-0.752092395	2	1	0	1	0	0	8/6/15	NA	NA	2	1	2	0.702984315
PT325	12/3/04	PT32538324	White	Not Hispanic or Latino	53.09111817	832.1069846	170.6703613	18.9	9.888466205	SP-MS	MS	Female	12/3/04	NA	12/3/04	NA	NA	NA	10	NA	NA	12/16/04	NA	NA	NA	NA	NA	26.83267587	1.56	65.3	3.695327738	NA	NA	NA	NA	NA	0	0	0	0	0	0	12/3/04	NA	NA	NA	NA	NA	NA
PT065	5/30/19	PT06543615	White	Not Hispanic or Latino	64.61504764	1122.594472	247.4004003	18.79078898	6.728780658	SP-MS	MS	Male	5/29/19	26	5/29/19	18	35	15	19	0.78	106.3026736	5/29/19	8	35	74.57635253	316.405554	No	22.21551511	1.8288	74.3	5.239938419	8.97	2.738400634	8.75	29.32392621	1.056584964	18	54	1	24	27	2	5/29/19	NA	0	1	3	3	0.71903993
PT601	2/3/11	PT60140577	Black or African American	Not Hispanic or Latino	63.78545614	2152.919542	1295.191927	15	3.188518814	SP-MS	MS	Male	NA	NA	2/3/11	25	74	16	9	0.85	116.8374866	12/15/10	6.5	76	51.23112003	102.444444	NA	35.34559181	1.87	123.6	6.982017581	6.65	3.295815404	6.14	6.604857981	2.374491109	0	6	0	6	0	0	12/15/10	0	NA	3	1	2	0.687816777
PT601	1/11/12	PT60140919	Black or African American	Not Hispanic or Latino	64.72182674	1171.735877	294.2679627	14.3	2.205361967	SP-MS	MS	Male	1/6/12	18	1/10/12	17	54	13	13	0.99	97.65582149	1/6/12	6.5	62	55.71533758	161.266664	NA	36.0891075	1.87	126.2	7.065711581	6.38	3.12967477	6.14	10.4006506	1.312154205	0	7	1	6	0	0	1/5/12	0	NA	3	1	2	0.727767851
PT601	4/5/12	PT60141004	Black or African American	Not Hispanic or Latino	64.95455043	1035.493958	153.0497416	14.7	2.533939778	SP-MS	MS	Male	NA	NA	NA	NA	NA	NA	NA	NA	NA	4/5/12	NA	NA	NA	NA	NA	32.79117669	1.905	119	6.971197064	6.38	NA	6.14	NA	NA	0	7	1	6	0	0	3/8/12	0	NA	3	1	2	0.663817763
PT601	12/11/12	PT60141254	Black or African American	Not Hispanic or Latino	65.63903187	1067.190383	169.9458166	12.6	0.221420659	SP-MS	MS	Male	12/4/12	11	12/10/12	20	68	19	15	0.89	110.1094056	12/6/12	6.5	58	54.96239075	143.577776	No	NA	NA	NA	3.042030157	6.25	3.077218163	6.14	9.051780385	3.389775163	0	13	1	9	3	0	12/6/12	0	NA	3	1	2	0.631371142
PT601	5/25/17	PT60142880	Black or African American	Not Hispanic or Latino	70.09089913	1251.327937	251.5743362	15.6	1.745643276	SP-MS	MS	Male	5/24/17	13	5/24/17	11	76	17	8	0.94	102.0106038	5/24/17	6.5	52	59.46648297	160.444444	No	32.51451285	1.87	113.7	6.663336581	7.58	3.068353243	7.23	10.65630507	2.753195344	0	8	2	6	0	0	5/24/17	0	2	3	1	2	0.653963953
PT012	6/6/19	PT01243622	White	Not Hispanic or Latino	42.74997262	459.5569719	-54.90638646	7.520751574	0.583717562	RR-MS	MS	Female	6/5/19	49	6/5/19	61	116	75	12	0.78	85.77638962	6/5/19	4.5	63	35.4970294	81.588888	No	38.05069837	1.658	104.6	5.266494281	6.94	1.497396052	4.53	4.450705094	-0.247916162	4	7	1	2	3	1	6/6/19	NA	0	1	0	2	0.759014638
PT572	7/11/19	PT57243657	Black or African American	Not Hispanic or Latino	65.92377615	3017.846412	2114.372026	35.25510888	22.78703189	SP-MS	MS	Male	6/13/19	32	6/13/19	29	86	24	12	1.36	67.45806329	6/13/19	6.5	52	52.69008374	182.355552	No	32.3697298	1.789	103.6	6.039755096	6.25	2.8932644	9.04	6.635384435	0.993654353	4	5	1	1	0	3	6/13/19	NA	0	1	1	2	0.703336245
PT601	6/7/18	PT60143258	Black or African American	Not Hispanic or Latino	71.12583507	1433.6001	408.3849296	20	5.778091508	SP-MS	MS	Male	5/30/18	9	5/30/18	9	66	14	15	0.8	122.5181638	5/30/18	6.5	45	61.50925582	208.999992	No	33.61111111	1.8	108.9	6.2493518	6.16	3.075275363	6.14	12.03911501	3.960874148	2	13	2	9	1	1	6/7/18	0	0	3	1	2	0.596951827
PT602	6/5/19	PT60243621	White	Not Hispanic or Latino	60.86408937	897.0997298	98.15052396	66.1451922	55.17522306	RR-MS	MS	Female	NA	NA	NA	NA	NA	NA	NA	NA	NA	5/1/19	5.5	54	43.83347574	153.77222	No	29.7226978	1.598	75.9	4.147194738	4.89	1.250886073	4.59	1.078591017	-0.411024176	2	29	0	24	4	1	5/1/19	0	0	2	0	2	0.751619993
PT455	8/24/17	PT45542971	White	Not Hispanic or Latino	52.04796846	897.102863	252.2219726	13.6	4.823184856	PP-MS	MS	Female	8/23/17	44	8/23/17	15	50	18	16	0.98	63.33139317	8/23/17	5.5	55	42.16928417	139.499996	No	21.74693878	1.75	66.6	4.294901438	6.27	1.02272316	3.86	5.081897703	-0.708451139	0	15	1	6	8	0	8/23/17	NA	0	1	1	2	0.784511127
PT648	2/7/11	PT64840581	White	Not Hispanic or Latino	36.59237761	327.5621099	-115.404669	5.69	-0.246306589	NIND	non-MS	Female	NA	NA	NA	22	54	12	11	0.47	158.9645721	12/16/10	2.5	82	22.33138802	30.87222	No	22.31212947	1.58	55.7	3.430425503	NA	NA	NA	NA	NA	NA	NA	NA	NA	NA	NA	12/16/10	NA	NA	NA	NA	NA	NA
PT526	6/7/18	PT52643258	White	Unknown (individuals not reporting ethnicity)	56.15759501	3074.382788	2361.776157	18.6	8.861499494	NIND	non-MS	Male	6/7/18	NA	6/6/18	41	58	21	15	0.98	84.04557241	6/7/18	NA	NA	NA	NA	NA	32.05030371	1.81	105	6.159671973	NA	NA	NA	NA	NA	NA	NA	NA	NA	NA	NA	6/7/18	NA	NA	NA	NA	NA	NA
PT418	12/29/10	PT41840541	Unknown or Not reported	Not Hispanic or Latino	60.82575841	1737.896934	939.691557	14.41002969	3.450693783	SP-MS	MS	Male	12/28/10	24	12/28/10	32	41	13	16	1.19	66.09496301	12/28/10	3.5	72	27.8250173	33.894444	No	34.76474412	1.765	108.3	6.107629733	1.78	1.829444144	5.93	-14.96544494	NA	0	1	0	0	1	0	12/28/10	0	NA	2	0	0	NA
PT393	2/18/11	PT39340592	Black or African American	Not Hispanic or Latino	48.45307195	623.6267984	32.6896591	6.11	-1.903781286	NIND	non-MS	Female	NA	NA	NA	25	90	12	7	0.61	134.4306486	1/12/11	2.5	86	18.66156032	17.6	No	19.36206715	1.69	55.3	3.731450685	NA	NA	NA	NA	NA	NA	NA	NA	NA	NA	NA	1/12/11	NA	NA	NA	NA	NA	NA
PT722	2/25/11	PT72240599	Asian	Not Hispanic or Latino	57.6990472	1088.359058	348.5539037	11.7	1.574207372	CIS	non-MS	Male	NA	NA	NA	39	65	11	18	0.65	134.3091284	1/6/11	2.5	79	23.37649779	36	Yes	22.27207178	1.58	55.6	3.841032073	NA	NA	NA	NA	NA	NA	NA	NA	NA	NA	NA	1/6/11	NA	NA	NA	NA	NA	NA
PT108	3/15/11	PT10840617	Black or African American	Unknown (individuals not reporting ethnicity)	56.18771219	606.6018232	-106.5265182	17.5	7.754076272	RR-MS	MS	Female	NA	NA	NA	20	52	18	9	0.69	113.1769623	1/13/11	2	88	17.32891955	17.50000001	No	16.74884264	1.63	44.5	3.197539007	1.13	1.265746073	1.05	-22.34139456	NA	0	0	0	0	0	0	1/13/11	0	NA	1	0	1	0.75487969
PT676	5/17/18	PT67643237	White	Not Hispanic or Latino	60.98182017	908.1945603	106.9564011	17.18048928	6.1777964	PP-MS	MS	Female	5/16/18	52	5/16/18	16	74	19	24	0.82	75.33319002	5/16/18	5	61	39.71284695	103.16111	No	20.04267642	1.62	52.6	3.437277121	4.54	2.244178352	5.8	-3.179011206	-1.358127823	0	3	0	1	2	0	5/16/18	NA	0	1	0	2	0.783618909
PT271	1/19/11	PT27140562	White	Not Hispanic or Latino	47.66454934	550.5894813	-29.13244373	5.95	-1.905493518	PP-MS	MS	Female	1/18/11	38	1/18/11	26	59	17	13	0.51	136.9981365	1/18/11	6.5	54	50.08251228	128.055552	No	26.18261501	1.726	78	4.594565311	8.43	2.406363447	8.32	15.84310595	0.083297554	0	3	0	2	0	1	1/18/11	0	NA	1	0	1	0.764713907
PT599	2/11/16	PT59942411	Black or African American	Not Hispanic or Latino	61.48833644	910.1322223	98.97120559	10.6	-0.544598174	PP-MS	MS	Male	2/10/16	37	2/10/16	22	72	32	17	0.78	129.9279408	2/10/16	4	70	31.18981789	97.866664	No	22.95510204	1.75	70.3	4.833411688	2.21	1.524623589	3.1	-12.03113229	-0.199017082	1	3	0	2	0	1	2/11/16	NA	NA	2	1	2	0.761789195
PT271	12/13/12	PT27141256	White	Not Hispanic or Latino	49.56466981	488.1221682	-118.994803	7.89	-0.352355346	PP-MS	MS	Female	12/12/12	34	12/13/12	22	57	15	10	0.61	110.5423451	12/12/12	6.5	56	49.26384923	165.755552	No	26.26449164	1.71	76.8	4.504419137	8.28	1.148386768	8.06	13.7899031	0.141656472	0	8	0	6	1	1	12/13/12	0	NA	1	0	1	0.770045378
PT677	2/15/11	PT67740589	White	Not Hispanic or Latino	49.46610448	167.4257847	-438.2387979	5.71	-2.511826969	PP-MS	MS	Female	1/19/11	30	1/19/11	19	49	11	12	0.76	85.83170969	1/19/11	5.5	64	43.74599934	98.605554	No	26.796875	1.6	68.6	3.9111736	7.43	4.028828366	6.96	8.382343509	1.890452981	0	26	1	24	0	1	1/19/11	0	NA	2	0	1	0.684926236
PT287	6/20/19	PT28743636	White	Not Hispanic or Latino	33.46840434	527.3707637	116.7860703	4.478117653	-1.007066295	RR-MS	MS	Male	6/19/19	61	6/19/19	57	59	28	12	0.75	127.1162189	6/19/19	3.5	76	27.5132297	64.42222	No	35.69832588	1.866	124.3	6.989187339	7.45	0.67247345	8.05	2.497294311	NA	1	0	0	0	0	0	6/20/19	NA	NA	0	1	2	NA
PT365	12/1/16	PT36542705	White	Not Hispanic or Latino	58.6244661	912.6452368	156.0151129	16.30305364	5.937387708	PP-MS	MS	Male	11/30/16	65	12/1/16	17	41	17	15	1.06	76.10135204	11/30/16	2.5	81	19.88453056	49.48888801	No	27.49602072	1.79	88.1	5.544334879	2.7	1.537350699	3.91	-21.47571554	-1.492604122	0	1	1	0	0	0	11/30/16	NA	0	2	1	1	0.757297181
PT583	3/23/12	PT58340991	White	Not Hispanic or Latino	22.04577812	4054.643371	3743.5751	24.17238766	20.06388688	OIND	non-MS	Female	3/23/12	NA	3/23/12	22	48	14	14	0.63	125.540891	3/23/12	NA	NA	NA	NA	NA	31.47386069	1.62	82.6	4.429677121	NA	NA	NA	NA	NA	NA	NA	NA	NA	NA	NA	3/22/12	NA	NA	NA	NA	NA	NA
PT020	3/10/11	PT02040612	White	Not Hispanic or Latino	59.89212573	893.943964	113.6438126	12.3	1.596500106	PP-MS	MS	Male	NA	NA	NA	41	65	22	14	0.92	89.25639096	2/3/11	3	81	23.78980745	62.466666	No	22.56659513	1.78	71.5	4.974910009	2.57	1.150376147	3	-18.33357637	NA	0	4	0	4	0	0	2/3/11	0	NA	1	0	1	0.749057888
PT662	2/22/11	PT66240596	Black or African American	Not Hispanic or Latino	31.22604315	975.0896741	586.2788746	12.6	7.417337649	RR-MS	MS	Female	NA	NA	NA	25	48	7	11	0.7	125.4093788	1/20/11	3	84	23.09487558	34.777776	NA	27.34375	1.6	70	3.9574856	7.25	1.631784819	5.75	-0.407236515	0.675299375	0	2	0	2	0	0	1/20/11	1	NA	1	2	2	0.760424372
PT646	3/17/11	PT64640619	Black or African American	Not Hispanic or Latino	18.3221991	4550.390928	4266.233207	12.3	8.560874961	RR-MS	MS	Male	2/24/11	52	2/17/11	25	85	12	15	0.77	168.7623758	2/17/11	1.5	97	11.03452531	7	Yes	25.0137741	1.65	68.1	4.444399663	4.24	0.647029236	2.71	-4.092639593	-0.582108841	0	0	0	0	0	0	2/17/11	0	NA	1	0	1	0.806905926
PT724	6/20/19	PT72443636	White	Not Hispanic or Latino	45.63574636	1134.097602	582.2628519	20.47657376	13.01411925	RR-MS	MS	Female	6/20/19	55	6/20/19	29	97	NA	20	0.87	74.62341138	6/20/19	5.5	76	33.76854897	66.616666	No	45.25027462	1.803	147.1	7.136544392	7.12	1.731818285	7.92	0.845510716	-1.433656712	0	4	1	2	1	0	6/20/19	NA	NA	0	0	0	0.802966697
PT389	2/28/20	PT38943889	White	Not Hispanic or Latino	47.28397766	916.0134414	341.6280083	9.967321617	2.187101467	RR-MS	MS	Male	1/30/20	52	1/30/20	37	56	22	12	0.76	116.7448406	1/30/20	3.5	76	26.69070136	56.08888801	No	38.38040329	1.788	122.7	6.651063251	5.4	1.103369596	5.46	-7.251632723	0.832814668	0	1	0	1	0	0	1/30/20	NA	3	1	0	2	0.68358203
PT489	10/1/15	PT48942278	White	Not Hispanic or Latino	73.27236885	917.6623588	-162.4480693	16.9	1.88438091	PP-MS	MS	Male	9/24/15	36	9/24/15	18	78	17	10	0.83	96.45826262	9/25/15	6	68	41.16700196	101.311108	No	25.2493372	1.78	80	5.248525009	3.83	1.820749147	4.72	-9.70133522	0.216246867	0	0	0	0	0	0	9/24/15	NA	NA	1	1	3	0.723408542
PT646	1/19/17	PT64642754	Black or African American	Not Hispanic or Latino	24.16767057	1554.475978	1226.9477	6.47	2.134911326	RR-MS	MS	Male	1/12/17	46	1/12/17	16	69	14	12	0.81	150.3773044	1/12/17	1.5	92	13.03301804	12.60000006	No	23.89482842	1.672	66.8	4.469362015	3.28	0.898620433	1.67	-5.929403053	-0.026683876	0	0	0	0	0	0	1/12/17	0	30	1	0	2	0.784247732
PT005	4/18/11	PT00540651	Black or African American	Not Hispanic or Latino	47.94381776	3699.366837	3115.69741	20.5	12.58880702	RR-MS	MS	Male	NA	NA	NA	21	95	19	14	0.98	105.0774216	2/23/11	2	84	18.19243021	20.5	Yes	30.73776747	1.81	100.7	6.021254973	1.8	1.347219679	0.56	-16.13414104	-0.673377319	0	0	0	0	0	0	2/23/11	0	NA	0	0	2	0.774762866
PT092	8/29/19	PT09243706	White	Not Hispanic or Latino	67.93067572	925.9073494	-22.71940776	17.85962916	4.742143865	RR-MS	MS	Female	8/29/19	63	8/29/19	13	64	19	11	0.74	82.96911812	8/29/19	3	69	27.37208842	52.7611081	No	25.69026163	1.561	62.6	3.608613219	2.05	1.537897521	4.29	-20.03633536	-1.742043227	1	2	0	1	1	0	8/29/19	0	0	2	0	0	0.762437592
PT604	11/5/15	PT60442313	White	Not Hispanic or Latino	38.02431278	926.2298373	467.578274	14.5	8.344690065	PP-MS	MS	Male	11/4/15	67	11/4/15	13	59	17	13	1.14	76.40135289	11/4/15	5	68	36.14259099	110.927776	No	25.29887695	1.82	83.8	5.513503599	7.4	1.847138667	5.29	8.166606294	-1.405318516	0	5	0	2	1	2	11/4/15	NA	NA	0	1	2	0.778656661
PT005	1/19/17	PT00542754	Black or African American	Not Hispanic or Latino	53.70167561	1813.283873	1141.960654	13.2	4.04818342	RR-MS	MS	Male	1/18/17	44	1/18/17	14	88	17	17	1.02	97.99255789	1/18/17	2	88	16.2665907	21.6	No	28.96736974	1.81	94.9	5.834552973	1.27	1.105142234	0.56	-21.89523675	-0.517542153	0	0	0	0	0	0	1/19/17	0	0	0	0	2	0.771363108
PT005	5/24/18	PT00543244	Black or African American	Not Hispanic or Latino	55.04325923	1517.080174	823.510849	13.9	4.43221997	RR-MS	MS	Male	5/23/18	48	5/23/18	12	94	16	18	0.99	100.9204454	5/23/18	2.5	88	18.0736871	33.194444	No	30.21885779	1.81	99	5.966531973	1.86	1.049364931	0.89	-20.95978948	-0.530030016	0	0	0	0	0	0	5/23/18	0	0	0	0	2	0.758461378
PT482	11/20/14	PT48241963	White	Not Hispanic or Latino	58.55054211	927.2548998	171.9827307	13.5	3.153702613	PP-MS	MS	Female	11/26/14	53	11/20/14	12	65	15	14	0.63	102.9607014	11/26/14	2.5	86	18.54494937	36.9	No	21.08319657	1.78	66.8	4.401359687	0.91	1.352249705	3.09	-22.77971922	-1.537831418	0	0	0	0	0	0	11/26/14	NA	NA	0	0	1	0.794438969
PT443	4/7/11	PT44340640	White	Not Hispanic or Latino	36.22001971	6854.926482	6415.94972	16.7	10.81935471	SP-MS	MS	Female	3/31/11	45	3/31/11	17	40	8	10	0.6	120.0916468	3/31/11	3	86	21.22662699	54.177776	Yes	19.77769867	1.59	50	3.268707692	6.48	2.042627335	7.16	-5.566405308	0.266394054	0	1	0	1	0	0	3/31/11	0	NA	2	1	2	0.752191665
PT183	7/11/19	PT18343657	Black or African American	Not Hispanic or Latino	65.56236995	1680.928781	785.3541215	11.73371307	-0.620880706	PP-MS	MS	Male	7/11/19	30	7/10/19	30	71	21	17	0.82	121.0548884	7/10/19	6.5	47	56.67822801	175.72222	No	25.93843165	1.754	79.8	5.152731106	6.25	1.864683393	6.79	10.81031066	0.716573171	4	3	0	1	1	1	7/10/19	NA	0	2	2	2	0.724894149
PT443	3/3/16	PT44342432	White	Not Hispanic or Latino	41.12638265	813.0687527	318.5074569	10.5	3.842144198	SP-MS	MS	Female	3/2/16	46	3/2/16	11	56	16	16	0.52	138.0355056	3/2/16	3.5	77	26.9645106	79.544442	No	23.8123492	1.59	60.2	3.606123692	5.56	1.616044693	5.46	-3.026940362	0.349332597	0	3	0	3	0	0	3/2/16	0	0	2	1	2	0.73708054
PT443	6/22/17	PT44342908	White	Not Hispanic or Latino	42.42963531	705.0638102	194.5895896	6.21	-0.671039793	SP-MS	MS	Female	6/22/17	46	6/22/17	9	50	11	14	0.48	150.435387	6/22/17	4	71	31.04718328	83.144442	No	23.89497033	1.562	58.3	3.468974036	5.37	1.601324942	5.23	0.207208566	1.118281953	0	1	0	1	0	0	6/22/17	0	4	2	1	2	0.692445997
PT443	12/13/18	PT44343447	White	Not Hispanic or Latino	43.90537729	559.1740199	30.06173507	11.35125236	4.208443871	SP-MS	MS	Female	12/13/18	49	12/13/18	12	57	16	15	0.49	145.8820613	12/13/18	5.5	59	42.71543303	140.37222	No	24.44523555	1.59	61.8	3.659051692	7.37	2.678942103	7.09	10.91664427	0.254742677	1	3	0	2	1	0	12/13/18	0	0	2	1	2	0.729369265
PT069	5/16/11	PT06940679	Black or African American	Not Hispanic or Latino	30.3061001	165.42825	-214.7872634	2.38	-2.68343108	NIND	non-MS	Female	NA	NA	NA	16	40	14	13	0.63	142.5247142	3/30/11	2	91	13.89130014	11.00000004	NA	34.92767916	1.56	85	4.347003738	NA	NA	NA	NA	NA	NA	NA	NA	NA	NA	NA	3/30/11	NA	NA	NA	NA	NA	NA
PT414	9/25/14	PT41441907	White	Not Hispanic or Latino	55.77154748	1290.062729	584.109771	18	8.356152463	SP-MS	MS	Male	NA	NA	NA	16	130	14	11	0.9	92.85430702	NA	NA	NA	NA	NA	NA	NA	NA	NA	NA	NA	NA	NA	NA	NA	NA	NA	NA	NA	NA	NA	NA	NA	NA	NA	NA	NA	NA
PT717	4/28/11	PT71740661	Black or African American	Not Hispanic or Latino	49.58109736	509.1618	-98.19757435	9.08	0.834218277	NIND	non-MS	Female	3/31/11	NA	3/30/11	34	58	18	11	0.59	139.0380069	3/30/11	1	98	8.788939242	8	NA	NA	NA	84.3	2.971944	NA	NA	NA	NA	NA	NA	NA	NA	NA	NA	NA	3/30/11	NA	NA	NA	NA	NA	NA
PT027	5/20/11	PT02740683	White	Not Hispanic or Latino	40.80878327	386.1142627	-104.6448654	6.08	-0.524572529	NIND	non-MS	Female	NA	NA	NA	28	40	20	17	0.62	112.9215692	4/6/11	2.5	92	15.4318972	9	NA	23.7953599	1.64	64	3.871157158	NA	NA	NA	NA	NA	NA	NA	NA	NA	NA	NA	4/6/11	NA	NA	NA	NA	NA	NA
PT576	9/25/14	PT57641907	White	Unknown (individuals not reporting ethnicity)	53.28824882	3644.553207	2979.940519	17.9	8.843409767	OIND	non-MS	Male	9/25/14	NA	9/25/14	39	69	36	13	0.98	84.94430798	9/25/14	NA	NA	NA	NA	NA	31.60493827	1.8	102.4	6.0401168	NA	NA	NA	NA	NA	NA	NA	NA	NA	NA	NA	9/23/14	NA	NA	NA	NA	NA	NA
PT234	4/19/11	PT23440652	White	Not Hispanic or Latino	59.3582302	936.8846494	166.6424624	16.8	6.240106171	PP-MS	MS	Male	NA	NA	NA	31	60	21	17	0.71	120.5826882	3/16/11	6.5	66	45.79533858	159.22222	No	25.82779244	1.73	77.3	4.992091367	7.43	1.310993176	6.14	4.017056663	0.847444643	0	3	0	2	0	1	3/16/11	0	NA	2	1	1	0.718768565
PT234	3/21/13	PT23441354	White	Not Hispanic or Latino	61.28025408	943.4734133	136.4036	25.3	14.21391822	PP-MS	MS	Male	3/20/13	38	3/21/13	26	76	13	14	0.79	105.8833374	3/20/13	6.5	55	49.52109897	218.944438	No	27.097464	1.73	81.1	5.114413367	7.24	1.517581527	6.14	6.435343351	0.633141185	0	37	0	24	12	1	3/21/13	0	NA	2	1	1	0.713121519
PT248	4/20/11	PT24840653	Black or African American	Not Hispanic or Latino	23.93220896	13761.126	13435.4664	53.3	48.99065945	RR-MS	MS	Female	NA	NA	4/20/11	19	60	15	12	0.55	174.7401018	4/20/11	3	73	26.18136463	67.877776	Yes	20.79272255	1.71	60.8	3.975139137	9.28	2.817335075	9.07	7.35947472	NA	0	0	0	0	0	0	4/21/11	1	NA	0	0	1	0.806894367
PT311	5/19/16	PT31142509	White	Hispanic or Latino	61.07764757	939.1686266	136.0625256	42.7	31.67059946	PP-MS	MS	Female	NA	NA	NA	NA	NA	NA	21	0.53	124.6548648	4/14/16	6.5	65	44.99018199	122.788888	No	22.05577929	1.63	58.6	3.663967007	7.24	1.620515896	9.04	2.096544955	0.275909297	1	3	0	3	0	0	4/14/16	0	0	1	0	2	0.73913769
PT635	5/17/11	PT63540680	White	Not Hispanic or Latino	25.50925419	2157.208952	1818.82714	8.53	4.045243818	RR-MS	MS	Female	NA	NA	NA	NA	NA	NA	NA	NA	NA	3/3/11	1.5	96	9.710793613	13	NA	17.85455073	1.66	49.2	3.439742806	4.82	0.866286912	4.18	-10.00231307	NA	0	0	0	0	0	0	3/3/11	0	NA	0	0	1	0.820887203
PT014	4/26/11	PT01440659	Asian	Not Hispanic or Latino	37.14270069	390.2584	-58.67189323	7.48	1.460463112	NIND	non-MS	Female	NA	NA	NA	22	61	17	11	0.58	124.2298744	3/23/11	1	99	8.436957839	1	NA	19.51963117	1.64	52.5	3.490737158	NA	NA	NA	NA	NA	NA	NA	NA	NA	NA	NA	3/27/11	NA	NA	NA	NA	NA	NA
PT392	4/28/11	PT39240661	Black or African American	Not Hispanic or Latino	27.39020918	9866.935858	9512.728647	53.9	49.19666283	SP-MS	MS	Male	4/27/11	17	4/27/11	47	53	23	17	0.85	138.6526726	4/27/11	6.5	68	51.20346701	123.555552	Yes	20.54988662	1.68	58	4.210824781	9.65	4.779294392	9.74	30.13663586	2.084414212	0	0	0	0	0	0	4/27/11	17	NA	2	0	3	0.745741783
PT067	9/24/09	PT06740080	White	Not Hispanic or Latino	27.92136677	6251.283895	5892.475255	17.8	13.03303145	RR-MS	MS	Male	9/24/09	58	9/24/09	31	62	32	16	1	94.62158383	9/24/09	1.5	94	12.20306026	2.5	NA	25.45709838	1.81	83.4	5.464367973	2.94	0.489723515	2.71	-9.210651668	-1.398505616	0	0	0	0	0	0	10/1/09	NA	NA	NA	NA	NA	0.819829719
PT392	7/19/12	PT39241109	Black or African American	Not Hispanic or Latino	28.61679991	3594.27243	3229.348749	34.6	29.74841703	SP-MS	MS	Male	7/5/12	12	7/5/12	19	46	15	15	0.88	132.0662408	7/5/12	6.5	50	54.62019058	147.394444	NA	20.26643991	1.68	57.2	4.185072781	9.56	3.93793786	9.57	32.77954847	2.638568342	0	6	0	6	0	0	7/5/12	9	NA	2	0	3	0.7275839
PT392	3/6/15	PT39242069	Black or African American	Not Hispanic or Latino	31.24520863	981.5146073	592.5226883	18.10842195	12.92324599	SP-MS	MS	Male	3/4/15	12	3/6/15	15	48	19	12	1.07	103.5024935	3/4/15	6.5	47	61.23182552	174.87222	No	22.67573696	1.68	64	4.403964781	9.47	3.941665834	9.31	37.66211614	2.831046351	0	7	1	6	0	0	3/4/15	0	NA	2	1	3	0.712790283
PT666	5/17/11	PT66640680	White	Not Hispanic or Latino	50.22450991	1401.817455	784.8874395	39.39651075	31.01540296	SP-MS	MS	Male	4/20/11	NA	4/20/11	28	83	20	20	0.63	143.1925205	4/20/11	6.5	54	49.62854424	147.6	NA	23.14671296	1.905	84	5.844547064	8.28	1.889479227	8.5	13.77213982	NA	2	3	0	2	1	0	4/20/11	0	NA	1	2	2	0.752596274
PT666	5/1/12	PT66641030	White	Not Hispanic or Latino	51.18278392	1606.127948	974.6634953	24	15.41321466	SP-MS	MS	Male	4/26/12	33	4/30/12	30	98	26	17	0.55	166.7974389	4/26/12	6.5	46	53.65273836	199.2	NA	23.97338128	1.905	87	5.941117064	8.23	3.434547853	8.35	17.13459214	0.719232158	2	28	0	27	1	0	4/26/12	0	NA	1	2	2	0.738431459
PT023	1/15/15	PT02342019	White	Unknown (individuals not reporting ethnicity)	26.39908006	1257.464853	911.6866124	17.6	13.01313527	OIND	non-MS	Male	1/15/15	NA	1/12/15	45	276	49	11	0.51	208.1729442	1/15/15	NA	NA	NA	NA	NA	20.08085803	1.73	60.1	4.438423367	NA	NA	NA	NA	NA	NA	NA	NA	NA	NA	NA	1/15/15	NA	NA	NA	NA	NA	NA
PT034	11/10/11	PT03440857	White	Not Hispanic or Latino	66.23316176	1555.784641	645.4922736	17.6	5.033946739	OIND	non-MS	Female	NA	NA	11/10/11	30	71	15	19	0.82	74.11028964	11/9/11	6.5	69	46.34326011	54.38888809	NA	NA	NA	90.2	3.167116	NA	NA	NA	NA	NA	NA	NA	NA	NA	NA	NA	11/10/11	NA	NA	NA	NA	NA	NA
PT666	7/26/12	PT66641116	White	Not Hispanic or Latino	51.41824554	1139.656038	504.5681688	21.8	13.16190898	SP-MS	MS	Male	7/26/12	NA	NA	NA	NA	NA	NA	NA	NA	7/26/12	NA	NA	NA	NA	NA	24.80907262	1.895	89.09	5.968658802	NA	NA	NA	NA	NA	NA	NA	NA	NA	NA	NA	6/25/12	0	NA	1	2	2	0.750168862
PT666	4/16/13	PT66641380	White	Not Hispanic or Latino	52.14105793	1241.970412	595.6291022	26.2	17.40248966	SP-MS	MS	Male	4/9/13	34	4/15/13	40	93	26	13	0.59	153.2389822	4/9/13	6.5	45	55.4208794	200.644444	NA	NA	NA	NA	3.140587064	8.18	3.48686484	8.32	18.28368441	1.811563993	2	29	0	27	2	0	4/11/13	0	NA	1	2	2	0.673537919
PT148	8/5/15	PT14842221	White	Not Hispanic or Latino	55.41014128	945.4246612	245.6443582	10.2	0.643929812	PP-MS	MS	Male	8/5/15	23	8/6/15	24	74	18	12	0.71	122.2391294	8/5/15	6.5	60	54.48408337	157.599996	No	30.91538137	1.803	100.5	5.989672445	7.89	3.676668515	8.87	15.21045856	0.502416844	0	5	0	3	1	1	8/6/15	NA	NA	1	2	2	0.772654939
PT168	8/7/14	PT16841858	White	Not Hispanic or Latino	66.73146424	947.278997	25.89712203	12.4	-0.325476979	PP-MS	MS	Female	8/6/14	50	8/5/14	18	106	22	14	0.69	90.27251132	8/6/14	4.5	74	31.92494567	87.416664	No	31.57252768	1.46	67.3	3.51781563	1.67	1.803101365	5.23	-14.70255164	-0.41793457	0	2	0	1	1	0	8/6/14	NA	NA	2	2	2	0.728361011
PT134	6/2/11	PT13440696	White	Not Hispanic or Latino	49.61395247	687.550253	79.70578194	21.1	12.84736125	OIND	non-MS	Male	6/1/11	33	6/2/11	42	86	26	12	0.84	102.9649671	5/31/11	NA	NA	NA	NA	NA	26.96859021	1.85	92.3	5.898310213	NA	NA	NA	NA	NA	NA	NA	NA	NA	NA	NA	6/3/11	NA	NA	NA	NA	NA	NA
PT134	8/9/12	PT13441130	White	Not Hispanic or Latino	50.80221224	1035.956658	410.3050008	9.93	1.425495453	OIND	non-MS	Male	8/9/12	NA	8/9/12	23	74	15	16	0.94	89.99774797	8/9/12	NA	NA	NA	NA	NA	29.35925412	1.775	92.5	5.633511655	NA	NA	NA	NA	NA	NA	NA	NA	NA	NA	NA	8/10/12	NA	NA	NA	NA	NA	NA
PT681	5/29/14	PT68141788	White	Not Hispanic or Latino	61.50750192	642.3767433	-169.1621363	17.5	6.349996649	OIND	non-MS	Male	5/29/14	NA	5/29/14	28	56	23	25	0.61	142.5910695	5/29/14	NA	NA	NA	NA	NA	22.59827147	1.727	67.4	4.66354464	NA	NA	NA	NA	NA	NA	NA	NA	NA	NA	NA	5/29/14	NA	NA	NA	NA	NA	NA
PT099	6/17/11	PT09940711	White	Not Hispanic or Latino	20.82466324	220.207976	-81.76553952	4.96	0.976487452	CIS	non-MS	Female	5/18/11	65	5/18/11	20	34	10	10	0.66	120.4599422	5/18/11	1.5	85	15.52211077	12.083332	No	20.76847036	1.645	56.2	3.627543502	NA	NA	NA	NA	NA	NA	NA	NA	NA	NA	NA	5/18/11	NA	NA	NA	NA	NA	NA
PT244	6/17/11	PT24440711	White	Not Hispanic or Latino	46.67068229	2069.242	1503.353207	14.9	7.239568897	PP-MS	MS	Male	6/16/11	50	6/16/11	26	51	11	21	1.04	81.479451	6/16/11	2.5	79	22.91243608	23.527776	NA	25.15526981	1.79	80.6	5.302909879	3.83	1.026512287	6.61	-10.68123835	-0.706548455	0	1	0	0	1	0	6/17/11	0	NA	1	0	1	0.775467229
PT168	8/6/15	PT16842222	White	Not Hispanic or Latino	67.72806921	954.3632492	10.39542417	12.9	-0.150417833	PP-MS	MS	Female	8/5/15	59	8/6/15	18	108	19	17	0.74	83.01944269	8/5/15	6	71	39.68577081	82.888888	No	31.43178833	1.46	67	3.50789163	1.52	1.817186371	4.92	-7.58923728	-0.857159453	0	2	0	1	1	0	8/5/15	NA	NA	2	2	2	0.725240202
PT544	6/13/13	PT54441438	White	Not Hispanic or Latino	47.59610119	526.1817239	-52.57675696	11.5	3.658098367	PP-MS	MS	Female	6/12/13	58	6/13/13	20	133	11	11	0.71	93.54490513	6/12/13	6.5	66	42.91803745	114.4	No	31.67316076	1.61	82.1	4.385273364	8.43	1.748031269	7.07	8.72310301	-0.727934426	0	5	0	4	1	0	6/12/13	0	NA	2	1	2	0.752187194
PT544	6/5/15	PT54442160	White	Not Hispanic or Latino	49.57288358	683.6038077	76.365647	13.9	5.655931644	PP-MS	MS	Female	6/3/15	56	6/3/15	10	122	11	16	0.72	91.29200227	6/3/15	6.5	62	45.44693609	106.827776	No	32.13610586	1.61	83.3	4.424969364	8.28	1.271016469	6.9	9.969432206	-0.968884593	0	8	1	6	1	0	6/3/15	0	1	2	1	2	0.768234983
PT124	7/22/11	PT12440746	Asian	Not Hispanic or Latino	52.45865732	3541.439785	2890.090931	10.6	1.731514566	RR-MS	MS	Male	6/22/11	47	6/22/11	48	88	29	11	0.91	92.85319545	6/22/11	2	85	19.2976356	23.899998	NA	25.33304989	1.68	71.5	4.645389781	2.13	1.626358887	4.51	-18.00499484	0.284219385	0	1	0	1	0	0	6/22/11	0	NA	2	0	1	0.720354092
PT124	5/1/14	PT12441760	Asian	Not Hispanic or Latino	55.23491403	1321.97804	625.1710821	17.7	8.186200487	RR-MS	MS	Male	5/1/14	50	5/1/14	23	92	27	21	1.09	74.58573981	5/1/14	3	72	28.10603918	43.6	No	NA	NA	NA	2.343804781	2.56	1.840643724	4.65	-11.05373758	-0.105580297	0	3	0	2	1	0	5/1/14	0	NA	2	0	1	0.728881946
PT158	8/15/11	PT15840770	Unknown or Not reported	Not Hispanic or Latino	21.78567517	480.7124	171.6040364	4.97	0.888446883	CIS	non-MS	Female	NA	NA	NA	69	61	30	10	0.38	225.7587458	7/6/11	1.5	93	12.63923736	6.1	No	23.21901824	1.59	58.7	3.556503692	NA	NA	NA	NA	NA	NA	NA	NA	NA	NA	NA	7/6/11	NA	NA	NA	NA	NA	NA
PT173	8/1/19	PT17343678	Black or African American	Not Hispanic or Latino	33.81612091	1079.398872	665.3302396	9.78913676	4.255485515	RR-MS	MS	Female	7/31/19	51	7/31/19	15	45	16	14	0.87	95.96092497	7/31/19	6	60	47.65078023	153.288886	No	28.53480913	1.773	89.7	5.13529113	8.87	3.264413786	8.29	22.40892761	0.753301301	4	11	2	2	1	6	8/1/19	NA	10	1	1	3	0.711635143
PT288	8/15/11	PT28840770	White	Not Hispanic or Latino	46.17511773	334.4464	-224.6687031	7.69	0.125014136	NIND	non-MS	Female	7/18/11	55	7/21/11	22	65	19	12	0.65	104.2493145	7/18/11	2.5	89	17.30534111	12.1	No	28.25698989	1.64	76	4.268117158	NA	NA	NA	NA	NA	NA	NA	NA	NA	NA	NA	7/21/11	NA	NA	NA	NA	NA	NA
PT612	8/23/11	PT61240778	White	Not Hispanic or Latino	38.07633337	119.86008	-339.3716316	5.897735532	-0.265680868	RR-MS	MS	Female	NA	NA	NA	21	66	9	14	0.59	121.290293	6/30/11	1	98	7.02886386	2	No	27.61664234	1.702	80	4.585401341	0.56	1.3222461	0.64	-20.88663906	-2.205251433	0	1	1	0	0	0	6/30/11	0	NA	0	0	1	0.831764306
PT515	9/13/11	PT51540799	White	Not Hispanic or Latino	30.41561713	976.0836233	594.8549085	7.918056836	2.840576644	SP-MS	MS	Male	NA	NA	NA	23	105	15	12	0.62	161.6085374	7/20/11	7.5	49	70.5636227	186	No	NA	NA	63.5	2.648165	9.87	4.212742922	9.69	47.6271931	NA	0	9	0	0	3	6	7/20/11	0	NA	2	1	3	0.732183779
PT202	10/20/11	PT20240836	Black or African American	Not Hispanic or Latino	38.58832548	339.8644	-125.1164906	4.91	-1.333772923	CIS	non-MS	Female	NA	NA	NA	21	50	8	11	0.77	107.6576836	8/17/11	1.5	96	11.66896808	5.8	NA	47.89715335	1.65	130.4	6.096577713	NA	NA	NA	NA	NA	NA	NA	NA	NA	NA	NA	8/18/11	NA	NA	NA	NA	NA	NA
PT202	7/14/16	PT20242565	Black or African American	Not Hispanic or Latino	43.3221991	574.2523663	52.58537414	3.16	-3.87819424	CIS	non-MS	Female	7/14/16	50	7/14/16	9	46	11	9	0.78	103.5083133	7/14/16	1.5	96	11.1884314	5.8	No	38.640955	1.65	105.2	5.262961713	NA	NA	NA	NA	NA	NA	NA	NA	NA	NA	NA	7/14/16	NA	NA	NA	NA	NA	NA
PT545	5/15/14	PT54541774	White	Not Hispanic or Latino	66.11816888	1829.53276	921.7804965	17.4	4.870452279	PP-MS	MS	Male	5/14/14	50	5/13/14	55	113	37	20	0.85	95.81821885	5/14/14	3	73	25.86723421	62.155554	No	29.0687733	1.71	85	5.174827416	2.76	1.377405933	4.25	-20.36179492	NA	0	0	0	0	0	0	5/15/14	NA	NA	NA	NA	NA	NA
PT322	3/9/17	PT32242803	White	Not Hispanic or Latino	54.82422517	966.295174	276.4075838	11.8	2.384541152	PP-MS	MS	Male	3/8/17	27	3/8/17	21	87	17	14	0.97	85.46213962	3/8/17	6.5	51	55.07693375	134.705552	No	28.54638422	1.85	97.7	6.072136213	7.89	3.53791808	8.32	16.18576723	0.260372977	0	5	1	2	0	2	3/8/17	0	0	1	0	2	0.775467423
PT151	7/13/17	PT15142929	Black or African American	Not Hispanic or Latino	54.44091556	966.307645	282.8161258	11.9	2.575408443	PP-MS	MS	Female	6/29/17	50	6/29/17	5	73	13	15	0.61	131.2511867	6/29/17	6.5	65	50.69611282	145.755552	No	23.22543185	1.66	64	3.929326806	8	2.790878219	8.87	12.0771143	-0.410808984	0	4	0	4	0	0	6/29/17	0	0	2	2	3	0.74708625
PT365	12/21/17	PT36543090	White	Not Hispanic or Latino	59.67856752	968.8175929	192.5562926	24.25403114	13.60820655	PP-MS	MS	Male	12/20/17	52	12/20/17	12	46	15	25	1.06	75.82724916	12/20/17	4.5	59	37.46612653	114.499996	No	27.49602072	1.79	88.1	5.544334879	3.31	2.095036771	4.29	-4.578986752	-0.559541621	0	4	4	0	0	0	12/20/17	NA	0	2	1	1	0.74138955
PT202	7/5/18	PT20243286	Black or African American	Not Hispanic or Latino	45.29624357	404.1662597	-143.1346272	2.92	-4.478630846	CIS	non-MS	Female	7/5/18	51	7/5/18	10	39	10	9	0.8	99.62266712	7/5/18	1.5	89	13.96476746	9.8	No	39.63269054	1.65	107.9	5.352277713	NA	NA	NA	NA	NA	NA	NA	NA	NA	NA	NA	7/5/18	NA	NA	NA	NA	NA	NA
PT496	6/28/18	PT49643279	White	Not Hispanic or Latino	53.03635965	970.7995471	310.2424671	20.23908235	11.24002441	PP-MS	MS	Male	6/27/18	29	6/27/18	13	85	17	10	0.77	112.3107041	6/27/18	7	40	69.24788499	311.96666	No	17.9705704	1.77	56.3	4.450942988	8.72	3.518553726	7.81	31.51832436	1.647915185	4	35	1	24	4	6	6/28/18	0	0	1	2	3	0.695592089
PT529	9/23/11	PT52940809	White	Not Hispanic or Latino	59.31442339	387.2597988	-382.1628974	5.12	-5.428196652	SP-MS	MS	Female	NA	NA	NA	39	70	15	16	0.46	147.6809313	8/10/11	3	74	25.93704052	50.97221801	NA	22.99956264	1.559	55.9	3.381777589	2.02	1.088508553	3.34	-15.79499062	-1.154218869	0	5	0	2	1	2	8/10/11	0	NA	1	0	1	0.786605954
PT336	3/14/19	PT33643538	More than one race	Not Hispanic or Latino	47.01292301	972.7488188	402.1342168	18.28326996	10.55622157	SP-MS	MS	Female	3/14/19	18	3/14/19	10	146	13	11	0.58	118.4304164	3/14/19	7.5	43	69.46456312	263.299992	No	NA	NA	NA	1.9328193	9.29	3.762128581	8.43	35.64675034	2.626108336	3	10	2	8	0	0	3/22/19	NA	0	2	2	3	0.682369809
PT322	2/11/16	PT32242411	White	Not Hispanic or Latino	53.75095827	973.0388718	300.9112163	89.3	80.13676535	PP-MS	MS	Male	2/10/16	27	2/10/16	15	119	12	12	0.72	121.0290842	2/10/16	6.5	51	55.49992047	135.816664	No	22.87801315	1.85	78.3	5.447650213	8	3.613042647	8.35	17.30607326	0.264812235	0	5	1	2	0	2	2/11/16	NA	NA	1	0	2	0.776882021
PT665	10/21/11	PT66540837	White	Not Hispanic or Latino	53.84678568	973.1901558	299.4955562	8.51	-0.675477255	SP-MS	MS	Female	NA	NA	NA	24	87	15	17	1.05	58.10418222	9/14/11	2.5	77	24.81157116	29.788888	NA	26.12456747	1.7	75.5	4.4303593	5.64	1.230511365	4.21	-13.38049717	-0.37744085	0	0	0	0	0	0	9/14/11	NA	NA	1	0	2	0.777928056
PT445	8/22/19	PT44543699	White	Not Hispanic or Latino	41.0990034	2744.866822	2250.634456	25.7465203	19.09327477	PP-MS	MS	Female	8/22/19	44	8/21/19	11	49	14	11	0.69	99.60600778	8/21/19	6.5	51	53.92420967	171.544444	No	22.43625882	1.623	59.1	3.660723646	8.91	4.021686129	9.67	23.95054747	1.487888695	4	6	0	2	4	0	8/22/19	NA	0	2	1	3	0.679788002
PT529	10/20/16	PT52942663	White	Not Hispanic or Latino	64.39053773	457.5523278	-412.8800436	10.9	-1.093689117	SP-MS	MS	Female	10/19/16	50	10/19/16	23	93	22	17	0.51	128.883153	10/19/16	5	78	32.36947252	80.561106	No	25.01562448	1.559	60.8	3.543869589	1.99	1.031468742	3	-12.73708599	-0.953412111	0	9	0	4	3	2	10/19/16	0	0	1	0	1	0.76166388
PT357	8/31/17	PT35742978	White	Not Hispanic or Latino	65.51856314	1147.826179	253.2043569	16.7	4.359091386	PP-MS	MS	Female	8/24/17	42	8/24/17	19	37	22	18	0.6	106.4722783	8/24/17	3	87	20.13502943	34.1	No	21.37797268	1.54	50.7	3.16102721	1.14	0.970662719	4.43	-25.69375265	-0.752564317	0	1	1	0	0	0	8/24/17	0	1	0	0	0	0.771844113
PT494	1/19/17	PT49442754	White	Not Hispanic or Latino	69.94031322	1856.534502	860.4325528	17.1	3.298325513	OIND	non-MS	Male	1/18/17	30	1/18/17	29	72	28	15	0.89	89.83447712	1/18/17	6.5	50	52.15511683	187.40555	No	26.84081633	1.75	82.2	5.216472688	NA	NA	NA	NA	NA	NA	NA	NA	NA	NA	NA	1/18/17	NA	NA	NA	NA	NA	NA
PT701	3/19/14	PT70141717	White	Not Hispanic or Latino	50.34224072	976.6866534	357.989161	10.56425565	2.158146758	RR-MS	MS	Male	3/19/14	61	3/24/14	17	63	15	14	1.14	72.16570901	3/19/14	2	94	12.55029596	10.8	No	NA	NA	NA	3.081140596	1.56	0.791254132	2.05	-23.43062977	-0.678496325	0	0	0	0	0	0	3/19/14	0	NA	0	0	0	0.73654606
PT185	3/26/15	PT18542089	Asian	Not Hispanic or Latino	46.45986201	829.2628218	266.2656263	17.1	9.480318973	Healthy Donor	non-MS	Male	2/25/15	36	2/25/15	22	68	24	13	1.15	72.64471606	2/25/15	0	100	3.41932897	0	No	23.5883686	1.77	73.9	5.017486988	NA	NA	NA	NA	NA	NA	NA	NA	NA	NA	NA	2/27/15	NA	NA	NA	NA	NA	NA
PT297	8/16/17	PT29742963	Black or African American	Unknown (individuals not reporting ethnicity)	55.99058154	653.876372	-55.84405754	17.1	7.402562136	NIND	non-MS	Female	8/9/17	33	8/9/17	13	82	20	7	0.68	115.1203736	8/9/17	6	63	48.24427464	160.844444	No	30.01190783	1.669	83.6	4.604332976	NA	NA	NA	NA	NA	NA	NA	NA	NA	NA	NA	8/23/17	NA	NA	NA	NA	NA	NA
PT414	6/21/17	PT41442907	White	Not Hispanic or Latino	58.50947322	977.2307453	222.7119421	14	3.664447276	SP-MS	MS	Male	6/21/17	10	6/21/17	12	128	12	13	0.84	99.57496116	6/21/17	6	56	49.62858846	160.038886	No	27.49021588	1.78	87.1	5.477074009	6.12	1.509477213	6.2	8.341276258	2.962946686	0	8	0	2	5	1	6/21/17	0	0	1	0	2	0.668939621
PT357	3/29/18	PT35743188	White	Not Hispanic or Latino	66.09352754	1312.669394	405.4605156	16.43479098	3.913052069	PP-MS	MS	Female	3/28/18	49	3/28/18	17	37	21	18	0.61	104.2701559	3/28/18	3	85	20.53518116	34.2	No	21.02802218	1.568	51.7	3.266345098	1.14	0.969609702	4.11	-25.67783809	-1.328755664	0	1	1	0	0	0	3/28/18	0	0	0	0	0	0.782699849
PT467	9/30/11	PT46740816	Black or African American	Not Hispanic or Latino	45.83561494	3143.456	2588.934576	9	1.499714714	RR-MS	MS	Female	NA	NA	NA	15	55	13	11	0.64	128.6304496	9/29/11	2	95	13.26950978	12.5	No	NA	NA	63.2	2.273956	2.02	1.05205892	4.18	-19.78160753	NA	0	0	0	0	0	0	9/29/11	15	NA	1	0	1	0.796514203
PT193	10/14/11	PT19340830	White	Not Hispanic or Latino	54.83243894	795.8660612	105.8407593	15.80852048	6.391104812	PP-MS	MS	Female	9/15/11	45	9/15/11	23	44	11	18	0.55	122.0798112	9/15/11	3	76	25.93125399	54.644444	No	20.83333333	1.56	50.7	3.212359738	5.89	2.176342631	8.41	-12.91544063	-0.306275019	0	2	0	2	0	0	9/15/11	0	NA	2	1	1	0.755146375
PT119	8/22/19	PT11943699	White	Not Hispanic or Latino	36.96747344	1140.793001	693.7701991	25.10684325	19.11393341	OIND	non-MS	Female	8/22/19	35	8/22/19	7	65	18	13	0.85	80.00228839	8/22/19	5	68	37.07749803	78.388888	No	19.48245092	1.64	52.4	3.487429158	NA	NA	NA	NA	NA	NA	NA	NA	NA	NA	NA	8/22/19	NA	NA	NA	NA	NA	NA
PT026	9/6/11	PT02640792	White	Not Hispanic or Latino	27.94874603	2447.064406	2088.016964	8.54933147	3.779059717	RR-MS	MS	Female	8/31/11	52	9/1/11	27	46	15	13	0.63	119.6497815	8/31/11	1.5	89	14.82345267	23.427776	Yes	35.4296875	1.6	90.7	4.6422416	5.84	1.383463837	5.45	-6.597374758	0.156510009	0	0	0	0	0	0	9/1/11	3	3	1	NA	2	0.750947673
PT041	9/16/11	PT04140802	White	Not Hispanic or Latino	40.97853466	1360.199	867.4113297	17.1	10.46700175	RR-MS	MS	Male	9/1/11	47	9/1/11	28	45	29	14	0.95	92.88846022	9/2/11	2	93	14.35893672	7.75	Yes	21.46915048	1.74	65	4.629288006	1.62	1.114253682	2.71	-15.51332957	-0.247959968	0	0	0	0	0	0	9/1/11	0	NA	0	0	1	0.767587047
PT346	6/4/15	PT34642159	White	Not Hispanic or Latino	67.83484832	981.5378022	35.11745298	11.5	-1.58572135	RR-MS	MS	Female	6/3/15	42	6/4/15	14	85	14	22	0.89	67.07153804	6/3/15	3	80	23.37710307	42	No	31.77869227	1.62	83.4	4.456141121	0.71	1.301351947	4.51	-23.96728118	-0.678697856	0	1	0	1	0	0	6/5/15	0	NA	2	0	1	0.7641241
PT225	12/8/16	PT22542712	White	Not Hispanic or Latino	58.64089366	984.8709909	227.9387678	14.3	3.930025019	PP-MS	MS	Female	12/7/16	39	12/6/16	23	101	18	27	0.58	113.2366138	12/7/16	6	57	45.12875225	160.877776	No	25.62935471	1.69	73.2	4.323582685	6.12	1.601078039	6.79	3.757832888	0.398350562	0	19	1	15	3	0	12/7/16	NA	0	1	1	3	0.727350789
PT041	7/21/16	PT04142572	White	Not Hispanic or Latino	45.82466324	1411.080229	856.7063578	20.3	12.80179259	RR-MS	MS	Male	7/21/16	49	7/21/16	17	45	29	9	0.9	96.63097195	7/21/16	1.5	85	15.82559048	13.8	No	21.13885586	1.74	64	4.597098006	2.02	0.896900483	3.09	-17.22019021	0.952553497	0	0	0	0	0	0	7/21/16	0	0	0	0	2	0.68772529
PT041	1/11/18	PT04143111	White	Not Hispanic or Latino	47.30040521	1558.325322	983.7105547	12.61693725	4.833482839	RR-MS	MS	Male	1/10/18	46	1/10/18	17	45	25	12	0.94	91.3131556	1/10/18	2.5	75	23.75294615	41.7	No	22.3279165	1.74	67.6	4.712982006	3.83	1.168527948	4.65	-10.24986971	1.261758504	0	0	0	0	0	0	1/10/18	0	1	0	0	2	0.676944532
PT278	5/11/17	PT27842866	Black or African American	Not Hispanic or Latino	56.95159347	986.393607	259.9043312	10.9	0.963892793	PP-MS	MS	Female	5/10/17	40	5/10/17	28	119	24	21	0.64	123.029565	5/10/17	6.5	72	47.5306055	95.87777601	Yes	19.43696869	1.53	45.5	2.96383957	7.62	1.960878239	7.81	7.257252498	-0.04027477	0	4	0	3	1	0	5/10/17	NA	6	1	1	2	0.751396904
PT365	11/5/15	PT36542313	White	Not Hispanic or Latino	57.55119921	986.9012139	249.7491929	17.9	7.812012697	PP-MS	MS	Male	11/4/15	57	11/4/15	16	42	14	16	1.12	71.68543343	11/4/15	3.5	75	26.02259489	47.98888801	No	26.84061047	1.79	86	5.476735879	2.87	1.548657652	4.13	-14.64033191	0.461633383	0	1	0	0	1	0	11/4/15	NA	NA	2	1	1	0.673708404
PT185	2/11/16	PT18542411	Asian	Not Hispanic or Latino	47.3414741	789.5273387	214.3388344	16.7	8.908454039	Healthy Donor	non-MS	Male	2/11/16	31	2/11/16	19	69	24	17	1.14	73.07571593	2/11/16	0	100	4.099939808	0	No	24.30968424	1.74	73.6	4.906122006	NA	NA	NA	NA	NA	NA	NA	NA	NA	NA	NA	2/11/16	NA	NA	NA	NA	NA	NA
PT407	9/6/18	PT40743349	White	Not Hispanic or Latino	36.17073705	561.6820774	123.230705	16.6	10.72668243	Healthy Donor	non-MS	Male	9/6/18	61	9/6/18	109	91	42	13	0.81	114.4925169	9/6/18	2	95	12.25004422	18.80000004	No	26.57439446	1.7	76.8	4.8788717	NA	NA	NA	NA	NA	NA	NA	NA	NA	NA	NA	9/6/18	NA	NA	NA	NA	NA	NA
PT544	3/16/18	PT54443175	White	Not Hispanic or Latino	52.35187822	987.9679702	338.3070012	13.6	4.755440547	PP-MS	MS	Female	3/14/18	60	3/14/18	12	141	12	18	0.73	88.86088912	3/14/18	6.5	50	50.67446606	231.611104	No	34.06504379	1.61	88.3	4.590369364	8.18	2.491795425	6.26	13.39140325	-0.930663832	0	9	2	6	1	0	3/14/18	NA	0	2	1	3	0.750289475
PT041	2/28/19	PT04143524	White	Not Hispanic or Latino	48.43116855	1280.399874	689.7771786	17.56625183	9.556910203	RR-MS	MS	Male	2/28/19	50	2/28/19	16	42	27	11	0.93	92.00378003	2/28/19	3	75	25.54020885	46.05	No	21.73338618	1.74	65.8	4.655040006	4.44	1.146734764	5.23	-9.199061584	0.729072721	1	1	1	0	0	0	2/28/19	0	1	0	0	2	0.693186328
PT544	9/4/19	PT54443712	White	Not Hispanic or Latino	53.82214434	988.7503979	315.4590753	20.93368029	11.75392772	PP-MS	MS	Female	9/5/19	51	9/4/19	12	119	11	15	0.74	86.98428068	9/5/19	6.5	50	50.87322242	236.966656	No	32.39309904	1.636	86.7	4.610607969	8	1.70680736	6.19	12.62956669	-0.542985684	0	9	1	6	2	0	9/4/19	NA	0	1	1	3	0.752431513
PT129	11/21/11	PT12940868	Asian	Not Hispanic or Latino	36.89081152	1590.865154	1144.674329	8.23	2.248702417	PP-MS	MS	Male	NA	NA	NA	26	97	13	10	0.72	130.7444608	9/28/11	6	70	41.5372845	88.255552	No	26.57589059	1.83	89	5.71755188	8.63	2.895640749	7.71	14.39203479	0.384810019	0	10	0	6	2	2	9/28/11	0	NA	0	1	2	0.76494373
PT154	10/6/11	PT15440822	Black or African American	Not Hispanic or Latino	47.61526667	22278.15097	21699.12289	25.3	17.45429501	RR-MS	MS	Female	10/5/11	52	10/5/11	26	90	28	9	0.56	148.8395119	10/5/11	2	92	16.95086248	29.96666602	Yes	44.66616276	1.575	110.8	5.239841136	1.8	1.026248924	4.18	-17.2565241	NA	0	0	0	0	0	0	10/5/11	5	NA	0	0	2	NA
PT625	10/14/11	PT62540830	White	Not Hispanic or Latino	58.90921038	1034.7513	272.8676817	17.1	6.659389866	SP-MS	MS	Female	NA	NA	NA	37	45	21	16	0.53	125.5851227	8/31/11	6.5	71	46.91743098	60.277776	NA	18.17777778	1.5	40.9	2.7381095	7.43	1.134209739	6.14	5.448673451	0.808264317	0	2	0	2	0	0	9/1/11	0	NA	3	1	1	0.727432799
PT625	11/26/12	PT62541239	White	Not Hispanic or Latino	60.02902201	914.2373022	131.3370979	15.1	4.359364519	SP-MS	MS	Female	1/7/13	NA	12/11/12	31	39	20	16	0.67	95.40284111	10/11/12	6.5	65	49.46676109	108.62222	No	19.54815696	1.45	41.1	2.628503363	7.32	2.125138273	6.14	7.274001118	0.781295959	0	9	0	9	0	0	10/10/12	0	NA	3	1	2	0.715690206
PT625	1/8/13	PT62541282	White	Not Hispanic or Latino	60.14675282	1017.807475	232.6642971	22.1	11.32732488	SP-MS	MS	Female	1/7/13	NA	1/7/13	29	62	19	13	0.57	114.9379956	1/7/13	6.5	57	NA	118.82222	No	17.51111111	1.5	39.4	2.6884895	7.32	NA	6.14	NA	NA	0	9	0	9	0	0	1/7/13	0	NA	3	1	2	0.682945765
PT625	2/21/13	PT62541326	White	Not Hispanic or Latino	60.26722155	1209.357307	421.9123413	18.5	7.694441201	SP-MS	MS	Female	2/21/13	NA	2/21/13	31	50	23	15	0.55	119.7248336	2/21/13	6.5	59	NA	110.82222	No	18.17777778	1.5	40.9	2.7381095	7.32	NA	6.14	NA	NA	0	9	0	9	0	0	2/21/13	0	NA	3	1	2	0.701349062
PT495	6/28/17	PT49542914	White	Not Hispanic or Latino	66.38922352	993.8904377	80.13941379	33.3	20.68423332	SP-MS	MS	Male	6/28/17	22	6/28/17	19	65	20	10	0.89	90.78905166	6/28/17	6.5	37	61.89731262	297.199984	No	26.51437163	1.828	88.6	5.697311666	6.25	2.327348642	6.14	15.49039591	1.9596998	0	27	1	24	0	2	6/28/17	0	0	2	2	3	0.677757486
PT625	11/19/13	PT62541597	White	Not Hispanic or Latino	61.00919943	841.0387621	39.26734903	24.1	13.08968296	SP-MS	MS	Female	11/15/13	35	11/18/13	NA	NA	NA	15	0.71	88.94792766	11/14/13	6.5	59	53.01775934	153.377776	No	17.91111111	1.5	40.3	2.7182615	7.24	2.185007654	6.14	10.11522793	1.870824637	0	20	0	20	0	0	11/14/13	0	2	3	2	2	0.65361887
PT625	6/29/17	PT62542915	White	Not Hispanic or Latino	64.61778557	1523.145423	647.8931216	18.6	6.537156116	SP-MS	MS	Female	6/28/17	22	6/28/17	16	35	20	13	0.64	99.10369304	6/28/17	6.5	50	58.20491055	241.99444	No	17.86666667	1.5	40.2	2.7149535	6.38	2.190657734	6.14	12.95070535	1.807881361	0	29	0	27	2	0	6/28/17	0	1	3	2	2	0.688922057
PT353	12/1/16	PT35342705	White	Not Hispanic or Latino	62.85182346	997.0605191	158.5733239	18.7	7.16424741	PP-MS	MS	Male	11/30/16	49	11/30/16	19	56	18	26	1.19	65.65676416	11/30/16	6.5	68	44.76721594	131.24444	No	22.72387948	1.83	76.1	5.30230088	6.81	1.333446528	6.26	0.66038562	-0.957207396	0	0	0	0	0	0	11/30/16	NA	0	1	1	3	0.767140235
PT485	1/21/10	PT48540199	White	Not Hispanic or Latino	49.58109736	997.1983207	389.8389464	6.77	-1.475781723	PP-MS	MS	Male	1/21/10	NA	1/21/10	NA	NA	NA	NA	NA	NA	1/7/10	4.5	76	30.40767946	78.1166661	No	23.56835672	1.88	83.3	5.723457157	2.36	1.455697415	3.9	-5.053814545	NA	10	1	1	0	0	0	1/7/10	NA	0	1	0	1	0.751533915
PT625	4/26/18	PT62543216	White	Not Hispanic or Latino	65.44190122	882.0622856	-10.8945109	18.4	6.083003956	SP-MS	MS	Female	4/25/18	36	4/25/18	24	37	26	19	0.63	100.6619197	4/25/18	6.5	45	59.76587683	227.511108	No	17.77777778	1.5	40	2.7083375	6.38	2.190657734	6.14	13.97623002	1.022722752	3	29	0	27	2	0	4/25/18	0	0	3	2	2	0.690841414
PT697	10/28/11	PT69740844	Black or African American	Not Hispanic or Latino	29.79137006	1975.053947	1599.564528	16.3	11.30208082	PP-MS	MS	Female	10/12/11	46	10/12/11	22	31	9	15	0.85	101.168325	10/12/11	2.5	76	25.93526545	46.05	No	32.34681737	1.64	87	4.631997158	8.69	3.420920948	8.29	3.335043374	0.311617418	0	1	0	0	1	0	10/12/11	0	NA	1	0	1	0.756816762
PT697	8/22/19	PT69743699	Black or African American	Not Hispanic or Latino	37.60814807	382.9321201	-71.10456461	20.83932534	14.74848447	PP-MS	MS	Female	8/22/19	51	8/22/19	13	35	18	11	1.16	67.38106617	8/22/19	6	64	47.1809722	151.73333	No	29.33229585	1.616	76.6	4.220010202	8.57	3.145265979	7.57	19.47359775	0.503943135	0	6	1	3	2	0	8/22/19	0	0	2	2	2	0.719570357
PT368	10/13/11	PT36840829	White	Not Hispanic or Latino	47.99310043	3559.974889	2975.606059	10.5	2.578936788	SP-MS	MS	Female	9/14/11	40	10/13/11	NA	NA	NA	NA	NA	NA	9/14/11	6.5	78	38.47016771	71.077776	NA	21.71925011	1.62	57	3.582829121	6.92	1.345905492	5.2	4.0671048	0.193972358	0	9	0	9	0	0	9/14/11	1	NA	0	2	2	0.752432058
PT311	4/30/15	PT31142124	White	Hispanic or Latino	60.02354616	1001.518282	218.7222459	34.3	23.56085241	PP-MS	MS	Female	4/16/15	33	4/16/15	17	89	20	15	0.45	151.0668055	4/16/15	6.5	65	46.61803592	122.188888	No	20.66317889	1.63	54.9	3.541571007	7.32	1.303846309	9.17	4.371909675	-0.326272571	1	3	0	3	0	0	4/16/15	0	NA	1	0	1	0.782689149
PT368	4/4/13	PT36841368	White	Not Hispanic or Latino	49.4688424	3477.210697	2871.505817	23.9	15.67760349	SP-MS	MS	Female	4/4/13	NA	4/4/13	40	69	30	9	0.6	112.7154309	4/4/13	NA	NA	NA	NA	NA	24.67553277	1.58	61.6	3.625597503	8.28	NA	7.07	NA	NA	0	20	0	12	8	0	4/4/13	0	NA	0	2	2	NA
PT263	6/11/15	PT26342166	White	Unknown (individuals not reporting ethnicity)	56.49435987	2083.911552	1365.44946	15.9	6.078171518	OIND	non-MS	Female	6/11/15	NA	6/11/15	17	78	17	14	0.79	79.87310475	6/11/15	NA	NA	NA	NA	NA	37.40484429	1.7	108.1	5.5087673	NA	NA	NA	NA	NA	NA	NA	NA	NA	NA	NA	6/11/15	NA	NA	NA	NA	NA	NA
PT368	1/14/14	PT36841653	White	Not Hispanic or Latino	50.24915124	3334.039323	2716.739789	37.6	29.21366558	SP-MS	MS	Female	1/9/14	39	1/8/14	24	94	17	11	0.69	95.6284479	1/9/14	6.5	57	47.10662185	150.53333	No	24.50403667	1.57	60.4	3.559400897	8.28	1.183453837	6.98	11.19507227	1.0237267	0	24	0	12	12	0	1/9/14	2	NA	1	2	2	0.705731797
PT665	9/18/12	PT66541170	White	Not Hispanic or Latino	54.75851495	1172.908817	484.1219316	18.3	8.900181052	SP-MS	MS	Female	9/13/12	59	9/18/12	31	72	21	17	0.73	88.05195347	9/13/12	2.5	72	25.54301449	56.755554	NA	23.61606553	1.74	71.5	4.424463346	6.72	1.203587589	4.86	-13.29834351	-1.624682851	0	0	0	0	0	0	9/13/12	0	NA	1	0	2	0.787905019
PT665	12/13/12	PT66541256	White	Not Hispanic or Latino	54.99397656	1135.682776	442.9435507	9.24	-0.215982472	SP-MS	MS	Female	NA	NA	NA	27	73	15	19	0.71	90.87434888	3/6/13	2.5	70	26.0298549	61.277776	No	25.46712803	1.7	73.6	4.3675073	6.72	1.136345324	4.77	-13.12102748	-2.31491102	0	0	0	0	0	0	3/7/13	0	NA	1	0	2	0.796616163
PT665	8/20/13	PT66541506	White	Not Hispanic or Latino	55.678458	1067.375986	363.0181415	11.2	1.578838577	SP-MS	MS	Female	8/15/13	56	8/15/13	23	103	14	16	0.9	68.92401764	8/15/13	4	69	33.19121509	85.2	NA	25.47477324	1.68	71.9	4.250247155	6.55	1.192337242	4.77	-6.247845166	-0.762066495	0	3	0	0	3	0	8/15/13	0	NA	1	0	2	0.74731675
PT665	4/19/18	PT66543209	White	Not Hispanic or Latino	60.34114555	847.9141351	59.05336873	9.711524211	-1.114262887	SP-MS	MS	Female	4/18/18	60	4/18/18	19	101	23	17	0.84	73.42440176	4/18/18	4	68	32.09046968	90.9000001	No	27.57292261	1.683	78.1	4.464404827	3.94	1.433916818	2.75	-10.38513154	-1.296581687	2	5	0	1	3	1	4/19/18	0	2	1	0	2	0.758164274
PT170	10/27/11	PT17040843	Black or African American	Not Hispanic or Latino	49.42229767	1028.459209	423.4390166	9.43	1.217280336	PP-MS	MS	Male	10/5/11	35	10/5/11	33	75	10	9	0.71	151.4222702	10/5/11	6	86	35.7495411	36.999996	No	29.58579882	1.82	98	5.970601599	7.43	3.131985665	7.41	0.405452898	0.496269468	0	1	1	0	0	0	10/5/11	0	NA	2	2	2	0.747830756
PT676	10/20/11	PT67640836	White	Not Hispanic or Latino	54.40806045	651.4437662	-31.5022854	10.2	0.883156142	PP-MS	MS	Female	9/21/11	50	9/21/11	23	57	20	17	0.76	84.18786406	9/21/11	3.5	71	30.05181015	91.494444	No	19.12818168	1.62	50.2	3.357885121	5.29	2.32246109	6.89	-8.519158724	-1.226791335	0	3	0	3	0	0	9/21/11	0	NA	1	0	2	0.792415808
PT427	11/16/11	PT42740863	White	Not Hispanic or Latino	59.77987077	6191.591671	5413.417119	31.6	20.92685546	NIND	non-MS	Male	11/17/11	19	11/16/11	38	83	18	12	0.87	95.20713165	11/18/11	6	63	43.55412591	128.12222	NA	25.85391166	1.81	84.7	5.506214973	NA	NA	NA	NA	NA	NA	NA	NA	NA	NA	NA	11/14/11	NA	NA	NA	NA	NA	NA
PT352	11/9/11	PT35240856	White	Not Hispanic or Latino	30.50596868	2695.522	2313.455362	9.81	4.72089995	RR-MS	MS	Male	NA	NA	NA	64	71	31	14	1.07	86.02195643	9/28/11	2	93	13.36226702	21.5	Yes	25.56734694	1.75	78.3	5.090931688	4.28	0.866286912	4.18	-9.655990861	0.375759701	0	0	0	0	0	0	9/28/11	1	NA	0	0	1	0.752264486
PT001	8/29/19	PT00143706	White	Not Hispanic or Latino	26.88369291	611.8403066	261.9660798	8.49700287	3.853553769	RR-MS	MS	Female	8/28/19	51	8/28/19	22	60	22	9	0.62	122.8349577	8/28/19	3	65	29.63267905	61.35000006	No	37.87585428	1.611	98.3	4.923940225	7.78	2.702429328	4.92	8.894939921	-0.030200841	0	0	0	0	0	0	8/29/19	NA	7	0	0	2	0.765803703
PT482	11/21/13	PT48241599	White	Not Hispanic or Latino	57.55393714	1018.385001	281.1839344	9.98	-0.108686117	PP-MS	MS	Female	11/20/13	58	11/20/13	19	65	10	13	0.59	111.4461329	11/20/13	3.5	86	22.51696937	50.6	No	19.89697857	1.778	62.9	4.265585687	1	0.993469865	3.36	-18.14773631	-1.654727676	0	3	0	2	1	0	11/20/13	NA	NA	0	0	1	0.788095884
PT357	7/30/15	PT35742215	White	Not Hispanic or Latino	63.42952579	1018.776473	168.4354463	12.4	0.694404182	PP-MS	MS	Female	7/22/15	51	7/22/15	20	58	21	23	0.58	111.4521987	7/22/15	2.5	91	16.33231353	21	No	20.45859798	1.568	50.3	3.220033098	0.33	0.967547064	1.67	-28.13740745	-1.577014338	0	0	0	0	0	0	7/22/15	0	0	0	0	0	0.794859883
PT352	9/29/16	PT35242642	White	Not Hispanic or Latino	35.39590406	318.5245882	-111.7486604	5.224940622	-0.534361873	RR-MS	MS	Male	9/22/16	50	9/22/16	37	65	24	13	1.01	89.1535787	9/22/16	2	90	15.75714084	22.2	NA	25.99183673	1.75	79.6	5.132778688	2.26	0.830310766	1.88	-10.50044985	-0.101255098	0	0	0	0	0	0	9/22/16	0	0	1	0	1	0.759445908
PT013	1/27/12	PT01340935	White	Not Hispanic or Latino	62.72314095	1425.054084	589.184731	14.8	3.301742916	PP-MS	MS	Male	NA	NA	NA	NA	NA	NA	NA	0.67	127.4521578	11/3/11	6.5	76	42.78179167	91.86111	No	25.53909213	1.782	81.1	5.290916764	6.81	1.178748293	6.9	-1.092005922	0.083103241	0	14	0	8	2	4	11/3/11	0	NA	2	1	2	0.75323973
PT503	11/29/11	PT50340876	White	Not Hispanic or Latino	23.31069981	315.9679256	-4.810302271	7.2	2.957890347	RR-MS	MS	Female	NA	NA	NA	17	42	9	9	0.62	126.6280384	9/28/11	1	98	7.331814958	1.6	NA	20.14080418	1.66	55.5	3.648146806	3.53	0.880413889	2.71	-10.97597984	-0.075577984	0	0	0	0	0	0	9/28/11	0	NA	0	0	1	0.774123798
PT025	9/5/19	PT02543713	Black or African American	Not Hispanic or Latino	27.77351878	3877.509551	3519.987691	19.57528733	14.82611657	OIND	non-MS	Male	9/4/19	62	9/4/19	19	50	21	13	0.91	127.7963879	9/4/19	4	77	28.55521294	51.5	No	27.14416896	1.65	73.9	4.631101663	NA	NA	NA	NA	NA	NA	NA	NA	NA	NA	NA	9/5/19	NA	NA	NA	NA	NA	NA
PT503	6/11/15	PT50342166	White	Not Hispanic or Latino	26.84262403	326.1105957	-23.41463991	6.295280242	1.656653378	RR-MS	MS	Female	6/10/15	56	6/11/15	7	45	12	10	0.58	132.7002955	6/10/15	1.5	93	10.85085662	7.7	No	22.80991736	1.65	62.1	3.837213713	3.04	0.707585812	2.09	-9.860199373	-0.788712141	0	0	0	0	0	0	6/10/15	0	NA	0	0	2	0.793505843
PT285	8/16/12	PT28541137	Black or African American	Not Hispanic or Latino	65.80878327	691.1026	-209.8507076	15.75877126	3.326915187	RR-MS	MS	Female	8/16/12	NA	8/16/12	NA	NA	NA	NA	NA	NA	8/16/12	NA	NA	NA	NA	NA	NA	NA	NA	1.782945713	NA	NA	NA	NA	NA	NA	NA	NA	NA	NA	NA	8/16/12	NA	NA	NA	NA	NA	NA
PT025	2/27/20	PT02543888	Black or African American	Not Hispanic or Latino	28.25265579	1042.020363	680.3115385	9.71200569	4.904914344	OIND	non-MS	Male	2/27/20	56	2/27/20	9	53	16	10	0.94	122.6721994	2/27/20	3.5	80	25.55418031	44.55000006	No	27.03921331	1.671	75.5	4.746339755	NA	NA	NA	NA	NA	NA	NA	NA	NA	NA	NA	2/27/20	NA	NA	NA	NA	NA	NA
PT148	7/24/14	PT14841844	White	Not Hispanic or Latino	54.37794327	1027.948115	345.501693	11.6	2.290252545	PP-MS	MS	Male	7/23/14	25	7/23/14	16	80	14	9	0.77	111.7425754	7/24/14	6	59	50.30122084	165.911104	No	31.68442071	1.803	103	6.070147445	8	3.162499766	9.04	11.6982322	0.350711284	0	7	1	4	1	1	7/23/14	NA	0	1	1	2	0.776912352
PT503	7/21/16	PT50342572	White	Not Hispanic or Latino	27.95422188	249.5702599	-109.5249607	13.53701345	8.766080785	RR-MS	MS	Female	7/21/16	59	7/21/16	16	63	17	10	0.63	119.6331245	7/21/16	1.5	93	11.9524414	5	No	20.83030919	1.66	57.4	3.710998806	2.94	0.695960608	1.88	-9.482617035	-0.94160053	0	0	0	0	0	0	7/21/16	0	NA	0	0	2	0.791611414
PT369	12/15/11	PT36940892	White	Not Hispanic or Latino	50.14237214	756.366	140.6661163	9.17	0.806290782	OIND	non-MS	Female	NA	NA	NA	NA	NA	NA	NA	NA	NA	11/10/11	1.5	95	10.84627343	4.6	No	30.30057084	1.665	84	4.605690222	NA	NA	NA	NA	NA	NA	NA	NA	NA	NA	NA	11/10/11	NA	NA	NA	NA	NA	NA
PT236	12/29/11	PT23640906	White	Not Hispanic or Latino	64.95455043	2126.520698	1244.076482	10.5	-1.666060222	SP-MS	MS	Male	NA	NA	NA	22	65	16	17	0.79	104.6839142	11/10/11	6	71	40.95067207	74.888888	No	27.87182381	1.71	81.5	5.062162416	4.82	1.323111963	6.79	-4.436948815	1.007286719	0	3	0	2	0	1	11/9/11	0	NA	2	1	2	0.709936188
PT290	1/14/16	PT29042383	White	Not Hispanic or Latino	52.63114664	487.1221298	-166.9625765	15.6	6.692728104	Healthy Donor	non-MS	Female	1/13/16	64	1/13/16	14	93	17	21	0.89	70.61801196	1/13/16	1	97	8.218120563	5.055554	No	35.86886974	1.63	95.3	4.878003007	NA	NA	NA	NA	NA	NA	NA	NA	NA	NA	NA	1/29/16	NA	NA	NA	NA	NA	NA
PT038	11/2/17	PT03843041	Black or African American	Unknown (individuals not reporting ethnicity)	26.74132078	3001.941899	2653.276021	15.6	10.97324659	CIS	non-MS	Female	11/1/17	52	11/1/17	8	59	13	11	0.72	125.208508	11/1/17	2	96	12.58583383	23.266666	No	28.72527313	1.673	80.4	4.510408786	NA	NA	NA	NA	NA	NA	NA	NA	NA	NA	NA	11/1/17	NA	NA	NA	NA	NA	NA
PT236	1/14/13	PT23641288	White	Not Hispanic or Latino	66.00043807	1896.848966	991.6899419	18.6	6.107717132	SP-MS	MS	Male	1/9/13	29	1/13/13	32	79	22	17	0.86	94.56704063	1/9/13	6	57	46.67922384	140.966664	NA	32.05564918	1.67	89.4	5.190709175	6.25	1.281438899	7.61	0.533801869	1.079001782	0	4	0	2	1	1	1/10/13	0	NA	3	1	2	0.707023845
PT144	6/2/16	PT14442523	White	Unknown (individuals not reporting ethnicity)	47.20731574	776.4183155	203.1019002	15.5	7.734855325	NIND	non-MS	Female	6/2/16	NA	6/2/16	15	46	22	10	0.7	95.24720402	6/2/16	NA	NA	NA	NA	NA	18.78876977	1.67	52.4	3.575214574	NA	NA	NA	NA	NA	NA	NA	NA	NA	NA	NA	6/1/16	NA	NA	NA	NA	NA	NA
PT236	4/11/13	PT23641375	White	Not Hispanic or Latino	66.23863761	1800.270916	889.8574142	12.4	-0.16779427	SP-MS	MS	Male	4/11/13	NA	4/11/13	17	64	11	16	0.86	94.49711133	4/11/13	NA	NA	NA	NA	NA	31.11111111	1.65	84.7	4.978753663	NA	NA	NA	NA	NA	NA	NA	NA	NA	NA	NA	4/11/13	0	NA	3	1	2	NA
PT236	2/4/14	PT23641674	White	Not Hispanic or Latino	67.05727741	1904.107633	975.4019844	33.67010274	20.8392952	SP-MS	MS	Male	1/30/14	33	1/30/14	25	96	3	15	0.92	87.20746936	1/30/14	6	55	48.08860593	164.555552	No	30.92745638	1.65	84.2	4.962658663	6.24	1.869565654	7.45	1.25653791	1.860073213	1	4	0	2	1	1	1/30/14	0	NA	3	2	2	0.650591414
PT360	2/12/15	PT36042047	White	Not Hispanic or Latino	63.39667068	1033.918046	184.2556434	25.1	13.40413023	PP-MS	MS	Female	2/11/15	32	2/11/15	17	67	23	20	0.76	81.59145836	2/11/15	5	64	39.64089908	126.083332	No	22.80571992	1.56	55.5	3.371143738	4.4	2.183729959	6.64	-4.819927521	0.138162936	2	4	0	3	0	1	2/11/15	NA	NA	1	1	2	0.754545723
PT431	1/12/12	PT43140920	White	Not Hispanic or Latino	49.84120031	1069.747557	458.5372096	6.58	-1.720222883	SP-MS	MS	Male	NA	NA	NA	63	80	43	22	0.96	87.67887345	11/16/11	6	75	37.28898283	54.9	NA	31.89130381	1.735	96	5.610563444	7.33	1.425356318	5.54	1.734987286	-0.224533066	0	3	0	2	1	0	11/16/11	0	1	1	1	1	0.755598927
PT431	6/18/13	PT43141443	White	Not Hispanic or Latino	51.27313547	955.7272726	322.8748901	12.7	4.093563725	SP-MS	MS	Male	6/13/13	51	6/12/13	63	80	43	22	0.96	87.67887345	6/13/13	6	65	41.84556958	85.02222	NA	32.75743505	1.727	97.7	5.63890164	7.21	1.119256621	5.58	5.268720463	-0.43356732	0	8	0	6	2	0	6/12/13	0	0	1	1	1	0.750347923
PT312	6/5/14	PT31241795	White	Not Hispanic or Latino	67.662359	1037.152994	94.69125428	14.7	1.671260051	PP-MS	MS	Male	6/4/14	43	6/3/14	17	42	21	24	1.54	48.03558818	6/4/14	5.5	63	40.58809977	128.30555	No	30.96539162	1.83	103.7	6.19074488	3.43	1.657419341	6.74	-6.644215304	-0.752086213	0	4	0	3	1	0	6/4/14	NA	NA	1	1	2	0.765587495
PT431	8/29/13	PT43141515	White	Not Hispanic or Latino	51.47026613	760.865715	124.9745231	7.52	-1.129467281	SP-MS	MS	Male	8/29/13	47	8/29/13	53	68	28	17	0.8	108.1193836	8/29/13	6	65	42.46982762	88.933332	No	NA	NA	NA	2.49393864	7.08	1.098302042	5.58	5.756005064	0.57000034	0	8	0	6	2	0	8/29/13	0	NA	1	1	1	0.705924275
PT431	11/9/17	PT43143048	White	Not Hispanic or Latino	55.6675063	939.6542202	235.4837986	10.9	1.281504021	SP-MS	MS	Male	11/8/17	44	11/7/17	32	69	25	19	0.99	83.21542918	11/8/17	6	59	44.88839529	148.538884	No	32.82146683	1.735	98.8	5.700695444	6.55	0.683188336	4.72	5.449335034	-0.144674233	0	12	1	6	4	1	11/8/17	0	5	1	1	2	0.747656787
PT534	7/6/17	PT53442922	White	Unknown (individuals not reporting ethnicity)	56.04534005	1048.982564	338.3171289	15.2	5.489118088	NIND	non-MS	Male	7/6/17	NA	6/29/17	19	39	25	NA	NA	NA	7/6/17	NA	NA	NA	NA	NA	20.92347215	1.72	61.9	4.463612571	NA	NA	NA	NA	NA	NA	NA	NA	NA	NA	NA	7/6/17	NA	NA	NA	NA	NA	NA
PT669	7/18/18	PT66943299	White	Unknown (individuals not reporting ethnicity)	71.27642098	1992.641634	963.6680854	15.2	0.923805199	NIND	non-MS	Male	7/18/18	NA	7/10/18	16	104	25	16	0.95	83.00445444	7/18/18	NA	NA	NA	NA	NA	29.11385242	1.88	102.9	6.354381157	NA	NA	NA	NA	NA	NA	NA	NA	NA	NA	NA	7/18/18	NA	NA	NA	NA	NA	NA
PT353	12/3/15	PT35342341	White	Not Hispanic or Latino	61.85521849	1040.731819	222.3067797	22.5	11.25147479	PP-MS	MS	Male	12/2/15	47	12/2/15	19	54	18	26	1.2	65.23710862	12/2/15	4	70	33.24338249	101.527776	No	22.36555287	1.83	74.9	5.26367288	3.5	1.705617909	3.45	-10.21593704	-0.873294895	0	0	0	0	0	0	12/2/15	NA	0	1	0	2	0.769794879
PT510	2/26/15	PT51042061	White	Not Hispanic or Latino	48.95137444	1041.247582	443.1114352	12.9	4.784549018	PP-MS	MS	Male	2/25/15	53	2/25/15	38	37	21	18	0.98	86.42176368	2/25/15	3	73	26.23778737	38.0000001	No	25.45526681	1.775	80.2	5.237574655	3.41	1.98169874	5.26	-8.837690588	-0.508355417	0	0	0	0	0	0	2/25/15	NA	NA	1	0	2	0.752313833
PT321	9/12/19	PT32143720	White	Not Hispanic or Latino	64.96550214	3520.598983	2637.919894	72.36901941	60.19958777	RR-MS	MS	Female	9/11/19	47	9/11/19	10	83	16	19	0.89	67.66316414	9/11/19	6	61	43.96469369	151.877776	No	26.09230769	1.625	68.9	3.990542664	4.82	2.18321391	7.41	-1.515428734	-0.028776967	1	3	0	2	1	0	9/12/19	NA	0	2	1	2	0.718169928
PT431	4/20/18	PT43143210	White	Not Hispanic or Latino	56.11105027	1760.720995	1048.919893	8.610867605	-1.116171769	SP-MS	MS	Male	4/19/18	42	4/19/18	33	61	26	20	0.89	93.94350673	4/19/18	6	57	45.21292483	152.538884	No	33.485869	1.735	100.8	5.765075444	6.55	0.800818333	4.72	5.485686694	0.023473825	0	12	1	6	4	1	4/19/18	0	0	1	1	2	0.743409872
PT312	5/21/15	PT31242145	White	Not Hispanic or Latino	68.62063301	1044.149234	79.48375974	18.9	5.551526749	PP-MS	MS	Male	5/20/15	43	5/20/15	21	32	23	24	1.45	51.34520509	5/20/15	5.5	72	36.80782292	84.916664	No	30.81608887	1.83	103.2	6.17464988	3.31	1.660214654	6.64	-11.04709868	-0.742935216	0	2	0	1	1	0	5/20/15	NA	0	1	1	2	0.763593967
PT498	11/29/11	PT49840876	White	Not Hispanic or Latino	53.14313876	1397.627241	735.3539669	17.5	8.476598129	SP-MS	MS	Male	12/22/11	50	NA	NA	NA	NA	NA	NA	NA	12/22/11	6.5	54	52.53455294	147.733332	NA	21.33194589	1.86	73.8	5.340670666	8.08	2.658535442	6.79	14.69292314	-1.506731203	2	9	0	8	1	0	12/22/11	1	NA	0	2	2	0.809669002
PT589	3/19/15	PT58942082	White	Hispanic or Latino	53.90702004	1047.536788	372.8553829	11.1	1.900514054	SP-MS	MS	Male	2/25/15	29	2/25/15	NA	NA	NA	19	0.93	90.04520669	2/25/15	4	60	48.62009101	138.23333	Yes	29.86532505	1.858	103.1	6.276229889	8.69	3.173211623	7.81	10.36220427	NA	0	1	0	1	0	0	2/25/15	NA	NA	1	0	2	NA
PT528	6/28/11	PT52840722	White	Unknown (individuals not reporting ethnicity)	40.03668821	2078.692252	1597.054865	15.1	8.623189311	NIND	non-MS	Female	6/28/11	NA	6/28/11	25	73	27	NA	NA	NA	6/28/11	NA	NA	NA	NA	NA	21.12258218	1.59	53.4	3.381179692	NA	NA	NA	NA	NA	NA	NA	NA	NA	NA	NA	6/28/11	NA	NA	NA	NA	NA	NA
PT148	9/1/16	PT14842614	White	Not Hispanic or Latino	56.4861461	1048.076739	329.7580335	15.3	5.480212366	PP-MS	MS	Male	8/31/16	43	8/31/16	16	77	13	9	0.9	92.61462245	8/31/16	6.5	58	55.31938573	160.799996	No	27.80846245	1.803	90.4	5.664553445	7.62	3.170863703	8.69	15.34844161	-0.469217086	0	6	1	3	1	1	8/31/16	NA	0	1	2	2	0.767249595
PT225	12/3/15	PT22542341	White	Not Hispanic or Latino	57.62512321	1048.745914	310.2685182	26	15.89312771	PP-MS	MS	Female	12/2/15	37	12/1/15	29	92	19	31	0.6	109.2790446	12/2/15	6	58	46.09641378	152.377776	No	27.34498092	1.69	78.1	4.485674685	7.54	2.121075741	8.06	5.385457337	0.513686575	0	19	1	15	3	0	12/2/15	NA	NA	1	1	3	0.728293935
PT664	4/24/14	PT66441753	White	Not Hispanic or Latino	44.32975578	1049.871937	515.2750046	11.5	4.280087591	RR-MS	MS	Female	4/10/14	75	4/24/14	NA	NA	NA	17	NA	NA	4/10/14	1.5	90	12.14487249	9.25	No	23.57162147	1.61	61.1	3.690593364	2.24	1.421926061	1.83	-19.90473776	-2.212246054	0	2	0	2	0	0	4/10/14	0	NA	1	0	1	0.790610314
PT600	2/20/20	PT60043881	White	Not Hispanic or Latino	67.08465666	1050.741283	121.4175466	22.41729718	9.577598723	PP-MS	MS	Female	2/20/20	47	2/20/20	17	87	14	17	0.63	100.1557205	2/20/20	6.5	58	50.26650913	198.805552	No	30.86730386	1.541	73.3	3.911170436	9.17	NA	6.24	3.407757973	-0.504833896	7	5	1	3	1	0	2/20/20	NA	0	1	1	2	0.741261812
PT229	11/7/13	PT22941585	Black or African American	Not Hispanic or Latino	68.25375096	1050.98331	94.87983124	17.5	4.274855562	PP-MS	MS	Female	10/31/13	23	10/31/13	15	66	14	15	0.82	89.09647515	10/31/13	6.5	62	51.30456329	125.61111	No	27.72112383	1.55	66.6	3.712499888	6.21	3.255630894	8.35	3.698684304	0.902032466	0	4	0	3	1	0	10/31/13	0	NA	2	1	1	0.730622808
PT496	6/20/17	PT49642906	White	Not Hispanic or Latino	52.01511335	1051.646741	407.2805042	17.5	8.730477414	PP-MS	MS	Male	6/21/17	34	6/20/17	13	77	16	15	1.13	72.42500531	6/21/17	7.5	40	71.80639785	301.155552	No	19.59845511	1.77	61.4	4.615111988	9.15	3.5774025	8.36	34.73680014	0.890693105	6	39	1	24	8	6	6/21/17	0	0	1	3	3	0.72473473
PT639	2/5/15	PT63942040	White	Unknown (individuals not reporting ethnicity)	73.66663016	1037.482229	-53.02597917	15	-0.166146547	OIND	non-MS	Male	2/5/15	NA	1/15/15	18	43	18	20	1.07	71.88186592	2/5/15	NA	NA	NA	NA	NA	36.32027631	1.91	132.5	7.42578687	NA	NA	NA	NA	NA	NA	NA	NA	NA	NA	NA	2/5/15	NA	NA	NA	NA	NA	NA
PT245	6/27/13	PT24541452	White	Not Hispanic or Latino	52.72149819	1051.937007	396.4146519	32.7	23.77234373	PP-MS	MS	Female	6/6/13	42	6/6/13	42	95	NA	20	0.69	94.71529139	6/6/13	6.5	57	52.39389056	159.722222	No	23.07958478	1.7	66.7	4.1392553	8.08	2.659034974	7.61	14.90447816	-0.009923572	0	7	0	3	0	4	6/6/13	NA	NA	1	1	2	0.750603225
PT498	1/22/13	PT49841296	White	Not Hispanic or Latino	54.29306757	1273.380502	592.3401616	15.9	6.61022243	SP-MS	MS	Male	1/16/13	51	1/21/13	36	48	19	16	1.04	79.01512314	1/16/13	6.5	58	55.8294958	173.377776	NA	21.84372918	1.8542	75.1	5.360500172	8	2.850859847	6.19	17.29232556	-1.540718255	2	9	0	8	1	0	1/16/13	0	NA	0	2	2	0.807012467
PT498	3/5/13	PT49841338	White	Not Hispanic or Latino	54.40806045	1007.317679	324.3716274	19.7	10.38315614	SP-MS	MS	Male	3/4/13	NA	3/4/13	49	41	30	13	0.98	84.58731986	3/4/13	NA	NA	NA	NA	NA	21.81464299	1.8542	75	5.357281172	8	NA	6.19	NA	NA	2	9	0	8	1	0	3/4/13	0	NA	0	2	2	0.792265673
PT360	2/11/16	PT36042411	White	Not Hispanic or Latino	64.39327565	1055.573176	185.0828912	21.1	9.105480057	PP-MS	MS	Female	2/10/16	32	2/10/16	20	70	26	18	0.79	77.77978232	2/10/16	4	66	34.94504468	96.727776	No	22.97008547	1.56	55.9	3.384375738	4.17	2.328616781	6.51	-10.1632927	0.108269325	2	2	0	2	0	0	2/10/16	NA	NA	1	1	2	0.754656261
PT498	4/18/13	PT49841382	White	Not Hispanic or Latino	54.52852919	955.585775	270.6375447	14.6	5.254716398	SP-MS	MS	Male	4/18/13	NA	4/18/13	39	47	22	17	0.93	89.81552386	4/18/13	NA	NA	NA	NA	NA	22.59997014	1.8542	77.7	5.444194172	7.89	NA	6.19	NA	NA	2	9	0	8	1	0	4/18/13	0	NA	0	2	2	0.794316054
PT551	6/13/13	PT55141438	White	Unknown (individuals not reporting ethnicity)	75.88435002	3052.065608	1901.176908	14.90912887	-1.132289978	OIND	non-MS	Male	6/13/13	NA	6/12/13	20	133	11	8	0.88	89.51887896	6/13/13	NA	NA	NA	NA	NA	31.35357879	1.83	105	6.23259188	NA	NA	NA	NA	NA	NA	NA	NA	NA	NA	NA	6/12/13	NA	NA	NA	NA	NA	NA
PT551	10/6/11	PT55140822	White	Unknown (individuals not reporting ethnicity)	74.19778776	2162.072933	1057.398166	14.9	-0.471329142	OIND	non-MS	Male	10/6/11	NA	10/3/11	18	79	7	11	0.83	96.20987166	10/6/11	NA	NA	NA	NA	NA	28.66612918	1.83	96	5.94288188	NA	NA	NA	NA	NA	NA	NA	NA	NA	NA	NA	10/7/11	NA	NA	NA	NA	NA	NA
PT694	5/11/17	PT69442866	White	Unknown (individuals not reporting ethnicity)	62.84634761	2877.203084	2038.827453	14.9	3.365845452	OIND	non-MS	Male	5/11/17	NA	5/11/17	33	95	27	17	0.89	91.80544532	5/11/17	NA	NA	NA	NA	NA	22.64737696	1.72	67	4.627781571	NA	NA	NA	NA	NA	NA	NA	NA	NA	NA	NA	5/11/17	NA	NA	NA	NA	NA	NA
PT278	9/4/14	PT27841886	Black or African American	Not Hispanic or Latino	54.26842624	1056.586308	375.9536414	14.1	4.816012111	PP-MS	MS	Female	8/14/14	46	8/14/14	15	119	17	14	0.73	106.7604563	8/14/14	6	68	43.9985293	100.233332	No	20.45040951	1.59	51.70068027	3.324966195	6.86	1.099369803	7.23	5.504052085	-0.754983617	0	3	1	1	1	0	8/14/14	NA	NA	1	0	1	0.777971719
PT498	1/28/14	PT49841667	White	Not Hispanic or Latino	55.30883802	1092.349897	394.2901032	16.5	6.968390396	SP-MS	MS	Male	1/23/14	49	1/23/14	26	51	21	15	1.06	77.00996443	1/23/14	6.5	53	59.87276259	204.344442	No	23.00844028	1.86	79.6	5.527372666	7.89	2.845033853	6.14	20.67385056	-1.345232618	2	11	1	8	1	1	1/23/14	2	NA	0	1	2	0.800358859
PT659	3/12/15	PT65942075	White	Not Hispanic or Latino	63.22691929	1059.700237	213.5354379	27.1	15.4542529	PP-MS	MS	Female	3/11/15	33	3/12/15	12	61	14	25	0.68	92.81557674	3/11/15	6.5	52	53.78450148	155.611108	No	25.07619305	1.61	65	3.819605364	6.81	3.562201096	8.35	9.433965181	1.284242321	0	7	1	4	1	1	3/11/15	NA	NA	3	1	3	0.688423717
PT363	1/16/14	PT36341655	White	Not Hispanic or Latino	64.14960026	1059.871302	194.5202316	31.5	19.57919865	PP-MS	MS	Female	1/15/14	61	1/15/14	20	69	20	17	0.85	71.53411575	1/15/14	4	70	31.56990506	98.972222	No	17.1875	1.6	44	3.0974056	1.38	0.700724221	1.26	-13.38011238	-1.754854475	2	6	0	3	1	2	1/15/14	NA	NA	1	1	2	0.774775319
PT197	12/8/11	PT19740885	White	Not Hispanic or Latino	36.73474975	8005.919883	7561.417943	19.7	13.74227219	RR-MS	MS	Female	NA	NA	NA	21	82	6	19	0.75	92.61137402	10/27/11	3.5	73	27.88509181	47.677776	Yes	27.49433107	1.68	77.6	4.438803155	7.01	1.88346946	5.07	0.819891512	1.664933141	0	1	0	1	0	0	10/27/11	35	NA	2	0	2	0.73451036
PT404	1/28/16	PT40442397	White	Not Hispanic or Latino	58.2521082	742.6230342	-7.191755751	14.9	4.631526896	Healthy Donor	non-MS	Male	1/28/16	51	1/28/16	52	77	35	27	1.15	69.36043142	1/27/16	2	92	14.24607011	24.8	No	25.71500543	1.852	88.2	5.773873652	NA	NA	NA	NA	NA	NA	NA	NA	NA	NA	NA	2/4/16	NA	NA	NA	NA	NA	NA
PT197	3/7/13	PT19741340	White	Not Hispanic or Latino	37.98050597	1316.324633	858.161047	7.85	1.701508292	RR-MS	MS	Female	3/8/13	30	3/7/13	17	57	12	18	0.78	87.86001242	3/8/13	2.5	77	22.15899966	30.55	No	25.624658	1.689	73.1	4.317225318	4.27	1.57566643	2.48	-5.792080778	1.300964741	0	2	0	2	0	0	3/8/13	0	NA	2	0	2	0.735288051
PT460	9/26/19	PT46043734	White	Not Hispanic or Latino	38.95246961	971.3610956	502.2474699	11.00968675	4.708125114	RR-MS	MS	Female	9/25/19	13	9/25/19	7	71	11	10	0.5	146.0277759	9/25/19	7.5	32	76.53702184	334.933332	No	20.56975895	1.85	70.4	4.766823663	9.56	4.016182541	9.26	47.95799825	3.015868896	14	8	1	6	1	0	9/26/19	NA	NA	2	3	3	0.68770589
PT523	9/29/16	PT52342642	White	Not Hispanic or Latino	63.12561603	1062.577583	218.4931998	16.4	4.784062406	PP-MS	MS	Female	9/28/16	59	9/28/16	14	75	19	18	0.72	86.91998516	9/28/16	2.5	83	20.47088969	54.4055541	No	24.75665748	1.65	67.4	4.012537713	2.1	1.438292796	4.92	-23.81382821	-1.534214736	0	0	0	0	0	0	9/28/16	NA	0	1	0	1	0.769896158
PT197	3/12/14	PT19741710	White	Not Hispanic or Latino	38.9935385	1039.102891	569.5208679	8.117555217	1.809442588	RR-MS	MS	Female	3/13/14	33	3/12/14	13	61	14	10	0.74	92.86548929	3/13/14	2.5	77	21.70664264	33.4	No	26.36079729	1.689	75.2	4.386693318	5.26	1.844971165	3.13	-6.902621839	1.018689596	0	1	0	1	0	0	3/13/14	0	NA	2	0	2	0.740720289
PT736	1/29/15	PT73642033	White	Not Hispanic or Latino	44.09429416	1539.567126	1008.020272	14.8	7.622970044	NIND	non-MS	Male	1/22/15	44	1/22/15	42	135	96	16	0.83	106.9369863	1/22/15	3	82	22.47024524	32.183332	No	29.80277575	1.85	102	6.210553213	NA	NA	NA	NA	NA	NA	NA	NA	NA	NA	NA	1/29/15	NA	NA	NA	NA	NA	NA
PT404	3/12/15	PT40442075	White	Not Hispanic or Latino	57.37049611	565.7831942	-168.1390256	14.8	4.758027575	Healthy Donor	non-MS	Male	2/18/15	53	2/18/15	41	76	36	26	1.38	56.38631546	2/18/15	2	92	14.10874787	26.6	No	27.74691358	1.8	89.9	5.6377418	NA	NA	NA	NA	NA	NA	NA	NA	NA	NA	NA	2/18/15	NA	NA	NA	NA	NA	NA
PT535	12/13/11	PT53540890	White	Not Hispanic or Latino	62.93943708	2324.098726	1483.824481	30.1	18.53864862	SP-MS	MS	Female	NA	NA	NA	38	71	13	17	0.63	101.4968276	11/3/11	6.5	77	44.30852987	42.2	NA	22.86236854	1.62	60	3.682069121	6.81	1.414175042	6.14	0.214151679	0.637913724	0	0	0	0	0	0	11/3/11	2	NA	2	0	2	0.745003983
PT535	2/28/13	PT53541333	White	Not Hispanic or Latino	64.15233819	1668.515463	803.1068177	26.1	14.17837287	SP-MS	MS	Female	NA	NA	NA	31	86	16	18	0.64	99.24838256	5/9/13	6.5	66	47.41195684	130.755552	NA	23.62444749	1.62	62	3.748229121	6.65	0.910759449	6.14	2.333860342	0.385533284	0	0	0	0	0	0	5/9/13	0	NA	2	1	2	0.742244048
PT594	10/24/19	PT59443762	White	Not Hispanic or Latino	65.70474209	1067.812106	169.1337119	24.88956551	12.49039005	SP-MS	MS	Female	10/23/19	30	10/23/19	37	101	42	23	0.82	74.20097608	10/23/19	6.5	38	56.47219383	327.916656	No	18.44064658	1.61	47.8	3.250629364	6.25	1.647291177	6.14	10.10504534	-0.18178591	4	55	1	24	27	3	10/23/19	NA	0	0	2	3	0.774452819
PT659	3/27/14	PT65941725	White	Not Hispanic or Latino	62.26864527	1068.429414	241.7408161	20	8.63320114	PP-MS	MS	Female	3/20/14	30	3/20/14	11	67	15	17	0.63	101.6882367	3/20/14	6.5	52	52.32381049	151.677776	No	24.49751167	1.61	63.5	3.769985364	6.97	3.345201256	8.5	8.606553967	1.448521141	0	3	0	2	1	0	3/20/14	NA	NA	3	1	2	0.689470386
PT535	12/10/13	PT53541618	White	Not Hispanic or Latino	64.93264703	1761.557565	879.5829077	37	24.84067981	SP-MS	MS	Female	12/5/13	NA	12/5/13	NA	NA	NA	26	0.57	113.1692031	12/5/13	6.5	68	49.14428511	104.62222	No	23.62444749	1.62	62	3.748229121	6.38	1.79595845	6.14	3.692624695	NA	0	0	0	0	0	0	12/5/13	0	NA	2	1	2	0.743073501
PT373	1/13/12	PT37340921	White	Not Hispanic or Latino	49.9151243	1316.7506	704.4413162	9.22	0.904238875	RR-MS	MS	Male	12/15/11	37	1/13/12	NA	NA	NA	NA	0.76	115.4291093	12/15/11	6.5	90	34.52524769	25	No	30.65321181	1.92	113	6.838447107	7.33	2.563810856	9.27	-1.126586021	0.251565486	0	3	0	2	1	0	12/15/11	0	3	2	0	1	0.754897006
PT225	12/4/14	PT22541977	White	Not Hispanic or Latino	56.62851823	1072.839769	352.0316333	25.2	15.34477756	PP-MS	MS	Female	12/3/14	39	12/2/14	16	66	18	19	0.69	93.33183248	12/3/14	6	58	44.45038283	119.92222	No	26.71475088	1.69	76.3	4.426130685	6.43	1.368190663	7.23	4.38693717	0.347120801	0	7	0	4	3	0	12/3/14	NA	NA	1	0	2	0.733311071
PT373	8/18/16	PT37342600	White	Not Hispanic or Latino	54.51210163	530.228982	-154.4458786	8.38	-0.961400349	RR-MS	MS	Male	8/17/16	37	8/18/16	21	117	20	17	0.95	87.64239834	8/17/16	6.5	73	42.10600044	68.944444	No	30.08355035	1.92	110.9	6.770848107	7.89	2.613791535	9.04	3.417625763	0.424102437	0	4	0	3	1	0	8/18/16	0	0	3	1	1	0.738082549
PT336	1/26/18	PT33643126	More than one race	Not Hispanic or Latino	45.8848976	1075.444566	520.2586662	9.69	2.18035714	SP-MS	MS	Female	1/26/18	21	1/24/18	10	88	15	14	0.55	126.5412962	1/24/18	6.5	46	60.561944	202.94444	No	29.1349481	1.7	84.2	4.7181553	8.61	3.762128581	7.3	27.4805858	1.795013063	1	4	2	2	0	0	1/24/18	NA	NA	2	2	3	0.721576688
PT373	5/24/18	PT37343244	White	Not Hispanic or Latino	56.27532581	854.2097737	139.5615569	9.222087249	-0.545463495	RR-MS	MS	Male	5/23/18	44	5/23/18	20	73	27	19	0.85	99.00466291	5/23/18	6.5	68	45.22079911	80.844444	No	31.27712674	1.92	115.3	6.912484107	7.74	2.549162763	8.87	5.386828428	0.149873326	0	4	0	3	1	0	5/23/18	0	0	3	1	1	0.730392597
PT632	10/3/19	PT63243741	White	Not Hispanic or Latino	25.36961998	330.211243	-7.024346731	4.760229019	0.291288388	NIND	non-MS	Female	10/2/19	47	10/2/19	25	57	22	11	0.64	119.8178036	10/2/19	2.5	87	17.89923284	27.5	No	20.72829205	1.509	47.2	2.968276633	NA	NA	NA	NA	NA	NA	NA	NA	NA	NA	NA	10/3/19	NA	NA	NA	NA	NA	NA
PT373	1/24/19	PT37343489	White	Not Hispanic or Latino	56.94611762	848.9519487	122.5593355	14.66042294	4.725692178	RR-MS	MS	Male	1/16/19	49	1/16/19	31	111	27	17	0.94	87.94284576	1/16/19	6.5	64	46.4594497	86.066664	No	33.23025174	1.92	122.5	7.144252107	7.62	2.476708568	8.69	6.202106578	-0.11111795	0	5	1	3	1	0	1/24/19	0	0	3	1	1	0.729413637
PT156	1/5/12	PT15640913	Black or African American	Not Hispanic or Latino	50.93637061	411.2596	-216.4350397	17.44790475	8.914485111	PP-MS	MS	Female	NA	NA	NA	12	43	10	10	0.48	175.4654355	12/1/11	3.5	78	30.29454624	62.277776	No	29.8046875	1.6	76.3	4.1658896	7.21	2.392260693	8.87	-6.010134883	2.559176301	0	0	0	0	0	0	12/22/11	0	NA	3	1	1	0.677206849
PT457	5/31/12	PT45741060	White	Not Hispanic or Latino	56.04260212	2667.198392	1956.580237	16.7	6.989790733	SP-MS	MS	Female	5/31/12	51	5/31/12	27	95	15	12	0.76	83.65871018	5/31/12	6	72	39.72131413	69	No	24.91211466	1.72	73.7	4.433292333	7.74	1.048887436	6.14	0.036769016	-0.815634534	0	24	0	24	0	0	5/31/12	0	NA	0	1	2	0.76409509
PT544	6/29/17	PT54442915	White	Not Hispanic or Latino	51.64001752	1087.393579	448.8739442	14.4	5.713305881	PP-MS	MS	Female	6/29/17	56	6/29/17	11	132	12	18	0.8	80.17097826	6/29/17	6.5	58	47.29973772	187.322216	No	33.38842975	1.65	90.9	4.789917713	8.18	2.036784395	6.79	10.47562487	-0.038415147	0	7	1	6	0	0	6/29/17	NA	8	2	1	3	0.713461188
PT353	1/16/14	PT35341655	White	Not Hispanic or Latino	59.97700142	1089.117114	307.2059489	18.1	7.373491195	PP-MS	MS	Male	NA	NA	NA	44	59	20	25	1.2	65.6674675	12/12/13	4.5	74	32.46539394	120.51666	No	22.12666846	1.83	74.1	5.23792088	3.31	1.760743296	3.04	-9.713135031	-0.443982753	0	0	0	0	0	0	12/12/13	NA	NA	1	0	2	0.77209768
PT457	1/29/13	PT45741303	White	Not Hispanic or Latino	56.70791808	2978.36985	2256.169633	109	99.12496034	SP-MS	MS	Female	1/23/13	49	1/28/13	29	95	19	14	0.69	93.30437271	1/23/13	6.5	68	43.89866443	84	NA	25.52708076	1.73	76.4	4.554397024	7.62	0.902418942	6.14	3.792525754	-0.611613925	0	24	0	24	0	0	1/24/13	0	NA	0	1	2	0.757537646
PT499	7/13/16	PT49942564	Black or African American	Not Hispanic or Latino	52.69138101	1275.597668	620.5548804	14.5	5.579143702	NIND	non-MS	Female	7/13/16	40	7/13/16	18	57	20	10	1.13	64.85432966	7/13/16	6	69	41.42029545	87.07777603	No	34.23269313	1.727	102.1	5.394977702	NA	NA	NA	NA	NA	NA	NA	NA	NA	NA	NA	7/14/16	NA	NA	NA	NA	NA	NA
PT170	6/19/14	PT17041809	Black or African American	Not Hispanic or Latino	52.06713394	1090.725303	445.5440077	11.3	2.518928063	PP-MS	MS	Male	6/18/14	31	6/17/14	21	95	16	14	0.84	123.3756004	6/18/14	7	66	58.01736167	127.499996	No	27.20082116	1.82	90.1	5.716300599	8.18	4.47351317	8.06	20.91752307	1.02891765	0	2	2	0	0	0	6/18/14	0	NA	2	2	2	0.72564097
PT496	1/8/15	PT49642012	White	Not Hispanic or Latino	49.56740773	1090.832586	483.6752213	28	19.75707369	PP-MS	MS	Male	1/7/15	23	1/7/15	12	71	16	13	0.96	88.27838816	1/7/15	6.5	43	59.32394171	220.544444	No	20.74755019	1.77	65	4.730995988	8.28	3.740918393	7.3	23.8482167	1.112036378	0	33	0	24	8	1	1/7/15	NA	NA	1	3	3	0.747946577
PT414	8/12/14	PT41441863	White	Not Hispanic or Latino	55.65107874	1091.046908	387.1575282	21.1	11.4855008	SP-MS	MS	Male	NA	NA	8/11/14	21	142	22	11	0.97	85.20282135	8/11/14	NA	NA	NA	NA	NA	28.82313511	1.77	90.3	5.545402988	6.55	NA	6.59	NA	NA	0	5	0	1	3	1	8/11/14	0	NA	1	0	2	0.720599525
PT520	8/13/15	PT52042229	White	Not Hispanic or Latino	59.49786442	1091.690471	318.830327	7.27	-3.327265221	PP-MS	MS	Male	8/12/15	47	8/12/15	20	42	21	11	0.9	91.64310166	8/12/15	3.5	72	28.18083545	71.97222	No	29.37398594	1.72	86.9	5.268362571	2.57	1.305897737	2.74	-13.74687203	-0.97498892	3	2	1	1	0	0	8/12/15	NA	NA	1	0	2	0.779086591
PT457	1/21/14	PT45741660	White	Not Hispanic or Latino	57.68535757	3376.591816	2637.032723	19.4	9.277713808	SP-MS	MS	Female	1/16/14	50	1/16/14	NA	NA	NA	12	0.78	80.71731404	1/16/14	6.5	55	50.73369321	155.6	No	24.89224498	1.73	74.5	4.491545024	7.54	1.421828892	6.14	9.990717002	-0.621688355	0	26	2	24	0	0	1/16/14	0	NA	1	1	2	0.753700473
PT607	3/19/15	PT60742082	Black or African American	Not Hispanic or Latino	37.3781623	1092.078329	640.5720209	25.7	19.64449663	RR-MS	MS	Female	2/19/15	49	3/19/15	NA	NA	NA	NA	NA	NA	2/19/15	1.5	91	12.37713161	8.00000001	No	40.71237359	1.64	109.5	5.376297158	3.23	0.623227642	4.18	-15.13100876	-0.578760895	0	1	0	1	0	0	2/19/15	NA	NA	0	0	1	0.785798842
PT603	1/12/12	PT60340920	White	Not Hispanic or Latino	59.89486365	1464.349975	683.9979076	23.2	12.49575865	OIND	non-MS	Female	1/12/12	25	1/12/12	20	61	16	16	0.99	60.83397064	1/12/12	NA	NA	NA	NA	NA	51.09146055	1.53	119.6	5.41506757	NA	NA	NA	NA	NA	NA	NA	NA	NA	NA	NA	1/10/12	NA	NA	NA	NA	NA	NA
PT658	7/11/13	PT65841466	White	Not Hispanic or Latino	68.68634323	1093.063291	126.8562486	13.5700978	0.199414672	PP-MS	MS	Male	7/9/13	59	7/10/13	23	89	18	13	0.74	111.5682902	7/11/13	6.5	68	44.88092836	102	No	23.00446806	1.82	76.2	5.268859599	6.18	0.815526659	9.31	-3.018465134	-1.423011802	0	2	0	2	0	0	7/10/13	NA	NA	1	1	1	0.75510853
PT363	3/22/12	PT36340990	White	Not Hispanic or Latino	62.32887964	1127.915129	300.0156251	26.3	14.91586573	PP-MS	MS	Female	NA	NA	NA	25	54	19	22	0.94	64.09511424	1/26/12	3	73	25.92907847	68.694442	No	16.4453125	1.6	42.1	3.0345536	1.62	0.649648474	1.26	-17.74014841	-1.965812214	0	4	0	1	1	2	1/26/12	0	NA	0	1	2	0.780884996
PT520	9/15/16	PT52042628	White	Not Hispanic or Latino	60.59029679	1096.324752	302.6734395	9.35	-1.544243264	PP-MS	MS	Male	9/14/16	49	9/14/16	25	49	21	15	0.91	90.14834331	9/14/16	3.5	77	26.34788727	63.888886	No	29.71200649	1.72	87.9	5.300552571	2.4	1.25492513	2.58	-16.28959165	-1.106805985	3	2	1	1	0	0	9/14/16	NA	0	1	0	2	0.77893777
PT510	11/9/17	PT51043048	White	Not Hispanic or Latino	51.65370715	1096.502245	457.7701667	26.4	17.71029674	PP-MS	MS	Male	11/9/17	45	11/7/17	27	45	16	21	0.84	102.1284651	11/7/17	6	58	47.41198882	115.883332	No	21.92511398	1.774	69	4.873580715	7.08	1.989110026	8.29	10.58253934	1.61402933	0	4	1	2	0	1	11/9/17	NA	4	1	0	2	0.653546862
PT618	1/31/12	PT61840939	White	Not Hispanic or Latino	70.69050487	14664.66812	13650.24105	82.6	68.53387009	OIND	non-MS	Male	2/2/12	34	1/25/12	25	59	17	19	0.74	110.9231371	2/3/12	0	75	NA	100.8	NA	19.72908798	1.7526	60.6	4.529946039	NA	NA	NA	NA	NA	NA	NA	NA	NA	NA	NA	1/26/12	NA	NA	NA	NA	NA	NA
PT618	5/22/12	PT61841051	White	Not Hispanic or Latino	70.99715256	15588.62736	14566.61301	91.6	77.42431802	OIND	non-MS	Male	5/23/12	26	5/22/12	12	42	16	20	0.74	110.8204845	5/23/12	NA	NA	NA	NA	NA	20.72065982	1.72	61.3	4.444298571	NA	NA	NA	NA	NA	NA	NA	NA	NA	NA	NA	5/21/12	NA	NA	NA	NA	NA	NA
PT679	3/29/12	PT67940997	White	Not Hispanic or Latino	52.14653379	1429.905007	783.4776875	15.2	6.401270775	PP-MS	MS	Female	NA	NA	NA	28	55	21	16	0.56	120.8295378	2/2/12	6	77	37.20957208	51.166666	No	24.67702134	1.66	68	4.061646806	7.08	3.131474507	8.69	0.15598425	1.016543261	0	0	0	0	0	0	2/2/12	0	NA	2	1	2	0.740833215
PT322	5/3/18	PT32243223	White	Not Hispanic or Latino	55.97415398	1098.841099	389.4039262	17.23132517	7.537916889	PP-MS	MS	Male	5/3/18	21	5/2/18	24	97	19	14	0.79	107.8491029	5/2/18	6.5	49	57.5751761	199.283332	No	26.29656684	1.85	90	5.824273213	7.74	3.586577694	8.25	17.93688175	0.866653067	0	5	1	2	1	1	5/2/18	0	0	1	1	2	0.75736409
PT151	6/28/18	PT15143279	Black or African American	Not Hispanic or Latino	55.39918957	1099.096371	399.5022731	12.4	2.846577223	PP-MS	MS	Female	6/28/18	52	6/28/18	5	75	14	13	0.55	147.3651863	6/28/18	7	50	63.1440929	218.399994	No	23.73348817	1.66	65.4	3.975638806	8.6	4.20802012	9.21	23.87758359	-0.451121578	0	13	2	9	1	1	7/18/18	0	0	2	2	3	0.741930725
PT030	3/8/12	PT03040976	White	Not Hispanic or Latino	57.34585478	938.285741	204.8028508	18.9	8.864286048	SP-MS	MS	Female	NA	NA	NA	25	120	19	16	0.64	101.5892355	1/12/12	6.5	65	48.64977581	96.644444	NA	32.93524817	1.575	81.7	4.277213136	7.62	1.318192954	7.45	8.218102861	0.490293855	0	1	0	0	1	0	1/12/12	0	NA	2	1	2	0.750411538
PT030	2/19/13	PT03041324	White	Not Hispanic or Latino	58.29865294	782.37707	31.71373192	35.2	24.91942781	SP-MS	MS	Female	1/31/13	41	2/18/13	30	114	20	12	0.8	78.22199339	1/31/13	6.5	53	50.99725414	153.488888	NA	32.33798966	1.53	75.7	3.96285557	7.54	1.292615891	7.3	9.880714014	-0.129770659	0	1	0	0	1	0	1/30/13	0	NA	2	1	2	0.751467947
PT030	5/23/13	PT03041417	White	Not Hispanic or Latino	58.55328004	708.1856602	-47.13676014	21.2716449	10.92463081	SP-MS	MS	Female	5/23/13	NA	5/23/13	21	120	17	16	0.68	94.27381424	5/23/13	NA	NA	NA	NA	NA	32.29239452	1.525	75.1	3.93054447	NA	NA	NA	NA	NA	NA	NA	NA	NA	NA	NA	5/23/13	0	NA	2	1	2	NA
PT030	2/25/14	PT03041695	White	Not Hispanic or Latino	59.31442339	1251.667677	482.2449809	19.4	8.851803348	SP-MS	MS	Female	2/12/14	44	2/12/14	NA	NA	NA	21	0.66	97.33453033	2/12/14	6.5	57	49.63702771	142.088888	No	30.43587805	1.575	75.5	4.072117136	7.43	1.904207008	7.13	7.849851415	-0.313852776	4	1	0	0	1	0	2/12/14	0	NA	2	1	2	0.751425176
PT030	6/23/17	PT03042909	White	Not Hispanic or Latino	62.63826525	773.6166421	-60.53052456	24.88966567	13.41607293	SP-MS	MS	Female	6/22/17	38	6/22/17	22	98	NA	14	0.57	113.9948076	6/22/17	6.5	42	61.31098791	203.57222	No	29.30713026	1.575	72.7	3.979493136	6.81	2.344288497	6.9	17.3429099	0.419982764	4	10	2	6	2	0	6/22/17	0	0	2	1	2	0.722830694
PT671	3/22/12	PT67140990	Black or African American	Not Hispanic or Latino	28.41419341	234.3219136	-128.8095399	6.88	2.053222343	NIND	non-MS	Male	NA	NA	NA	59	84	32	11	0.94	122.6649609	1/26/12	1.5	94	10.06729947	7	No	21.3577956	1.69	61	4.338646222	NA	NA	NA	NA	NA	NA	NA	NA	NA	NA	NA	1/26/12	NA	NA	NA	NA	NA	NA
PT676	12/3/15	PT67642341	White	Not Hispanic or Latino	58.5286387	1110.502884	355.6326035	12.5	2.159434489	PP-MS	MS	Female	12/2/15	61	12/2/15	17	68	25	18	0.79	79.30232756	12/2/15	3.5	72	28.93951041	80.683332	No	20.11888432	1.62	52.8	3.443893121	4.11	2.111986705	5.51	-12.35847504	-1.763286287	0	0	0	0	0	0	12/3/15	NA	NA	1	0	2	0.783957422
PT500	4/12/12	PT50041011	White	Not Hispanic or Latino	70.57003614	463.7502	-547.7115879	18.6	4.576676407	NIND	non-MS	Female	NA	NA	NA	23	116	17	15	0.56	113.6203447	2/9/12	3	85	22.35510934	18.6	No	NA	NA	71.3	2.541904	NA	NA	NA	NA	NA	NA	NA	NA	NA	NA	NA	2/9/12	NA	NA	NA	NA	NA	NA
PT659	5/17/12	PT65941046	White	Not Hispanic or Latino	60.40959369	1233.23644	443.0624777	18.6	7.755449233	PP-MS	MS	Female	NA	NA	NA	NA	NA	NA	NA	NA	NA	2/23/12	6	68	42.14638292	53.188888	No	23.7259365	1.61	61.5	3.703825364	5.97	2.835721933	7.83	-0.226043507	0.777051607	0	4	0	1	1	2	2/23/12	0	NA	3	1	2	0.698216831
PT053	4/19/12	PT05341018	White	Not Hispanic or Latino	50.97743949	1311.1826	682.8612247	11.87221655	3.329925716	RR-MS	MS	Female	NA	NA	NA	25	37	18	7	0.65	102.2080433	2/24/12	2	94	12.22058521	8.5	Yes	19.10525691	1.59	48.3	3.212471692	0.22	1.282036117	0.23	-24.07520153	-0.474687326	0	0	0	0	0	0	2/23/12	0	NA	1	0	1	0.782089753
PT510	5/10/12	PT51041039	White	Not Hispanic or Latino	46.15321432	1008.211716	449.3941239	11.5	3.939205159	PP-MS	MS	Male	NA	NA	NA	30	37	18	17	0.86	101.7742732	3/1/12	2	84	17.93501779	17.25	No	23.65220722	1.77	74.1	5.023924988	4.8	1.285471069	7.16	-15.19970668	-0.656338316	0	2	0	0	1	1	3/1/12	0	NA	1	0	1	0.7651473
PT510	2/27/14	PT51041697	White	Not Hispanic or Latino	47.95476947	1043.466394	459.641617	11.8	3.8866147	PP-MS	MS	Male	2/26/14	54	2/26/14	38	34	24	19	0.86	100.9021272	2/26/14	2.5	73	24.33959201	38.2	No	25.28009193	1.77	79.2	5.188093988	3.61	1.575754891	5.57	-10.08837516	-0.553623533	0	1	0	0	0	1	3/5/14	0	NA	1	0	2	0.75345917
PT249	5/26/16	PT24942516	White	Not Hispanic or Latino	68.90263936	1118.255903	146.9571115	35.8	22.35594803	PP-MS	MS	Female	5/25/16	49	5/25/16	10	96	15	18	0.83	72.46774855	5/25/16	6.5	65	48.03076733	92.4	No	26.23748004	1.66	72.3	4.203890806	6.18	2.874666771	8.5	-0.007378475	-0.759538261	0	4	0	3	1	0	5/25/16	NA	0	2	1	2	0.74680116
PT574	3/15/12	PT57440983	White	Not Hispanic or Latino	46.03000767	778.5196	221.3725625	11.1	3.562736433	RR-MS	MS	Female	NA	NA	NA	NA	NA	NA	NA	NA	NA	12/22/11	2	95	12.41473918	20.97222	No	22.28254008	1.78	70.6	4.527063687	3.01	1.551528891	1.61	-20.61503163	NA	0	0	0	0	0	0	2/1/12	0	NA	0	0	2	0.731651442
PT346	4/19/12	PT34641018	White	Not Hispanic or Latino	64.71087504	307.6285325	-569.6058956	7.47	-4.621287338	RR-MS	MS	Female	NA	NA	NA	18	102	10	14	0.75	82.53287695	3/8/12	1	93	9.935586732	7.2	No	40.625	1.6	104	5.0822056	0.26	0.841794988	2.71	-35.30616634	0.360370203	0	0	0	0	0	0	3/15/12	0	NA	1	0	1	0.688512596
PT496	12/9/15	PT49642347	White	Not Hispanic or Latino	50.48461286	1124.880597	504.0389251	22.4	13.96355758	PP-MS	MS	Male	12/9/15	28	12/9/15	9	65	14	12	0.9	94.7497819	12/9/15	7	41	69.06217255	219.6	No	NA	NA	NA	2.638645988	8.84	3.650174249	7.95	32.98874528	0.833305139	0	21	0	12	8	1	12/9/15	NA	NA	1	3	3	0.747568385
PT650	5/24/12	PT65041053	White	Not Hispanic or Latino	62.43839667	1013.481164	183.375466	17.5	6.084279054	PP-MS	MS	Male	NA	NA	NA	19	89	18	18	0.72	117.4683428	3/22/12	6.5	62	54.94058227	199.499988	No	24.9691358	1.8	80.9	5.3480318	6.97	2.125732124	8.06	11.21265249	-0.963457147	0	16	0	8	6	2	3/22/12	0	NA	1	2	2	0.779908069
PT132	4/12/12	PT13241011	White	Not Hispanic or Latino	47.53586683	1180.9772	603.0652255	9.81	1.980039771	NIND	non-MS	Male	4/4/12	52	4/5/12	144	57	55	NA	0.71	126.114037	4/4/12	1	98	5.839270566	2	No	22.79732171	1.94	85.8	6.04487979	NA	NA	NA	NA	NA	NA	NA	NA	NA	NA	NA	4/4/12	NA	NA	NA	NA	NA	NA
PT093	9/10/15	PT09342257	White	Unknown (individuals not reporting ethnicity)	49.10469828	502.2403006	-98.12852048	13.9	5.75300729	NIND	non-MS	Female	9/10/15	NA	9/10/15	21	76	19	16	0.71	92.95422843	9/10/15	NA	NA	NA	NA	NA	24.0625	1.6	61.6	3.6796136	NA	NA	NA	NA	NA	NA	NA	NA	NA	NA	NA	9/10/15	NA	NA	NA	NA	NA	NA
PT366	1/24/13	PT36641298	White	Not Hispanic or Latino	64.48910306	3360.252462	2487.732787	24.8	12.77636486	PP-MS	MS	Male	NA	NA	NA	NA	NA	NA	13	0.8	103.207186	11/15/12	6	74	41.07925075	82.077776	No	29.974665	1.81	98.2	5.940779973	5.15	2.014525725	7.34	-3.968604861	-0.5546326	0	2	0	2	0	0	11/15/12	0	NA	2	1	2	0.762740841
PT335	2/18/16	PT33542418	White	Not Hispanic or Latino	58.03307414	1128.500917	382.6664348	29.6	19.3882729	PP-MS	MS	Female	2/17/16	27	2/17/16	18	65	18	15	0.61	107.059855	2/17/16	6.5	59	52.99457593	154.011108	No	18.515625	1.6	47.4	3.2098776	7.54	3.132071295	8.6	12.01856699	0.48476104	0	3	0	3	0	0	2/17/16	NA	NA	1	1	3	0.758056215
PT252	6/28/12	PT25241088	White	Not Hispanic or Latino	65.50761143	2267.72	1373.336228	31.4	19.06251031	OIND	non-MS	Female	NA	NA	NA	NA	NA	NA	NA	0.86	70.27499484	5/3/12	3.5	86	23.57559477	39.34444002	No	22.39334027	1.55	53.8	3.289075888	NA	NA	NA	NA	NA	NA	NA	NA	NA	NA	NA	5/3/12	NA	NA	NA	NA	NA	NA
PT437	6/21/12	PT43741081	Black or African American	Not Hispanic or Latino	63.15299529	4024.49	3179.843847	8.81	-2.813986686	NIND	non-MS	Female	NA	NA	NA	24	62	27	15	0.84	88.06851344	4/26/12	2	93	14.29967166	25.5	No	27.069161	1.68	76.4	4.399107155	NA	NA	NA	NA	NA	NA	NA	NA	NA	NA	NA	5/3/12	NA	NA	NA	NA	NA	NA
PT668	6/7/12	PT66841067	White	Not Hispanic or Latino	53.96451648	825.3428	149.7180958	5.68	-3.532877808	NIND	non-MS	Female	NA	NA	NA	NA	NA	NA	NA	0.81	78.32665293	4/13/12	2	93	14.07232226	4.25	No	44.53378949	1.698	128.4	6.174123788	NA	NA	NA	NA	NA	NA	NA	NA	NA	NA	NA	4/12/12	NA	NA	NA	NA	NA	NA
PT076	2/19/15	PT07642054	White	Not Hispanic or Latino	58.36162523	1067.393857	315.5809544	13.8	3.503035754	NIND	non-MS	Male	1/29/15	50	1/29/15	37	52	23	18	1.07	75.36496791	1/29/15	1	96	8.34100892	10.333332	No	29.07941909	1.769	91	5.564489553	NA	NA	NA	NA	NA	NA	NA	NA	NA	NA	NA	1/29/15	NA	NA	NA	NA	NA	NA
PT589	3/5/20	PT58943895	White	Hispanic or Latino	58.87087942	1131.311782	370.1374836	15.35492194	4.924431922	SP-MS	MS	Male	3/5/20	24	3/5/20	29	95	30	13	0.83	100.8345659	3/5/20	6.5	54	52.69259206	192.399998	No	31.037209	1.827	103.6	6.176485596	6.14	NA	7.54	11.17046826	2.307617446	5	9	2	6	1	0	3/5/20	NA	0	2	2	2	0.664382671
PT315	5/10/12	PT31541039	White	Not Hispanic or Latino	47.61252875	1663.06845	1084.078889	8.08	0.234838461	RR-MS	MS	Male	5/8/12	52	5/8/12	27	73	22	10	0.61	150.2026016	5/8/12	1	95	8.741718436	5.45	NA	39.26454882	1.802	127.5	6.855226264	1.8	0.585116653	4.18	-25.46211038	-1.114686141	0	1	0	0	0	1	5/9/12	0	NA	0	0	1	0.790867609
PT310	10/30/14	PT31041942	Black or African American	Unknown (individuals not reporting ethnicity)	21.96637827	1246.537035	936.0683663	13.7	9.599744166	NIND	non-MS	Female	10/30/14	NA	10/27/14	6	60	17	12	0.71	132.4367468	10/30/14	NA	NA	NA	NA	NA	15.87301587	1.68	44.8	3.353779155	NA	NA	NA	NA	NA	NA	NA	NA	NA	NA	NA	10/30/14	NA	NA	NA	NA	NA	NA
PT315	7/1/14	PT31541821	White	Not Hispanic or Latino	49.75358668	1323.952035	714.0415765	18.2	9.91815522	RR-MS	MS	Male	7/3/14	53	7/1/14	18	83	16	11	0.6	151.7307006	7/2/14	1.5	89	13.17143036	14.477776	No	39.72648469	1.802	129	6.903511264	1.56	0.490723973	3.98	-22.42881596	-1.204312524	0	1	0	0	0	1	7/2/14	0	NA	0	0	1	0.78962506
PT479	8/6/15	PT47942222	White	Not Hispanic or Latino	58.73672106	1134.083552	375.3866781	12.7	2.304853206	PP-MS	MS	Female	8/5/15	42	8/5/15	21	82	19	15	0.71	89.63602099	8/6/15	5	58	40.4558533	136.84444	No	24.82406078	1.69	70.9	4.247498685	5.28	0.964068499	5.32	-0.979105592	-0.855193354	0	4	0	3	1	0	8/5/15	NA	NA	0	1	2	0.788025336
PT021	10/17/19	PT02143755	White	Not Hispanic or Latino	58.56696966	798.4341318	42.86040564	13.07178286	2.721184485	SP-MS	MS	Female	10/16/19	49	10/16/19	62	127	51	17	0.77	81.67320135	10/16/19	7	54	62.92058131	205.92222	No	31.04184182	1.645	84	4.547167502	8.26	4.397994118	9.15	21.59769159	-0.561963508	4	6	2	3	1	0	10/17/19	NA	0	1	2	3	0.751881476
PT315	4/30/15	PT31542124	White	Not Hispanic or Latino	50.58317818	1512.833854	890.5033994	15.4	6.942493349	RR-MS	MS	Male	NA	NA	NA	23	86	18	10	0.54	170.7732007	3/25/15	2	80	19.41524396	27.877776	Yes	37.29362245	1.802	121.1	6.649210264	2.26	0.464948424	4.84	-16.65818331	-0.929977714	0	2	0	1	0	1	3/27/15	1	2	0	0	1	0.779043983
PT150	10/20/00	PT15036819	White	Not Hispanic or Latino	38.01336108	1998.060193	1539.530673	13.7	7.54639533	SP-MS	MS	Female	9/28/00	NA	10/20/00	19	122	21	10	0.5	146.7509142	8/10/00	4	67	33.12245464	85.177776	No	30.94409982	1.67	86.3	4.696626574	7.92	3.17706581	7.17	5.278106748	NA	0	4	0	3	1	0	10/20/00	NA	NA	NA	NA	NA	NA
PT730	6/18/15	PT73042173	White	Not Hispanic or Latino	54.87350783	491.8477469	-198.866526	13.7	4.272794153	NIND	non-MS	Male	6/10/15	37	6/18/15	NA	NA	NA	23	NA	NA	6/10/15	2.5	91	14.91269363	12.5	No	18.88760613	1.803	61.4	4.731043445	NA	NA	NA	NA	NA	NA	NA	NA	NA	NA	NA	6/18/15	NA	NA	NA	NA	NA	NA
PT315	2/25/16	PT31542425	White	Not Hispanic or Latino	51.40729383	1554.526755	919.6078768	13.7	5.06430207	RR-MS	MS	Male	2/25/16	50	2/24/16	14	80	15	11	0.61	147.8806672	2/24/16	1.5	84	15.43245496	22.833332	No	38.52545143	1.802	125.1	6.777970264	2.26	0.451957934	4.51	-21.23867457	-0.908723261	0	2	0	1	0	1	2/24/16	0	2	0	0	1	0.779326963
PT315	11/2/17	PT31543041	White	Not Hispanic or Latino	53.09385609	1003.366395	341.8857635	8.91	-0.102158041	RR-MS	MS	Male	11/1/17	52	11/1/17	11	91	12	13	0.6	149.7439811	11/1/17	3.5	79	24.88611201	58.95555412	No	39.01818303	1.802	126.7	6.829474264	4.29	0.549463122	6.51	-12.88080501	-1.023363547	0	1	1	0	0	0	11/1/17	0	0	0	0	1	0.777304746
PT351	5/28/09	PT35139961	White	Not Hispanic or Latino	57.28014456	481.0586701	-251.2539599	13.6	3.580956245	PP-MS	MS	Female	NA	NA	NA	30	94	17	36	0.8	78.51456928	7/8/09	3.5	77	28.94623448	93.333332	No	33.20477502	1.65	90.4	4.773377713	5.24	2.322892818	8.93	-11.6152964	NA	0	0	0	0	0	0	7/9/09	NA	NA	NA	NA	NA	0.71190681
PT520	9/21/17	PT52042999	White	Not Hispanic or Latino	61.60606724	1138.854439	325.3694825	11.97611595	0.798273104	PP-MS	MS	Male	9/20/17	45	9/20/17	19	48	19	14	0.96	84.46654022	9/20/17	5.5	61	40.95604573	157.999996	No	27.21065441	1.72	80.5	5.062346571	4.6	1.775958308	4.76	-2.341396109	-0.563510562	4	4	1	2	0	1	9/20/17	NA	0	1	0	2	0.758774167
PT312	8/8/19	PT31243685	White	Not Hispanic or Latino	72.83703866	1140.793001	72.04832445	21.6282859	6.777139244	PP-MS	MS	Male	8/7/19	34	8/7/19	23	44	26	29	1.46	50.32664317	8/7/19	5.5	43	49.85157346	235.422216	No	30.30191072	1.832	101.7	6.133745209	2.83	2.514629323	5.75	-0.742816847	1.139389586	1	5	0	2	1	2	8/8/19	NA	0	1	1	3	0.678659728
PT315	5/15/18	PT31543235	White	Not Hispanic or Latino	53.62501369	886.2334817	216.159697	10.9	1.765916592	RR-MS	MS	Male	5/16/18	52	5/15/18	11	80	13	12	0.63	141.2585612	5/16/18	3	75	25.14793146	54.71110812	No	38.89500013	1.802	126.3	6.816598264	3.42	0.533630733	5.75	-12.96764521	-0.968516435	0	2	1	0	1	0	5/17/18	0	0	0	0	1	0.773428917
PT315	5/8/19	PT31543593	White	Not Hispanic or Latino	54.60519111	1251.544821	565.319422	14.81517578	5.451748972	RR-MS	MS	Male	5/8/19	48	5/8/19	13	92	15	10	0.66	133.3838253	5/8/19	2.5	78	22.45328327	56.44999802	No	38.63040294	1.821	128.1	6.943168562	2.56	0.429161254	4.65	-16.29735206	-0.55668438	0	5	1	2	0	2	5/8/19	0	1	0	0	1	0.760613615
PT123	6/21/12	PT12341081	White	Not Hispanic or Latino	57.4225167	826.4022	91.55164218	18.8	8.744802424	OIND	non-MS	Female	NA	NA	NA	NA	NA	NA	9	0.58	113.7644038	5/10/12	1.5	94	11.58522321	9.6	No	23.11656264	1.66	63.7	3.919402806	NA	NA	NA	NA	NA	NA	NA	NA	NA	NA	NA	5/10/12	NA	NA	NA	NA	NA	NA
PT363	1/21/16	PT36342390	White	Not Hispanic or Latino	66.16197569	1143.637559	234.9184741	29.4	16.85655793	PP-MS	MS	Female	1/21/16	63	1/21/16	16	64	25	20	0.81	75.15260396	1/20/16	5	66	37.14176401	148.6666641	No	16.6796875	1.6	42.7	3.0544016	1.71	0.714842773	1.7	-9.115727136	-1.959419942	3	4	0	2	2	0	1/20/16	NA	0	1	1	2	0.777230605
PT250	6/28/12	PT25041088	Black or African American	Not Hispanic or Latino	51.23206659	7103.124	6470.902873	9.5	0.902501536	NIND	non-MS	Male	NA	NA	NA	29	46	22	20	0.91	112.884334	5/17/12	2	95	12.99060826	8.88888804	No	27.89518174	1.82	92.4	5.790337599	NA	NA	NA	NA	NA	NA	NA	NA	NA	NA	NA	5/17/12	NA	NA	NA	NA	NA	NA
PT363	2/12/15	PT36342047	White	Not Hispanic or Latino	65.22286716	1146.405307	258.1886712	32.9	20.65107058	PP-MS	MS	Female	2/11/15	64	2/12/15	15	88	23	22	0.75	82.37119915	2/11/15	5	71	35.5688525	118.833332	No	16.6015625	1.6	42.5	3.0477856	1.8	0.714842773	1.7	-10.07848425	-1.950286134	2	5	1	3	1	0	2/11/15	NA	NA	1	1	2	0.775301986
PT265	5/17/12	PT26541046	White	Not Hispanic or Latino	39.44529624	1098.1016	623.3362421	7.23	0.849375383	RR-MS	MS	Female	5/16/12	52	5/16/12	19	61	17	14	0.65	107.6059632	5/16/12	1	98	6.912243858	8	No	26.81359045	1.65	73	4.197785713	1.81	1.864545588	1.44	-21.98697737	-0.828987855	0	0	0	0	0	0	5/16/12	0	NA	1	0	1	0.787705467
PT159	6/7/12	PT15941067	Black or African American	Not Hispanic or Latino	47.93834191	1063.130855	479.5390889	7.6	-0.310097045	NIND	non-MS	Female	5/24/12	24	5/24/12	26	49	16	7	0.54	155.029414	5/24/12	5	84	31.08753312	25.10000004	No	34.95460725	1.51	79.7	4.045810851	NA	NA	NA	NA	NA	NA	NA	NA	NA	NA	NA	5/24/12	NA	NA	NA	NA	NA	NA
PT159	7/24/14	PT15941844	Black or African American	Not Hispanic or Latino	50.06571022	757.9561496	143.4021761	9.44	1.092496864	NIND	non-MS	Female	7/24/14	24	7/24/14	16	76	19	16	0.61	133.4834143	7/24/14	0	77	NA	54.77777604	No	37.71764396	1.51	86	4.254214851	NA	NA	NA	NA	NA	NA	NA	NA	NA	NA	NA	7/24/14	NA	NA	NA	NA	NA	NA
PT494	6/14/12	PT49441074	White	Not Hispanic or Latino	65.34059796	1226.787784	336.0264481	12.7	0.414531656	OIND	non-MS	Male	5/31/12	31	5/31/12	41	66	29	13	0.87	93.51466104	5/31/12	6.5	78	41.72477188	32.6	No	27.75510204	1.75	85	5.306604688	NA	NA	NA	NA	NA	NA	NA	NA	NA	NA	NA	5/31/12	NA	NA	NA	NA	NA	NA
PT633	11/19/15	PT63342327	White	Unknown (individuals not reporting ethnicity)	64.19066915	2778.793609	1912.578509	13.5	1.566805991	OIND	non-MS	Male	11/19/15	NA	11/17/15	23	73	26	34	2.18	32.51077251	11/19/15	NA	NA	NA	NA	NA	37.55205235	1.64	101	5.473665354	NA	NA	NA	NA	NA	NA	NA	NA	NA	NA	NA	11/18/15	NA	NA	NA	NA	NA	NA
PT455	4/5/18	PT45543195	White	Not Hispanic or Latino	52.66126383	1153.042528	498.4789564	9.31830992	0.404248411	PP-MS	MS	Female	4/4/18	50	4/3/18	14	57	17	13	0.72	90.17870633	4/4/18	5.5	58	41.04715495	138.622218	No	23.15102041	1.75	70.9	4.437145438	6.11	0.859806739	3.86	3.561300307	-1.017096247	0	15	1	6	8	0	4/4/18	NA	0	0	1	2	0.783386949
PT312	7/26/12	PT31241116	White	Not Hispanic or Latino	65.80330741	955.3758114	54.54237954	20.4	7.969866103	PP-MS	MS	Male	NA	NA	NA	29	39	23	19	1.23	62.64208885	5/31/12	5	70	37.98880072	64.37222	No	30.64000119	1.83	102.6103	6.155667437	4.69	1.663368147	7.71	-7.937819524	-0.925855726	0	3	0	2	1	0	5/31/12	0	NA	1	1	2	0.763937516
PT374	8/2/12	PT37441123	White	Not Hispanic or Latino	46.58033074	2547.994974	1983.347251	14.1	6.457059833	RR-MS	MS	Male	NA	NA	NA	26	65	20	22	0.97	88.39472059	6/7/12	2.5	82	19.55567951	53.65	NA	26.45016603	1.981	103.8	6.797760989	4.01	1.488519025	2.25	-13.88145385	-0.135042014	0	0	0	0	0	0	6/7/12	0	NA	1	1	2	0.755694037
PT235	8/24/16	PT23542606	White	Not Hispanic or Latino	57.41977878	1157.008012	422.2063435	9.68	-0.374501081	PP-MS	MS	Female	8/24/16	56	8/24/16	13	89	15	10	0.68	94.64866451	8/24/16	6	63	45.12182866	130.999996	No	35.61812269	1.703	103.3	5.359261816	6.43	0.580563476	6.59	4.542509021	-1.382611607	0	1	0	1	0	0	8/24/16	NA	0	0	0	2	0.778979809
PT015	8/30/12	PT01541151	More than one race	Not Hispanic or Latino	29.67090133	2604.71	2230.318178	9.51	4.527290579	CIS	non-MS	Female	NA	NA	NA	49	28	99	8	0.57	132.8396904	6/21/12	2	93	13.38383752	22.333332	No	22.4723602	1.58	56.1	3.443657503	NA	NA	NA	NA	NA	NA	NA	NA	NA	NA	NA	6/21/12	NA	NA	NA	NA	NA	NA
PT015	7/21/16	PT01542572	More than one race	Not Hispanic or Latino	33.56149381	202.8435074	-208.6710104	3.5	-1.998117679	CIS	non-MS	Female	7/20/16	66	7/20/16	14	55	16	6	0.56	132.0601214	7/20/16	1.5	91	11.6409926	8.166666	No	23.11328313	1.58	57.7	3.496585503	NA	NA	NA	NA	NA	NA	NA	NA	NA	NA	NA	7/20/16	NA	NA	NA	NA	NA	NA
PT006	10/4/12	PT00641186	White	Not Hispanic or Latino	45.46051911	328.2173868	-221.2726347	12.5	5.070555188	SP-MS	MS	Male	9/6/12	NA	10/4/12	NA	NA	NA	NA	NA	NA	10/4/12	NA	NA	NA	NA	NA	23.41198376	1.81	76.7	5.248694973	NA	NA	NA	NA	NA	NA	NA	NA	NA	NA	NA	9/6/12	0	NA	1	0	1	0.763217964
PT016	10/5/17	PT01643013	Asian	Not Hispanic or Latino	37.39732778	2143.582065	1691.865432	13.4	7.341559686	OIND	non-MS	Male	10/4/17	55	10/4/17	12	44	13	15	0.8	115.3637413	10/4/17	2.5	83	20.94845636	39.05	NA	27.62661329	1.752	84.8	5.306916183	NA	NA	NA	NA	NA	NA	NA	NA	NA	NA	NA	10/5/17	NA	NA	NA	NA	NA	NA
PT698	5/28/09	PT69839961	White	Not Hispanic or Latino	54.7639908	5440.600197	4751.721653	13.37667409	3.975552814	RR-MS	MS	Female	NA	NA	NA	33	72	NA	10	0.25	303.3755368	4/13/09	3.5	75	26.82396382	64.45	No	39.23895416	1.59	99.2	4.896243692	4.02	1.355669246	4.87	-11.9497969	-0.304993683	0	0	0	0	0	0	4/17/09	NA	NA	NA	NA	NA	0.760990969
PT249	8/23/12	PT24941144	White	Not Hispanic or Latino	65.14620523	1296.155899	409.5923686	22.3	10.07480492	PP-MS	MS	Female	NA	NA	NA	21	90	16	20	0.72	86.40637921	6/28/12	6.5	77	41.51961165	74	No	26.16490057	1.66	72.1	4.197274806	6.38	2.247831988	9.04	-3.98007841	-0.636448225	0	7	0	6	1	0	6/28/12	0	NA	2	1	2	0.74604104
PT707	6/20/18	PT70743271	White	Not Hispanic or Latino	62.02770781	1167.523581	345.6609223	18.67803499	7.380314176	PP-MS	MS	Female	6/20/18	47	6/20/18	16	84	16	14	0.46	146.2856824	6/20/18	6.5	54	54.0715004	177.6222201	No	26.39131597	1.604	67.9	3.898984363	6.97	1.719803244	6.98	10.49833282	-1.175031298	1	5	1	3	1	0	6/20/18	NA	0	0	2	2	0.786242767
PT341	8/16/12	PT34141137	Black or African American	Not Hispanic or Latino	36.50476399	705.8636	263.8388991	7.23	1.306837402	RR-MS	MS	Female	NA	NA	NA	16	62	4	15	0.64	134.7392547	7/5/12	3.5	81	24.4151498	31.9	NA	32.19591837	1.75	98.6	5.353461438	4.57	1.522746924	1.77	-2.50062493	-1.468184086	0	6	0	3	3	0	7/5/12	0	NA	0	0	1	0.799067504
PT497	3/22/17	PT49742816	White	Not Hispanic or Latino	69.4064177	1009.584083	26.32175425	13.3	-0.316501023	SP-MS	MS	Female	3/22/17	NA	3/22/17	NA	NA	NA	NA	NA	NA	3/22/17	NA	NA	NA	NA	NA	27.89208962	1.62	73.2	4.118725121	NA	NA	NA	NA	NA	0	2	0	1	1	0	3/22/17	NA	NA	NA	NA	NA	NA
PT341	7/7/16	PT34142558	Black or African American	Not Hispanic or Latino	40.39535648	943.254087	457.4005753	7.38	0.844149272	RR-MS	MS	Female	7/7/16	51	7/7/16	11	68	11	11	0.61	139.42759	7/7/16	5	70	35.1799557	80.138886	No	29.32244898	1.75	89.8	5.062357438	5.78	1.987161384	2.58	5.661685695	-0.217647769	0	11	0	8	3	0	7/7/16	0	7	1	0	2	0.755231399
PT530	2/20/14	PT53041690	White	Not Hispanic or Latino	47.49479794	1173.404105	596.0685837	9.24	1.418171209	PP-MS	MS	Female	1/23/14	65	1/23/14	21	76	16	19	0.71	93.61606877	1/23/14	3	72	27.52075534	58.433332	No	26.0261749	1.64	70	4.069637158	3.83	0.725343132	5.93	-6.560331054	-1.415949192	0	2	0	1	0	1	1/23/14	NA	NA	0	1	2	0.77042841
PT229	11/20/14	PT22941963	Black or African American	Not Hispanic or Latino	69.28868689	1173.964594	193.5112197	33.9	20.3239966	PP-MS	MS	Female	11/6/14	21	11/6/14	9	66	15	15	0.82	88.82961502	11/6/14	6.5	61	53.13289763	140.333332	No	28.42872008	1.55	68.3	3.768735888	6.18	3.398573962	8.32	4.867055726	1.067342057	0	4	0	3	1	0	11/6/14	0	NA	2	1	1	0.72564555
PT525	6/2/16	PT52542523	White	Not Hispanic or Latino	63.29810536	1175.27213	327.6423505	17.4	5.733259919	PP-MS	MS	Male	6/1/16	30	6/1/16	9	54	12	15	0.96	84.00320463	6/1/16	6.5	52	59.64497229	168.599996	No	26.35102041	1.75	80.7	5.168187688	6.81	3.665017029	9.04	15.24818522	1.348343558	0	1	0	1	0	0	6/1/16	0	NA	3	1	2	0.693399025
PT341	6/14/18	PT34143265	Black or African American	Not Hispanic or Latino	42.33106998	933.8559821	424.6029544	8.81	1.946098097	RR-MS	MS	Female	6/14/18	59	6/13/18	12	66	11	11	0.66	126.1086299	6/13/18	5.5	59	41.11722928	150.733328	No	34.1877551	1.75	104.7	5.555249438	7.63	1.683636843	4.66	10.34307297	-1.322215219	0	11	1	8	2	0	6/14/18	0	0	0	0	2	0.790400787
PT361	7/19/12	PT36141109	White	Not Hispanic or Latino	37.19472128	926.7000773	477.2019323	6.53	0.502535458	RR-MS	MS	Male	7/5/12	76	7/5/12	27	36	10	16	0.82	112.2683574	7/5/12	0	100	3.393329351	0	No	32.88354721	1.879	116.1	6.775400912	0.57	0.664614082	0.86	-24.0205306	-2.208455303	0	0	0	0	0	0	7/11/12	2	NA	0	0	0	0.798563284
PT039	9/6/12	PT03941158	Black or African American	Not Hispanic or Latino	44.05870113	669.7684	138.6810878	5.7	-1.470569922	RR-MS	MS	Female	NA	NA	NA	26	50	19	9	0.87	91.01370893	7/5/12	3.5	72	29.61219656	70.905552	No	17.4568538	1.775	55	3.994139173	4.24	2.188911385	5.26	-2.174140068	0.387581948	0	1	0	0	1	0	7/5/12	0	NA	1	1	2	0.770985026
PT381	10/20/16	PT38142663	White	Unknown (individuals not reporting ethnicity)	51.22111488	446.2148526	-185.8380464	13.2	4.604883385	NIND	non-MS	Female	10/20/16	NA	10/11/16	28	81	19	15	0.77	83.93309479	10/20/16	NA	NA	NA	NA	NA	29.71533517	1.65	80.9	4.459117713	NA	NA	NA	NA	NA	NA	NA	NA	NA	NA	NA	10/20/16	NA	NA	NA	NA	NA	NA
PT039	5/10/18	PT03943230	Black or African American	Not Hispanic or Latino	49.73168328	1150.334389	540.7484714	7.7	-0.577256616	RR-MS	MS	Female	5/9/18	32	5/9/18	44	68	48	6	0.68	117.9173392	5/9/18	6	61	47.088654	171.711108	No	18.57729961	1.73	55.6	3.866333024	7.33	2.088289667	7.57	11.50619644	0.940653309	4	6	1	2	1	2	5/9/18	0	6	2	1	2	0.731275318
PT469	9/13/12	PT46941165	White	Not Hispanic or Latino	36.84426678	569.8016693	124.1152171	17.6	11.62574174	OIND	non-MS	Male	NA	NA	NA	20	73	11	12	0.97	92.72181077	7/18/12	0	100	1.964856693	0	No	24.75975514	1.71	72.4	4.769233416	NA	NA	NA	NA	NA	NA	NA	NA	NA	NA	NA	7/18/12	NA	NA	NA	NA	NA	NA
PT469	5/4/15	PT46942128	White	Not Hispanic or Latino	39.48088928	3398.672092	2923.495926	119	112.613627	OIND	non-MS	Male	5/6/15	64	5/4/15	36	67	22	18	1.07	81.57177873	5/4/15	1.5	95	9.436768026	6.50000002	No	25.88834307	1.67	72.2	4.637041175	NA	NA	NA	NA	NA	NA	NA	NA	NA	NA	NA	5/4/15	NA	NA	NA	NA	NA	NA
PT655	9/20/18	PT65543363	White	Not Hispanic or Latino	66.27423064	1193.643946	282.4426775	23.57650244	10.99738573	PP-MS	MS	Female	9/19/18	37	9/19/18	16	80	21	20	0.91	65.68348173	9/19/18	6.5	55	51.75625732	210.74444	No	30.78125	1.6	78.8	4.2485896	6.25	3.132000671	8.6	5.425832271	-0.437471193	0	29	1	24	4	0	9/19/18	0	0	1	1	3	0.767582777
PT469	12/23/15	PT46942361	White	Not Hispanic or Latino	40.11882598	1990.392075	1507.792405	19.9	13.40971595	OIND	non-MS	Male	12/23/15	47	12/23/15	26	93	30	16	0.94	94.4161152	12/23/15	NA	NA	NA	NA	NA	25.02344663	1.708	73	4.782117828	NA	NA	NA	NA	NA	NA	NA	NA	NA	NA	NA	12/23/15	NA	NA	NA	NA	NA	NA
PT161	8/9/12	PT16141130	Black or African American	Not Hispanic or Latino	53.95082685	5439.287662	4763.887673	35.5	26.2903125	SP-MS	MS	Female	7/12/12	NA	7/12/12	32	68	22	16	0.95	78.87535758	7/12/12	6.5	62	NA	109.499998	No	25.5805205	1.71	74.8	4.438259137	8	NA	9.67	NA	NA	0	3	0	3	0	0	7/12/12	3	NA	2	2	2	0.756416108
PT249	6/4/15	PT24942159	White	Not Hispanic or Latino	67.92519987	1202.322179	253.8216412	32	18.88433186	PP-MS	MS	Female	6/3/15	47	6/4/15	10	101	14	17	0.85	70.70783588	6/3/15	6.5	67	47.7111725	81.8	No	26.45521846	1.66	72.9	4.223738806	6.21	2.747167564	8.6	0.308085349	-0.64676585	0	4	0	3	1	0	6/3/15	NA	NA	2	1	2	0.747826901
PT218	9/13/12	PT21841165	White	Not Hispanic or Latino	46.46807579	969.8038763	406.6942983	19.7	12.07873537	PP-MS	MS	Female	NA	NA	NA	47	100	25	9	0.41	177.2660903	7/19/12	6.5	55	52.3996448	205.799998	No	23.93898977	1.71	70	4.279475137	8.61	4.21817762	8.87	19.03544535	-0.506633217	4	40	0	24	12	4	7/19/12	0	NA	1	2	3	0.785096311
PT124	5/23/13	PT12441417	Asian	Not Hispanic or Latino	54.2958055	1221.432638	540.3469854	13.1	3.809578909	RR-MS	MS	Male	5/23/13	48	5/23/13	49	112	32	10	1.01	81.72801251	5/23/13	3	77	26.56462693	35	No	25.22675737	1.68	71.2	4.635732781	2.7	1.49218298	4.93	-11.98499544	NA	0	3	0	3	0	0	5/23/13	NA	NA	NA	NA	NA	NA
PT035	8/9/12	PT03541130	Black or African American	Not Hispanic or Latino	54.14521958	698.4234511	19.82549811	6.53	-2.725093563	OIND	non-MS	Female	8/2/12	NA	8/2/12	45	200	31	14	0.45	186.6448023	8/2/12	0	62	NA	106.38333	No	37.82284741	1.73	113.2	5.771741024	NA	NA	NA	NA	NA	NA	NA	NA	NA	NA	NA	8/2/12	NA	NA	NA	NA	NA	NA
PT035	9/29/16	PT03542642	Black or African American	Not Hispanic or Latino	58.28496331	201.3040078	-549.1096577	11.2	0.922987841	OIND	non-MS	Female	9/28/16	NA	9/28/16	22	116	26	10	0.49	166.6535325	9/28/16	6	64	45.11430445	122.272218	No	40.6629022	1.73	121.7	6.052921024	NA	NA	NA	NA	NA	NA	NA	NA	NA	NA	NA	10/20/16	NA	NA	NA	NA	NA	NA
PT088	9/27/12	PT08841179	White	Not Hispanic or Latino	43.51932976	847.1022695	322.9303543	7.56	0.48661575	PP-MS	MS	Female	NA	NA	NA	24	37	19	11	0.57	122.8282733	8/2/12	2	86	17.40429247	25.2	No	19.97547565	1.59	50.5	3.285247692	4.42	1.428453694	2.66	-14.04405776	-1.28403607	0	0	0	0	0	0	8/2/12	0	NA	0	1	2	0.806834439
PT510	3/31/16	PT51042460	White	Not Hispanic or Latino	50.04380681	1204.535087	590.3081249	12.8	4.457121403	PP-MS	MS	Male	3/30/16	48	3/31/16	23	38	19	19	0.92	92.54140449	3/30/16	3.5	71	30.15867755	46.9500001	No	24.19483546	1.77	75.8	5.078647988	3.27	2.054621206	4.93	-5.626571844	-0.193421938	0	0	0	0	0	0	3/30/16	NA	NA	1	0	2	0.747564442
PT357	7/14/16	PT35742565	White	Not Hispanic or Latino	64.3877998	1204.551037	334.1765754	13	1.007141651	PP-MS	MS	Female	7/14/16	42	7/14/16	13	65	19	16	0.6	106.8428816	7/14/16	2.5	86	18.47413563	20	No	20.70263692	1.568	50.9	3.239881098	0.3	0.969950201	1.55	-26.63242288	-0.821821481	0	0	0	0	0	0	7/14/16	0	0	0	0	0	0.777406053
PT492	1/17/18	PT49243117	White	Unknown (individuals not reporting ethnicity)	34.47322309	829.8609116	409.1275359	13	7.373584595	NIND	non-MS	Female	1/17/18	NA	1/17/18	16	55	19	14	0.73	96.72435872	1/17/18	NA	NA	NA	NA	NA	17.68843111	1.744	53.8	3.851914651	NA	NA	NA	NA	NA	NA	NA	NA	NA	NA	NA	1/17/18	NA	NA	NA	NA	NA	NA
PT268	10/11/12	PT26841193	White	Not Hispanic or Latino	57.14872413	763.978504	34.00079634	12.8	2.814213615	PP-MS	MS	Female	NA	NA	NA	24	58	16	14	0.59	111.6735215	8/9/12	6	62	43.85270403	192.3222121	No	24.15478289	1.58	60.3	3.582593503	6.43	1.078935536	4.72	3.561562271	0.553593791	0	12	0	12	0	0	8/9/12	0	NA	1	2	3	0.738601819
PT725	8/23/12	PT72541144	White	Not Hispanic or Latino	30.25955536	19726.2	19346.41428	62.1140899	57.05661791	RR-MS	MS	Female	8/15/12	40	8/15/12	21	52	14	NA	NA	NA	8/15/12	1.5	94	11.89663749	4.25	Yes	25.20920136	1.69	72	4.283886685	2.76	0.955331641	2.71	-11.02200335	-0.225044968	0	0	0	0	0	0	8/15/12	0	NA	0	0	1	0.803069233
PT711	12/6/12	PT71141249	White	Not Hispanic or Latino	53.68798598	811.5605011	140.4605667	12.4	3.251352581	PP-MS	MS	Male	NA	NA	NA	36	37	21	18	1.1	74.17771773	2/13/13	6	56	45.93870448	145.116664	No	29.85894323	1.86	103.3	6.290275666	8	1.303950902	6.92	7.661250108	-0.409040277	3	3	0	1	0	2	2/13/13	0	NA	1	2	3	0.759320581
PT732	10/25/12	PT73241207	White	Not Hispanic or Latino	50.02737926	800.4656326	186.4838142	13.3	4.960588126	PP-MS	MS	Male	NA	NA	NA	30	75	18	15	0.82	105.7726523	8/16/12	6.5	57	53.53322	154.2000001	No	33.25259516	1.7	96.1	5.5001387	8.28	3.307986614	8.35	17.88138629	-1.395750322	4	8	0	6	1	1	8/16/12	0	NA	0	2	3	0.762679813
PT278	11/21/19	PT27843790	Black or African American	Not Hispanic or Latino	59.48143686	1215.272766	442.7210788	22.06372275	11.47086102	PP-MS	MS	Female	10/31/19	49	10/31/19	37	173	25	14	0.68	113.7300355	10/31/19	6.5	55	58.61505329	190.54444	No	21.36752137	1.56	52	3.255363738	7.43	3.23152774	7.45	16.73359658	-0.338533706	3	6	1	3	2	0	10/31/19	NA	0	2	2	3	0.738171556
PT611	10/21/15	PT61142298	White	Not Hispanic or Latino	62.89289234	1217.844717	378.5203157	12.2	0.65225504	PP-MS	MS	Male	10/21/15	56	10/21/15	23	69	22	22	0.9	90.61568626	10/22/15	5	68	35.36189337	94.388888	No	26.87854442	1.84	91	5.818995018	2.1	1.535901154	5.23	-8.775177836	-1.092275723	1	3	0	2	0	1	10/21/15	0	NA	1	1	2	0.754402042
PT461	7/13/17	PT46142929	White	Unknown (individuals not reporting ethnicity)	68.75479137	1316.919597	349.1041355	12.9	-0.493857705	NIND	non-MS	Female	7/13/17	NA	7/13/17	26	80	24	16	0.94	62.79964917	7/13/17	NA	NA	NA	NA	NA	32.35746116	1.651	88.2	4.703511922	NA	NA	NA	NA	NA	NA	NA	NA	NA	NA	NA	7/13/17	NA	NA	NA	NA	NA	NA
PT676	9/21/17	PT67642999	White	Not Hispanic or Latino	60.33019385	1221.025115	432.3742571	12.1	1.277212075	PP-MS	MS	Female	9/20/17	52	9/20/17	13	75	18	23	0.67	95.32007902	9/20/17	4.5	61	37.86650641	102.566666	No	20.15698826	1.62	52.9	3.447201121	4.74	2.321728339	6.16	-4.601979312	-1.364376686	0	4	0	2	2	0	9/20/17	NA	0	1	0	2	0.784975959
PT042	1/10/13	PT04241284	White	Hispanic or Latino	48.77340927	704.4007815	108.8457212	9.26331984	1.184326692	SP-MS	MS	Male	NA	NA	NA	24	53	NA	10	0.67	134.0545918	2/28/13	6	60	46.36314168	125.4	No	25.46736993	1.79	81.6	5.335099879	7.43	1.468856072	5.87	11.31434686	0.524932104	1	9	0	3	4	2	2/28/13	0	NA	0	1	2	0.790135932
PT042	8/27/13	PT04241513	White	Hispanic or Latino	49.40039426	852.7782155	248.0799611	10.8	2.591830204	SP-MS	MS	Male	8/21/13	29	8/21/13	NA	NA	NA	11	0.75	117.4618152	8/22/13	6	56	49.29361846	134.15	NA	26.37246029	1.79	84.5	5.428450879	7.43	2.5022685	5.87	13.93352038	-0.043968628	1	9	0	3	4	2	8/21/13	0	NA	0	1	2	0.795007603
PT245	7/17/14	PT24541837	White	Not Hispanic or Latino	53.77559961	1229.598956	557.0687203	19.5	10.33105097	PP-MS	MS	Female	7/18/14	41	7/16/14	16	78	15	18	0.64	102.8687006	7/16/14	6.5	57	52.80379439	159.522222	No	NA	NA	NA	1.9328193	8	2.224342268	7.45	14.5939373	-0.029348532	0	9	0	4	1	4	7/18/14	NA	NA	1	1	2	0.752830284
PT042	10/8/13	PT04241555	White	Hispanic or Latino	49.51538714	2429.089616	1822.699274	24.5	16.26791524	SP-MS	MS	Male	NA	NA	10/7/13	22	65	17	8	0.69	129.2576113	10/7/13	NA	NA	NA	NA	NA	25.5904924	1.83	85.7	5.61132488	7.33	NA	5.87	NA	NA	1	9	0	3	4	2	10/7/13	0	NA	0	1	2	0.775392157
PT042	11/21/13	PT04241599	White	Hispanic or Latino	49.63585588	668.391856	60.223772	9.98	1.722786734	SP-MS	MS	Male	11/21/13	NA	NA	NA	NA	NA	NA	NA	NA	11/21/13	NA	NA	NA	NA	NA	24.78425752	1.83	83	5.52441188	7.33	NA	5.87	NA	NA	1	9	0	3	4	2	11/21/13	0	NA	0	1	2	0.772825913
PT042	9/2/14	PT04241884	White	Hispanic or Latino	50.41616471	927.7114528	307.9015625	12.62154002	4.199694663	SP-MS	MS	Male	8/28/14	17	9/2/14	12	47	16	10	0.76	115.1953111	8/28/14	6	47	54.08232882	236.249996	No	25.32174744	1.83	84.8	5.58235388	7.33	2.72361477	5.78	18.06226782	0.607812228	1	12	0	8	2	2	8/28/14	0	NA	0	1	2	0.791862222
PT645	1/22/15	PT64542026	White	Unknown (individuals not reporting ethnicity)	74.92333808	806.8215562	-317.5022978	12.8	-2.856097432	NIND	non-MS	Male	1/22/15	NA	1/22/15	23	73	27	17	0.95	82.16276433	1/22/15	NA	NA	NA	NA	NA	28.44399811	1.84	96.3	5.989602018	NA	NA	NA	NA	NA	NA	NA	NA	NA	NA	NA	1/22/15	NA	NA	NA	NA	NA	NA
PT170	5/21/15	PT17042145	Black or African American	Not Hispanic or Latino	52.98707699	1234.286612	574.5201207	43.91672452	34.92888007	PP-MS	MS	Male	5/21/15	38	5/21/15	17	88	12	13	0.72	146.8698073	5/20/15	7	59	64.5950014	211.822218	No	28.31783601	1.82	93.8	5.835403599	9.05	4.456775687	9.02	26.89746054	0.855565715	0	25	2	8	0	15	5/20/15	0	NA	2	3	2	0.713665087
PT168	9/20/12	PT16841172	White	Not Hispanic or Latino	64.85324718	966.1846782	85.91007622	17.7	5.565081129	PP-MS	MS	Female	NA	NA	NA	24	107	24	14	0.6	106.7380479	7/26/12	2.5	80	21.22058314	36.805552	No	31.85400638	1.46	67.9	3.53766363	0.84	1.494421325	3.9	-24.08876721	-0.412226253	0	1	0	0	1	0	7/27/12	0	NA	2	1	2	0.731187498
PT525	6/5/15	PT52542160	White	Not Hispanic or Latino	62.30423831	1239.609511	412.2055916	18.8	7.422960685	PP-MS	MS	Male	6/5/15	34	6/4/15	10	68	14	18	0.94	86.34607847	6/4/15	6.5	58	52.33475685	141.399996	No	25.22706796	1.755	77.7	5.088520358	6.97	3.546528678	9.17	8.58370169	1.485522678	0	6	0	2	4	0	6/4/15	0	NA	3	1	2	0.675822468
PT148	9/27/12	PT14841179	White	Not Hispanic or Latino	52.55722265	1113.430876	460.5200824	12.7	3.809371602	PP-MS	MS	Male	NA	NA	NA	23	71	13	14	0.72	121.6620403	7/26/12	6	64	45.77040605	117.777772	No	30.14634203	1.803	98	5.909197445	7.08	1.751661204	8.69	8.462438984	-0.930513784	0	8	0	6	1	1	7/26/12	0	NA	1	1	2	0.779013978
PT235	9/20/17	PT23542998	White	Not Hispanic or Latino	58.49304567	1240.220086	486.002419	11.6	1.268742016	PP-MS	MS	Female	9/6/17	53	9/6/17	11	82	13	14	0.58	113.307587	9/6/17	6	64	45.67311224	135.794442	No	34.52708907	1.65	94	4.892465713	6.29	1.221312228	6.37	4.42137756	-0.963031734	0	7	0	6	0	1	9/7/17	NA	NA	0	0	2	0.762758279
PT446	1/18/18	PT44643118	White	Not Hispanic or Latino	59.58000219	1241.006804	466.6025319	13.52346037	2.904150228	SP-MS	MS	Female	1/17/18	32	1/17/18	13	57	13	28	0.7	90.85205853	1/17/18	6.5	58	51.27819502	148.588888	No	32.14532872	1.7	92.9	5.0059513	7.32	2.812982885	9.31	9.297121262	NA	0	7	0	2	4	1	1/17/18	NA	NA	1	2	2	NA
PT081	11/15/12	PT08141228	White	Not Hispanic or Latino	50.1807031	750.4159075	134.1422677	10.53811505	2.166290991	PP-MS	MS	Female	NA	NA	NA	26	43	19	13	0.8	80.6952601	9/13/12	3.5	90	19.74122636	14.36111	No	18.48637835	1.698	53.3	3.689815788	2.36	1.475525023	1.21	-16.02267653	-1.009501542	0	6	0	6	0	0	9/13/12	0	NA	1	0	2	0.764043408
PT396	9/19/12	PT39641171	Black or African American	Not Hispanic or Latino	18.01007557	2134.076722	1852.066072	9.99	6.280285528	RR-MS	MS	Female	9/21/12	62	9/21/12	22	49	16	7	0.78	123.6889798	9/19/12	1.5	95	10.14200787	16.338888	No	25.91463415	1.64	69.7	4.059713158	6.71	1.193813807	5.45	-4.832173714	-1.492757263	0	2	0	2	0	0	9/21/12	0	NA	0	0	1	0.828930887
PT251	3/30/17	PT25142824	White	Not Hispanic or Latino	66.6849195	1244.59828	324.2579331	24.2	11.48949949	PP-MS	MS	Female	3/29/17	35	3/29/17	32	69	28	22	0.57	112.5552328	3/29/17	7	54	62.79118083	237.566664	No	21.9921875	1.6	56.3	3.5042896	8.15	3.338076671	8.24	16.19392441	0.053757481	6	7	2	4	1	0	3/29/17	0	0	2	2	3	0.745484412
PT355	5/19/11	PT35540682	White	Not Hispanic or Latino	61.15978535	735.9668184	-68.74384139	10.2	-0.85234441	SP-MS	MS	Female	NA	NA	NA	NA	NA	NA	22	0.85	72.28058467	3/3/11	6.5	68	47.14129804	96.144442	NA	21.58557137	1.67	60.2	3.833238574	7.24	1.349866806	6.98	4.269007513	-0.855862579	0	6	2	4	0	0	3/3/11	0	NA	1	2	2	0.76159276
PT355	5/8/12	PT35541037	White	Not Hispanic or Latino	62.13174899	1073.567617	249.6244958	14.4	3.072501679	SP-MS	MS	Female	5/2/12	44	5/7/12	32	109	18	31	0.66	96.41104499	5/2/12	6.5	63	49.92422453	128.733328	NA	21.97999211	1.67	61.3	3.869626574	6.97	1.431801283	6.92	6.294132924	-0.416839903	0	6	2	4	0	0	5/2/12	0	NA	1	2	2	0.752731946
PT355	8/2/12	PT35541123	White	Not Hispanic or Latino	62.3672106	1160.930364	332.2593595	10.6	-0.795179649	SP-MS	MS	Female	NA	NA	NA	27	90	20	25	0.53	124.1674838	10/24/12	6.5	65	50.09418874	119.999996	NA	21.87242282	1.67	61	3.859702574	6.81	1.533070797	6.92	6.152793868	-0.500492917	0	6	2	4	0	0	10/24/12	0	NA	1	2	2	0.75086561
PT355	4/10/13	PT35541374	White	Not Hispanic or Latino	63.05442996	985.9888614	143.3633314	29.2	17.60496397	SP-MS	MS	Female	4/3/13	44	4/8/13	33	99	23	35	0.6	107.2996016	4/3/13	6.5	63	50.26855518	125.611108	NA	24.27480369	1.67	67.7	4.081338574	7.85	1.66428464	7.8	6.040761307	-0.543549586	0	6	2	4	0	0	4/4/13	0	NA	1	2	2	0.758321887
PT047	10/4/12	PT04741186	White	Not Hispanic or Latino	55.70036141	10107.00788	9402.275035	13	3.373505474	CIS	non-MS	Female	9/26/12	57	9/26/12	25	74	17	16	0.54	124.2688739	9/26/12	2.5	81	21.28222979	35.761108	No	36.21214549	1.58	90.4	4.578301503	NA	NA	NA	NA	NA	NA	NA	NA	NA	NA	NA	9/26/12	NA	NA	NA	NA	NA	NA
PT349	10/18/12	PT34941200	White	Not Hispanic or Latino	31.39853247	544.618839	154.1749225	9.98	4.774671193	RR-MS	MS	Female	9/20/12	59	9/20/12	19	47	15	8	0.74	97.08872047	9/20/12	2	97	11.78491152	2	No	NA	NA	82.1	2.899168	0.87	0.926250102	0.86	-11.83816413	-0.445228935	0	0	0	0	0	0	9/20/12	0	NA	1	0	0	0.758882836
PT650	3/19/15	PT65042082	White	Not Hispanic or Latino	65.25572226	1251.9866	363.0605478	34.7	22.44088462	PP-MS	MS	Male	3/18/15	34	3/19/15	31	76	31	14	0.78	106.0890622	3/18/15	7	56	61.33375901	183.011108	No	26.38888889	1.8	85.5	5.4961058	8.19	3.45045534	8.79	15.66507575	0.615631725	3	3	2	1	0	0	3/18/15	NA	NA	2	3	2	0.719446232
PT511	12/20/12	PT51141263	Black or African American	Not Hispanic or Latino	59.67582959	847.5841864	71.37453028	16.06371485	5.418627668	SP-MS	MS	Female	NA	NA	NA	53	68	38	12	0.77	98.51883192	10/4/12	4.5	63	36.88090867	111.44444	NA	23.17176871	1.68	65.4	4.035227155	4.74	1.105026365	4.65	-5.027231179	0.893702953	0	2	0	1	1	0	10/4/12	1	NA	2	1	2	0.733170651
PT225	11/9/17	PT22543048	White	Not Hispanic or Latino	59.56083671	1255.496512	481.4528115	134.0847242	123.470562	PP-MS	MS	Female	11/9/17	35	11/7/17	15	123	16	32	0.55	120.0139652	11/8/17	6	57	47.34450824	151.488888	No	24.01876685	1.69	68.6	4.171414685	5.97	1.451031921	6.59	5.375886618	0.979281564	0	6	2	2	1	1	11/8/17	NA	1	1	1	3	0.705250384
PT511	10/8/13	PT51141555	Black or African American	Not Hispanic or Latino	60.47530391	872.8839633	81.44727631	14	3.137405514	SP-MS	MS	Female	10/3/13	25	10/7/13	29	60	30	15	0.76	99.67572277	10/3/13	5	63	39.18379552	122.14444	No	24.09297052	1.68	68	4.121235155	4.54	1.397184813	4.55	-3.371855112	1.045274683	0	2	0	1	1	0	10/3/13	0	NA	2	1	2	0.728984359
PT511	11/19/13	PT51141597	Black or African American	Not Hispanic or Latino	60.59029679	1020.196766	226.5454535	15.1	4.205756736	SP-MS	MS	Female	NA	NA	11/18/13	32	70	27	17	0.78	96.69491162	11/18/13	NA	NA	NA	NA	NA	25.19742883	1.65	68.6	4.052233713	4.54	NA	4.55	NA	NA	0	3	1	1	1	0	11/18/13	0	NA	2	1	2	0.698666589
PT322	2/5/15	PT32242040	White	Not Hispanic or Latino	52.73518782	1262.312977	606.5725211	12.3	3.369251126	PP-MS	MS	Male	2/4/15	28	2/4/15	40	97	23	14	0.93	90.4282678	2/4/15	6.5	53	55.71821222	155.911108	No	27.2899927	1.85	93.4	5.933719213	8.08	3.595878157	8.5	18.18432793	0.198496618	0	6	2	2	1	1	2/4/15	NA	NA	1	0	2	0.779257339
PT511	1/9/14	PT51141648	Black or African American	Not Hispanic or Latino	60.729931	936.4004166	140.0515826	16.2	5.267202084	SP-MS	MS	Female	NA	NA	1/8/14	39	62	34	16	0.7	109.5051903	1/8/14	NA	NA	NA	NA	NA	25.19742883	1.65	68.6	4.052233713	4.54	NA	4.44	NA	NA	0	3	1	1	1	0	1/8/14	0	NA	2	1	2	0.697713983
PT511	10/14/14	PT51141926	Black or African American	Not Hispanic or Latino	61.49107436	1084.698625	273.4836391	11.79241289	0.647042706	SP-MS	MS	Female	10/9/14	21	10/9/14	20	66	26	20	0.79	95.00221853	10/9/14	5.5	54	44.65815904	126.755552	No	24.9310495	1.66	68.7	4.084802806	4.28	1.309323224	4.44	1.442545489	1.528722855	0	2	1	1	0	0	10/9/14	0	NA	2	1	2	0.712136988
PT242	12/6/12	PT24241249	Black or African American	Not Hispanic or Latino	38.15573322	806.9485231	346.8299071	5.23	-0.945810015	NIND	non-MS	Female	NA	NA	NA	101	102	70	11	0.72	116.5386394	10/11/12	1.5	96	12.54646876	9.688888	No	37.67548647	1.63	100.1	5.036787007	NA	NA	NA	NA	NA	NA	NA	NA	NA	NA	NA	10/11/12	NA	NA	NA	NA	NA	NA
PT636	12/13/12	PT63641256	White	Hispanic or Latino	54.38341912	958.9564158	276.4191792	9.209695564	-0.101341744	PP-MS	MS	Male	NA	NA	NA	27	50	16	11	0.75	115.259048	10/11/12	1.5	90	14.60424449	11.4	No	31.66395353	1.77	99.2	5.831893988	1.27	1.700264219	4.18	-23.89023272	0.487333904	0	0	0	0	0	0	10/11/12	0	NA	3	1	2	0.723529054
PT655	9/21/17	PT65542999	White	Not Hispanic or Latino	65.27762567	1269.867968	380.4686563	27.7	15.43408927	PP-MS	MS	Female	9/20/17	35	9/20/17	16	179	18	20	0.89	67.5973593	9/20/17	6	61	45.6946246	157.388888	No	28.828125	1.6	73.8	4.0831896	4.82	2.339228243	7.83	0.011710335	-0.469441808	0	25	0	24	1	0	9/20/17	0	0	1	1	3	0.77665869
PT611	11/29/12	PT61141242	White	Not Hispanic or Latino	60.00164276	1203.197937	420.8184354	11.6	0.866801929	PP-MS	MS	Male	NA	NA	NA	51	66	25	20	0.91	90.37915595	9/27/12	2.5	74	24.28706531	48.344444	No	28.44399811	1.84	96.3	5.989602018	2.57	1.480794536	6.08	-17.85766502	-0.445132863	0	3	0	2	0	1	9/27/12	0	NA	1	1	2	0.757845965
PT291	12/27/12	PT29141270	White	Not Hispanic or Latino	43.52206768	592.3700339	68.16324351	27.2	20.12612576	SP-MS	MS	Female	NA	NA	NA	29	43	15	14	0.64	107.4777657	11/21/12	6.5	52	60.99897959	201.305544	NA	19.90817264	1.65	54.2	3.575881713	8.82	3.790487726	6.26	29.51327297	1.442039456	1	7	0	6	1	0	11/21/12	0	NA	2	2	2	0.716152821
PT611	11/10/16	PT61142684	White	Not Hispanic or Latino	63.94973168	1274.43991	413.2814923	11.18463899	-0.676034886	PP-MS	MS	Male	11/10/16	44	11/10/16	22	63	22	23	0.97	82.83149791	11/10/16	5	70	35.14857952	94.188888	No	27.70557656	1.84	93.8	5.909127018	1.99	1.543075256	4.92	-9.673358863	-0.435242741	2	3	0	2	0	1	11/10/16	0	0	1	1	2	0.750906174
PT291	10/15/13	PT29141562	White	Not Hispanic or Latino	44.321542	737.2131027	202.7228625	34.74972336	27.53131116	SP-MS	MS	Female	10/8/13	34	10/9/13	NA	NA	NA	14	0.65	105.0962247	10/8/13	6.5	53	59.25041514	206.005544	No	17.80933968	1.64	47.9	3.338569158	8.79	3.716757871	6.19	27.19368939	0.835693327	4	7	0	6	1	0	10/9/13	0	NA	2	1	2	0.739746208
PT291	11/26/13	PT29141604	White	Not Hispanic or Latino	44.43653488	720.0859275	184.1000581	18.5	11.26055655	SP-MS	MS	Female	NA	NA	11/25/13	28	64	15	15	0.56	124.7453755	11/25/13	NA	NA	NA	NA	NA	17.80933968	1.64	47.9	3.338569158	9.21	NA	7.28	NA	NA	4	7	0	6	1	0	11/25/13	0	NA	2	1	2	0.729746091
PT384	9/8/16	PT38442621	White	Not Hispanic or Latino	47.05672982	388.8987388	-182.3236091	12.48933786	4.753720735	RR-MS	MS	Female	9/8/16	NA	9/8/16	NA	NA	NA	NA	NA	NA	9/8/16	NA	NA	NA	NA	NA	25.63137491	1.63	68.1	3.978227007	NA	NA	NA	NA	NA	NA	NA	NA	NA	NA	NA	9/8/16	NA	NA	NA	NA	NA	NA
PT291	1/9/14	PT29141648	White	Not Hispanic or Latino	44.55700361	888.3377294	350.7805214	21.8	14.53845808	SP-MS	MS	Female	1/9/14	NA	1/8/14	21	54	15	14	0.69	97.98574221	1/7/14	NA	NA	NA	NA	NA	18.29268293	1.64	49.2	3.381573158	9.18	NA	7.28	NA	NA	4	7	0	6	1	0	1/8/14	0	NA	2	2	2	0.726546078
PT070	10/23/12	PT07041205	White	Not Hispanic or Latino	34.65392619	1636.364082	1213.779168	19.5	13.84780292	NIND	non-MS	Male	10/25/12	53	10/25/12	31	106	18	22	0.73	130.2138264	10/23/12	2	83	20.38939446	31.50000001	No	29.52947917	1.7526	90.70294785	5.49895993	NA	NA	NA	NA	NA	NA	NA	NA	NA	NA	NA	10/23/12	NA	NA	NA	NA	NA	NA
PT659	3/24/16	PT65942453	White	Not Hispanic or Latino	64.26185522	1280.112118	412.3973246	24.6	12.64529485	PP-MS	MS	Female	3/23/16	35	3/23/16	13	66	NA	22	0.6	106.8862806	3/23/16	6.5	51	53.33268113	156.82222	No	25.61629567	1.61	66.4	3.865917364	6.65	3.531010692	8.32	8.309729784	1.199638408	0	2	0	1	1	0	3/23/16	NA	0	3	1	3	0.685747927
PT706	1/3/13	PT70641277	White	Not Hispanic or Latino	59.93045669	648.6673636	-132.3599309	15.5	4.786115103	PP-MS	MS	Female	NA	NA	NA	34	88	27	11	0.74	85.16198733	10/25/12	3.5	78	27.65309811	32.45	No	20.4237159	1.62	53.6	3.470357121	4.39	1.919183145	5.42	-14.43292932	-0.422478979	0	7	0	1	4	2	10/25/12	0	NA	1	1	2	0.774006194
PT523	9/24/15	PT52342271	White	Not Hispanic or Latino	62.10984558	1280.246902	456.7422101	14.9	3.578777143	PP-MS	MS	Female	9/23/15	59	9/24/15	11	74	17	18	0.72	87.20592462	9/23/15	3.5	83	24.59243789	64.233332	No	24.53627181	1.65	66.8	3.992689713	2.21	1.413302115	5.23	-19.03231709	-1.867858371	0	0	0	0	0	0	9/23/15	NA	0	0	0	1	0.78995953
PT706	10/16/14	PT70641928	White	Not Hispanic or Latino	61.71284635	1033.679389	218.0809159	15.9	4.691919262	PP-MS	MS	Female	10/15/14	35	10/16/14	16	85	22	13	0.79	78.45332557	10/15/14	5	62	39.79926486	126.961108	No	20.00457247	1.62	52.5	3.433969121	3.93	2.033673889	5.04	-3.567553131	-0.206371578	0	8	0	2	4	2	10/15/14	0	NA	1	1	2	0.767611166
PT198	12/19/19	PT19843818	White	Unknown (individuals not reporting ethnicity)	55.26503121	1286.106438	588.789337	3.565654946	-5.955396509	SP-MS	MS	Female	12/18/19	49	12/18/19	9	90	15	13	0.76	83.89716977	12/18/19	5	65	37.27007663	78.777776	No	19.31396047	1.617	50.5	3.359413747	5.5	0.989171281	4.21	-1.90748889	-0.89793489	0	4	0	0	4	0	12/18/19	NA	0	1	0	3	0.77562434
PT706	9/24/15	PT70642271	White	Not Hispanic or Latino	62.65195488	935.5247922	101.1000937	21	9.522432727	PP-MS	MS	Female	9/23/15	27	9/24/15	16	100	22	17	0.75	83.04640484	9/23/15	4	70	32.62160358	53.2000001	No	20.69044353	1.62	54.3	3.493513121	4.07	2.087848412	5.16	-11.35536881	0.166452824	0	2	0	2	0	0	9/23/15	0	NA	1	1	3	0.768529462
PT475	8/14/14	PT47541865	White	Not Hispanic or Latino	64.03186946	1290.111147	427.2321858	10.3	-1.585347004	PP-MS	MS	Female	7/31/14	50	7/31/14	16	72	20	15	0.9	67.00045839	7/31/14	3	67	29.37335169	60.00000001	No	40.70759625	1.55	97.8	4.744595888	3.49	1.520983798	3.12	-15.47704871	-0.633538467	0	2	0	2	0	0	7/31/14	0	NA	1	0	2	0.74455074
PT217	3/31/16	PT21742460	White	Unknown (individuals not reporting ethnicity)	60.02902201	1009.584083	226.6838787	12.3	1.559364519	CIS	non-MS	Female	3/30/16	46	3/30/16	18	70	17	10	0.73	86.42539367	3/30/16	4.5	75	31.97556819	64.37222	No	22.51216874	1.72	66.6	4.198424333	NA	NA	NA	NA	NA	NA	NA	NA	NA	NA	NA	3/31/16	NA	NA	NA	NA	NA	NA
PT706	10/6/16	PT70642649	White	Not Hispanic or Latino	63.68689081	697.6479032	-158.0277947	17.9	6.117936443	PP-MS	MS	Female	10/5/16	33	10/5/16	17	112	23	15	0.85	71.63931979	10/5/16	6	63	43.54238642	110.033332	No	21.33821064	1.62	56	3.549749121	5.15	2.175264807	6.2	-1.107001015	-0.037309048	0	6	0	2	4	0	10/5/16	0	0	1	1	3	0.760939495
PT311	10/26/17	PT31143034	White	Hispanic or Latino	62.51505859	1299.289293	467.635763	37.5	26.06211625	PP-MS	MS	Female	10/25/17	28	10/25/17	12	97	17	19	0.68	93.02998626	10/25/17	6.5	59	47.44934197	185.699996	No	22.35688208	1.63	59.4	3.690431007	6.81	1.324836406	8.69	3.561313371	0.669858877	2	6	1	4	1	0	10/25/17	0	0	1	1	1	0.73796805
PT353	5/16/19	PT35343601	White	Not Hispanic or Latino	65.30500493	1299.547362	409.5561223	28.65122753	16.37681732	PP-MS	MS	Male	5/15/19	43	5/15/19	18	59	20	27	1.19	65.14839609	5/15/19	6.5	57	52.34642534	175.711106	No	23.91975309	1.8	77.5	5.2385858	6.38	2.160800444	6.14	6.645722317	NA	4	1	1	0	0	0	5/15/19	NA	0	1	1	3	NA
PT311	4/12/18	PT31143202	White	Hispanic or Latino	62.97503012	1300.292633	459.2913114	32.23591609	20.66414898	PP-MS	MS	Female	4/11/18	32	4/11/18	15	98	18	26	0.74	84.25554843	4/11/18	6.5	62	45.24050092	173.599996	No	22.35688208	1.63	59.4	3.690431007	6.81	1.319175797	8.69	1.053621191	-0.36003487	2	7	1	4	2	0	4/11/18	0	0	1	1	1	0.782805702
PT611	10/9/14	PT61141921	White	Not Hispanic or Latino	61.86069434	1301.932159	483.398211	12.7	1.449916321	PP-MS	MS	Male	10/8/14	57	10/7/14	22	62	20	20	0.87	94.54982784	10/8/14	4	70	30.89773413	85.138888	No	27.52835539	1.84	93.2	5.889813018	2.21	1.61923404	5.46	-12.56514316	-1.123758487	2	4	0	3	0	1	10/8/14	0	NA	1	1	2	0.754872698
PT682	6/28/17	PT68242914	White	Not Hispanic or Latino	60.10020808	1302.829035	518.5733806	18.9	8.140003123	PP-MS	MS	Male	6/29/17	28	6/28/17	18	95	16	18	1.08	74.10244217	6/29/17	7	54	64.2509365	206.077772	No	NA	NA	NA	2.570454688	8.19	4.607159766	9.21	21.9283186	0.436636355	0	12	0	8	4	0	6/29/17	0	0	1	2	3	0.75462866
PT431	12/19/19	PT43143818	White	Not Hispanic or Latino	57.77570912	1305.530146	564.345535	16.80155237	6.656101234	SP-MS	MS	Male	12/18/19	45	12/18/19	38	59	36	21	0.85	98.4772252	12/18/19	6	57	46.47462139	137.627774	No	33.29389253	1.727	99.3	5.69040564	4.72	NA	6.43	5.66582678	-0.249946396	2	6	1	3	1	1	12/18/19	NA	0	1	1	2	0.747340654
PT319	7/7/16	PT31942558	White	Unknown (individuals not reporting ethnicity)	53.88785456	826.2965428	151.9292779	12.2	3.004973681	NIND	non-MS	Male	7/7/16	NA	NA	NA	NA	NA	NA	NA	NA	7/7/16	NA	NA	NA	NA	NA	22.15199974	1.77	69.4	4.872631988	NA	NA	NA	NA	NA	NA	NA	NA	NA	NA	NA	6/9/16	NA	NA	NA	NA	NA	NA
PT665	11/7/12	PT66541220	White	Not Hispanic or Latino	54.89541124	1176.615339	485.533334	12.2	2.767568561	SP-MS	MS	Female	10/17/12	NA	11/7/12	27	73	15	19	0.71	90.87434888	11/7/12	NA	NA	NA	NA	NA	25.08650519	1.7	72.5	4.3311193	6.72	NA	4.86	NA	NA	0	0	0	0	0	0	11/7/12	NA	NA	NA	NA	NA	0.791241435
PT706	9/6/18	PT70643349	White	Not Hispanic or Latino	65.60343883	958.0701116	61.60124591	16.8	4.432562599	PP-MS	MS	Female	9/5/18	30	9/5/18	22	112	26	13	0.58	110.6855525	9/5/18	6	61	43.86881366	155.199996	No	20.95717116	1.62	55	3.516669121	4.69	2.025293254	5.87	-2.025786826	-0.012841113	3	3	0	2	1	0	9/5/18	0	0	1	1	3	0.765248457
PT259	6/19/14	PT25941809	White	Not Hispanic or Latino	66.16471361	1306.325705	397.5461597	34.59776963	22.05345865	SP-MS	MS	Male	6/19/14	NA	6/19/14	NA	NA	NA	16	0.85	95.80292105	6/18/14	NA	NA	NA	NA	NA	27.39875163	1.66	75.5	4.712754202	1.14	NA	1.79	NA	NA	2	1	0	0	1	0	6/18/14	0	NA	3	0	1	0.689095321
PT563	10/29/13	PT56341576	White	Not Hispanic or Latino	60.66422079	1400.684155	605.6058831	29.3	18.38536242	SP-MS	MS	Male	10/25/13	48	10/28/13	23	108	20	15	0.92	88.99648655	10/28/13	6.5	56	56.62369376	169.366664	No	29.00037618	1.71	84.8	5.168389416	7.24	1.526322576	6.79	13.9381852	-0.700893799	0	7	0	6	1	0	10/24/13	0	NA	1	1	2	0.759227072
PT606	3/24/16	PT60642453	White	Not Hispanic or Latino	49.30182893	1307.584502	704.3328502	14	5.81227344	PP-MS	MS	Male	3/23/16	60	3/23/16	15	76	16	11	0.99	85.29155735	3/23/16	6.5	55	48.12954885	198.8777681	No	26.38422206	1.85	90.3	5.833930213	8.33	1.367908686	9.04	12.82637479	-1.511737729	1	40	1	24	12	3	3/23/16	NA	NA	0	0	3	0.787214642
PT563	12/10/13	PT56341618	White	Not Hispanic or Latino	60.77921367	1573.315578	776.0124906	23.4	12.45356201	SP-MS	MS	Male	NA	NA	12/9/13	27	86	NA	17	0.78	107.6316201	12/9/13	NA	NA	NA	NA	NA	27.91836735	1.75	85.5	5.322699688	7.24	NA	6.79	NA	NA	0	7	0	6	1	0	12/9/13	0	NA	1	1	2	0.733989489
PT086	3/10/16	PT08642439	White	Unknown (individuals not reporting ethnicity)	28.41693133	455.6236842	92.46807012	12.1	7.272887983	NIND	non-MS	Male	3/10/16	NA	NA	NA	NA	NA	NA	NA	NA	3/10/16	NA	NA	NA	NA	NA	18.02852949	1.63	47.9	3.734952074	NA	NA	NA	NA	NA	NA	NA	NA	NA	NA	NA	3/10/16	NA	NA	NA	NA	NA	NA
PT563	1/30/14	PT56341669	White	Not Hispanic or Latino	60.91884788	1725.912423	925.8994026	24.1	13.11482264	SP-MS	MS	Male	NA	NA	1/29/14	22	86	14	17	0.93	87.818377	1/29/14	NA	NA	NA	NA	NA	27.82040816	1.75	85.2	5.313042688	7.24	NA	6.26	NA	NA	0	7	0	6	1	0	1/29/14	0	NA	1	1	2	0.757454604
PT563	10/28/14	PT56341940	White	Not Hispanic or Latino	61.66082576	1727.116966	912.5488406	27.8	16.60666075	SP-MS	MS	Male	10/23/14	51	10/28/14	22	72	14	12	0.95	85.47722652	10/23/14	6.5	57	56.97861549	192.066664	No	27.00373456	1.77	84.6	5.361919988	6.97	1.842029784	6.26	13.65271164	-0.625160986	0	11	1	9	1	0	10/23/14	0	NA	2	1	2	0.744846998
PT410	11/2/12	PT41041215	White	Not Hispanic or Latino	28.47442777	6952.492506	6588.829149	58.9	54.06586107	RR-MS	MS	Female	10/25/12	55	10/25/12	21	43	16	13	0.64	117.0579866	10/25/12	1.5	96	10.50197904	6.35	Yes	20.50460224	1.56	49.9	3.185895738	4.53	0.958459308	4.18	-11.25683479	-1.035041598	0	0	0	0	0	0	10/25/12	2	NA	0	0	1	0.807533086
PT489	11/29/12	PT48941242	White	Not Hispanic or Latino	70.43587778	826.9866157	-181.1831271	22.3	8.324193776	PP-MS	MS	Male	NA	NA	NA	30	53	30	11	0.81	100.0602749	9/20/12	6	65	42.46183703	142.199996	No	25.0284055	1.78	79.3	5.225992009	4.48	1.766532648	4.77	-6.449736786	0.414588944	6	0	0	0	0	0	9/20/12	0	NA	1	1	2	0.728602474
PT076	3/23/17	PT07642817	White	Not Hispanic or Latino	60.45066258	1175.295922	384.3329933	12.1	1.244175424	NIND	non-MS	Male	3/9/17	48	3/9/17	32	54	25	15	1.15	68.849621	3/9/17	1.5	92	12.65907273	8.833332	No	28.4686277	1.78	90.2	5.576863009	NA	NA	NA	NA	NA	NA	NA	NA	NA	NA	NA	3/9/17	NA	NA	NA	NA	NA	NA
PT734	1/3/13	PT73441277	White	Not Hispanic or Latino	47.80692148	896.3351327	314.6041035	10.2	2.316159854	SP-MS	MS	Female	NA	NA	NA	22	44	17	14	0.8	81.49584306	11/1/12	6	60	45.90704304	142.099996	NA	19.68782518	1.55	47.3	3.074055888	7.57	2.625068782	6.59	11.68542546	0.311665072	4	2	0	0	0	2	11/1/12	0	NA	1	1	2	0.780894443
PT553	10/4/18	PT55343377	White	Not Hispanic or Latino	65.18179827	1314.716937	427.3862769	34.2	21.96379113	SP-MS	MS	Female	10/4/18	44	10/3/18	22	75	27	16	0.77	79.9180766	10/3/18	6	60	46.86780397	170.966664	No	28.11313793	1.597	71.7	4.00553243	4.82	0.474408153	6.04	1.247150357	0.068193146	6	3	0	2	1	0	10/3/18	NA	NA	2	1	2	0.721103074
PT734	11/5/13	PT73441583	White	Not Hispanic or Latino	48.64472676	991.7670525	398.0713753	12.9	4.847266597	SP-MS	MS	Female	10/31/13	29	10/31/13	22	47	13	12	0.75	87.42892096	10/31/13	6	52	50.36326663	174.199996	No	18.92138913	1.549	45.4	3.008638952	8.33	3.379628985	7.61	15.49413826	0.402592521	4	2	0	0	0	2	10/31/13	0	NA	1	1	3	0.771430865
PT249	6/26/14	PT24941816	White	Not Hispanic or Latino	66.98609134	1315.418794	388.3182515	19	6.192280042	PP-MS	MS	Female	6/25/14	43	6/24/14	13	102	15	16	0.73	84.52340974	6/25/14	6.5	68	47.09043313	103.1	No	27.072144	1.66	74.6	4.279974806	6.24	2.75928216	8.69	0.297500375	-0.462037732	0	8	1	6	1	0	6/25/14	NA	NA	2	1	2	0.750564458
PT734	12/17/13	PT73441625	White	Not Hispanic or Latino	48.75971964	1426.041438	830.6844606	18.7	10.62380451	SP-MS	MS	Female	NA	NA	12/16/13	17	63	12	7	0.78	83.51617944	12/16/13	NA	NA	NA	NA	NA	18.85836582	1.555	45.6	3.030694282	8.33	NA	7.45	NA	NA	4	2	0	0	0	2	10/31/13	0	NA	1	1	3	0.771430865
PT734	2/6/14	PT73441676	White	Not Hispanic or Latino	48.89935385	1229.735354	632.3548337	13.4	5.295222907	SP-MS	MS	Female	NA	NA	2/5/14	12	44	9	7	0.71	93.03439372	2/5/14	NA	NA	NA	NA	NA	18.56887336	1.555	44.9	3.007538282	8.33	NA	7.45	NA	NA	4	2	0	0	0	2	2/5/14	0	NA	1	1	3	0.747728552
PT734	11/4/14	PT73441947	White	Not Hispanic or Latino	49.64133173	695.9095862	87.66057201	11.6	3.341642708	SP-MS	MS	Female	10/30/14	28	11/4/14	13	52	16	14	0.65	102.697775	10/30/14	6.5	50	53.07483179	181.511108	No	19.31328253	1.555	46.7	3.067082282	8.28	3.370273494	7.45	17.55819264	0.372227791	4	2	0	0	0	2	10/30/14	0	NA	1	1	3	0.774446736
PT344	1/17/13	PT34441291	More than one race	Not Hispanic or Latino	43.06757201	395.2941307	-123.1550443	5.642088862	-1.3509106	SP-MS	MS	Female	NA	NA	NA	17	68	11	16	0.56	125.6524483	11/8/12	6.5	60	52.84749231	153.888888	No	37.3898707	1.778	118.2	6.094909687	8.82	3.952491772	8.35	21.71756084	0.455959489	0	20	0	20	0	0	11/8/12	0	NA	2	1	3	0.748608674
PT190	2/18/16	PT19042418	Asian	Unknown (individuals not reporting ethnicity)	66.19209287	1207.812958	298.4285852	11.9	-0.653003374	NIND	non-MS	Male	2/18/16	NA	2/18/16	NA	NA	NA	20	0.75	110.6804762	2/18/16	NA	NA	NA	NA	NA	24.53186239	1.66	67.6	4.458453202	NA	NA	NA	NA	NA	NA	NA	NA	NA	NA	NA	2/5/16	NA	NA	NA	NA	NA	NA
PT151	9/15/16	PT15142628	Black or African American	Not Hispanic or Latino	53.61679991	1323.874508	653.9344536	14.1	4.967814535	PP-MS	MS	Female	8/24/16	43	8/24/16	6	80	15	16	0.71	110.5104932	8/24/16	6.5	57	53.30794605	177.311108	No	24.53186239	1.66	67.6	4.048414806	8	2.708601051	8.87	15.23862015	-0.034847373	0	27	1	26	0	0	8/24/16	0	0	1	2	3	0.747720537
PT596	11/21/12	PT59641234	Black or African American	Not Hispanic or Latino	33.30960464	8252.182331	7843.178962	23.32313008	17.85993937	RR-MS	MS	Female	11/21/12	45	11/21/12	20	64	9	7	0.56	160.0346581	11/21/12	1.5	95	11.44506185	5.388888	NA	21.29529475	1.72	63	4.079336333	2.5	1.010127369	2.71	-13.46947762	-0.670141131	0	1	0	1	0	0	11/21/12	20	NA	0	0	2	0.808571431
PT658	7/30/10	PT65840389	White	Not Hispanic or Latino	65.7375972	1046.357841	146.9616751	11.9	-0.509486359	PP-MS	MS	Male	7/2/10	57	7/2/10	47	105	21	17	0.61	140.7120837	7/2/10	6.5	76	41.0429509	77.888888	No	23.15541601	1.82	76.7	5.284954599	6.25	1.07297091	9.67	-4.890784851	-1.245627864	0	3	0	3	0	0	7/2/10	NA	NA	NA	NA	NA	0.755726566
PT584	11/26/12	PT58441239	Black or African American	Not Hispanic or Latino	42.44606286	1657.230046	1146.552008	7.276303664	0.392403398	RR-MS	MS	Male	11/26/12	48	11/21/12	85	61	52	10	1.04	100.5128757	11/21/12	4.5	93	23.37460922	10	Yes	26.97142857	1.75	82.6	5.229348688	6.67	1.16361523	8.5	-7.467144366	0.312939005	0	0	0	0	0	0	11/21/12	1	NA	0	0	0	0.731308637
PT474	8/15/18	PT47443327	White	Unknown (individuals not reporting ethnicity)	64.36042055	1329.150617	459.355036	17.98250746	5.997953628	PP-MS	MS	Female	8/16/18	58	8/15/18	19	65	20	11	0.7	89.43890918	8/16/18	6	59	46.98006119	239.2888802	NA	19.14781965	1.624	50.5	3.37905142	5.15	0.311415676	4.86	1.889512563	-1.665478259	9	7	1	4	2	0	8/16/18	NA	NA	0	2	3	0.778125008
PT496	1/31/13	PT49641305	White	Not Hispanic or Latino	47.63169423	926.9013094	347.6420376	17.5	9.651033524	PP-MS	MS	Male	NA	NA	NA	27	66	15	18	0.86	101.1139537	11/28/12	6.5	68	46.72447108	115.3	NA	22.81909039	1.78	72.300006	5.000662202	8.53	3.099106922	7.61	12.61848043	1.19518089	0	18	0	9	8	1	11/29/12	0	NA	1	3	3	0.746605364
PT172	1/24/13	PT17241298	White	Not Hispanic or Latino	65.1106122	829.6035676	-56.193496	15.89209097	3.67789977	SP-MS	MS	Female	NA	NA	NA	20	72	17	13	0.84	72.33317127	11/29/12	6	62	46.79485125	88.9	NA	27.54820937	1.65	75	4.263945713	4.82	0.717025653	4.72	1.318286576	-0.835051649	0	3	0	3	0	0	11/29/12	0	NA	1	2	3	0.783014233
PT172	12/3/13	PT17241611	White	Not Hispanic or Latino	65.96758296	833.1974782	-71.23917381	13.6	1.118096831	SP-MS	MS	Female	11/21/13	50	11/21/13	22	79	24	15	0.79	77.40649693	11/21/13	6	62	46.79221578	111.9	No	27.58494031	1.65	75.1	4.267253713	4.69	0.770196944	4.72	0.680592452	-1.326490587	0	3	0	3	0	0	11/21/13	0	NA	1	2	3	0.77993719
PT172	1/7/14	PT17241646	White	Not Hispanic or Latino	66.06341036	857.6291335	-48.91604901	14.5	1.987798576	SP-MS	MS	Female	NA	NA	1/6/14	17	63	20	18	0.8	76.2614382	1/6/14	NA	NA	NA	NA	NA	27.62492564	1.64	74.3	4.211881158	4.69	NA	4.72	NA	NA	0	4	1	3	0	0	1/6/14	0	NA	1	2	3	0.765349093
PT172	2/27/14	PT17241697	White	Not Hispanic or Latino	66.20304457	853.9372685	-55.68914728	12.4	-0.156482018	SP-MS	MS	Female	2/27/14	NA	2/26/14	11	67	24	15	0.77	79.66625209	2/26/14	NA	NA	NA	NA	NA	28.21980964	1.64	75.9	4.264809158	4.69	NA	4.72	NA	NA	0	4	1	3	0	0	2/26/14	0	NA	1	2	3	0.777031398
PT172	11/25/14	PT17241968	White	Not Hispanic or Latino	66.94502245	915.9596806	-10.216101	16	3.2055809	SP-MS	MS	Female	11/20/14	46	11/25/14	11	69	20	18	0.92	64.72727107	11/20/14	6	54	49.88017982	135.844444	No	27.76859504	1.65	75.6	4.283793713	4.65	1.246934756	4.72	3.121045702	-1.083171876	0	5	1	4	0	0	11/20/14	0	1	1	1	3	0.776425506
PT076	4/16/15	PT07642110	White	Not Hispanic or Latino	58.51494907	1713.522382	958.9031738	11.8	1.463015299	NIND	non-MS	Male	NA	NA	NA	37	52	23	18	1.07	75.36496791	NA	NA	NA	NA	NA	NA	NA	NA	NA	NA	NA	NA	NA	NA	NA	NA	NA	NA	NA	NA	NA	NA	NA	NA	NA	NA	NA	NA
PT172	9/21/17	PT17242999	White	Not Hispanic or Latino	69.7678239	1441.956406	450.0208709	21.18280009	7.441224602	SP-MS	MS	Female	9/20/17	37	9/20/17	15	74	23	16	0.87	68.46293362	9/20/17	6	52	50.99930181	182.527776	No	29.09090909	1.65	79.2	4.402881713	4.48	0.760326474	4.72	2.39903126	-0.607377998	2	7	2	4	1	0	9/20/17	0	5	1	1	3	0.771578389
PT172	5/23/19	PT17243608	White	Not Hispanic or Latino	71.43522068	630.7908294	-402.161027	14.32080339	-0.012863282	SP-MS	MS	Female	5/23/19	37	5/23/19	9	70	18	18	0.69	89.0313989	5/23/19	6	51	51.71146825	192.677776	No	24.79338843	1.65	67.5	4.015845713	4.28	1.438224342	4.72	2.026083469	-0.5436256	5	7	2	4	1	0	5/23/19	0	0	1	1	3	0.765455085
PT225	2/6/13	PT22541311	White	Not Hispanic or Latino	54.80505969	1154.065837	464.4994676	19.8	10.38910548	PP-MS	MS	Female	NA	NA	NA	20	68	14	19	0.64	102.5369685	12/6/12	6	58	46.03264265	138.488886	NA	26.46966143	1.69	75.6	4.402974685	6.72	1.533092815	7.41	7.262439685	0.610270451	0	1	0	1	0	0	12/6/12	0	NA	1	0	2	0.730454793
PT475	12/17/15	PT47542355	White	Not Hispanic or Latino	65.37345307	1342.799589	451.3268043	14	1.704315309	PP-MS	MS	Female	12/9/15	52	12/9/15	16	91	22	13	0.81	75.34086563	12/9/15	3.5	69	33.45587391	77.00000001	No	36.21227888	1.55	87	4.387331888	3.22	1.447597353	3.12	-12.27684888	-0.969763917	0	4	0	4	0	0	12/9/15	0	NA	1	0	2	0.755316554
PT335	2/9/17	PT33542775	White	Not Hispanic or Latino	59.01051363	1350.794243	587.0328088	35	24.53259655	PP-MS	MS	Female	2/8/17	28	2/8/17	36	96	27	21	0.8	78.02950317	2/8/17	6.5	59	51.99912594	136.92222	No	23.75	1.6	60.8	3.6531496	7.43	3.278713522	8.5	10.38805835	0.434143981	0	3	1	2	0	0	2/8/17	NA	0	1	1	3	0.756465574
PT455	9/3/19	PT45543711	White	Not Hispanic or Latino	54.07403351	1352.430132	675.0050181	16.98057232	7.74213225	PP-MS	MS	Female	9/4/19	51	9/4/19	29	66	27	11	0.92	67.5938101	9/4/19	5.5	62	39.27231759	96.188888	No	23.9126582	1.752	73.4	4.526396256	6.04	0.847154869	3.86	0.865005285	-1.10985147	0	17	1	6	10	0	9/4/19	NA	0	0	1	2	0.783447481
PT157	12/19/12	PT15741262	White	Not Hispanic or Latino	39.40970321	776.337372	301.9824662	9.92	3.545118573	NIND	non-MS	Male	12/18/12	NA	12/19/12	52	85	21	9	0.96	92.48406552	12/18/12	6.5	57	53.17758255	96.744444	No	30.86127637	1.72	91.3	5.409998571	NA	NA	NA	NA	NA	NA	NA	NA	NA	NA	NA	12/18/12	NA	NA	NA	NA	NA	NA
PT733	1/3/13	PT73341277	White	Not Hispanic or Latino	38.75533896	470.6492777	3.77746141	7.07	0.799788566	CIS	non-MS	Female	12/27/12	66	1/3/13	15	50	10	12	0.73	94.45248319	12/27/12	1.5	93	11.0736322	8.25	No	23.30889918	1.728	69.6	4.323065783	NA	NA	NA	NA	NA	NA	NA	NA	NA	NA	NA	12/27/12	NA	NA	NA	NA	NA	NA
PT592	6/20/13	PT59241445	White	Not Hispanic or Latino	65.74307305	633.5396497	-265.9762011	11.7	-0.711205676	NIND	non-MS	Female	6/20/13	NA	6/20/13	NA	NA	NA	NA	NA	NA	6/20/13	NA	NA	NA	NA	NA	31.70325415	1.535	74.7	3.942320394	NA	NA	NA	NA	NA	NA	NA	NA	NA	NA	NA	6/20/13	NA	NA	NA	NA	NA	NA
PT695	3/26/14	PT69541724	Black or African American	Not Hispanic or Latino	46.15321432	696.1885521	137.3709604	11.7	4.139205159	Healthy Donor	non-MS	Female	3/5/14	NA	3/26/14	12	62	13	11	0.77	103.7197211	3/4/14	NA	NA	NA	NA	NA	31.31136138	1.685	88.9	4.827727918	NA	NA	NA	NA	NA	NA	NA	NA	NA	NA	NA	3/5/14	NA	NA	NA	NA	NA	NA
PT409	1/31/13	PT40941305	Black or African American	Not Hispanic or Latino	30.6894097	337.6819969	-46.09154952	6.832254864	1.719481112	RR-MS	MS	Female	1/3/13	57	1/3/13	14	64	15	3	0.54	169.7790367	1/3/13	6.5	78	41.91436587	73.53888802	No	19.08248244	1.586	48	3.19177177	9.47	3.512391361	8.5	18.75201905	-0.496268211	0	2	0	0	2	0	1/3/13	0	NA	1	0	0	0.768569437
PT729	8/4/09	PT72940029	White	Not Hispanic or Latino	40.41999781	1090.674826	604.5303058	11.6	5.060073384	PP-MS	MS	Male	8/4/09	NA	8/3/09	33	73	20	14	0.9	99.12573673	8/4/09	NA	NA	NA	NA	NA	29.66904571	1.823	98.6	6.000871515	NA	NA	NA	NA	NA	NA	NA	NA	NA	NA	NA	8/4/09	NA	NA	NA	NA	NA	NA
PT496	12/14/16	PT49642718	White	Not Hispanic or Latino	51.50038331	1361.681588	725.3248501	25	16.34393962	PP-MS	MS	Male	12/14/16	30	12/14/16	10	64	15	13	0.88	96.84670083	12/14/16	7	37	70.39819316	240.1	No	21.67321012	1.77	67.9	4.824346988	8.83	3.58460079	7.89	33.66480297	0.770008012	0	33	0	24	8	1	12/14/16	NA	0	1	3	3	0.743741681
PT360	2/9/17	PT36042775	White	Not Hispanic or Latino	65.38988063	1361.859625	470.0309026	22.8	10.49920395	PP-MS	MS	Female	2/8/17	33	2/8/17	16	69	21	23	0.89	67.57378513	2/8/17	4	64	35.70104903	102.283332	No	22.47698882	1.56	54.7	3.344679738	3.86	2.328616781	6.16	-10.05479914	0.121378503	2	2	0	2	0	0	2/8/17	NA	0	1	1	2	0.749504718
PT209	8/25/16	PT20942607	White	Not Hispanic or Latino	64.20435878	764.344294	-102.1590066	11.6	-0.337327758	CIS	non-MS	Female	8/24/16	67	8/24/16	14	121	16	14	0.74	83.92551641	8/24/16	1.5	86	15.63604979	24.45000006	No	37.49399135	1.58	93.6	4.684157503	NA	NA	NA	NA	NA	NA	NA	NA	NA	NA	NA	8/24/16	NA	NA	NA	NA	NA	NA
PT125	10/10/19	PT12543748	White	Hispanic or Latino	70.8958493	1365.954553	346.4529745	22.25503879	8.115642175	PP-MS	MS	Male	10/10/19	37	10/10/19	17	82	22	18	1.13	68.0121979	10/10/19	4	71	31.88385402	100.472216	No	25.9213875	1.854	89.1	5.8104034	2.24	2.439300108	5.82	-17.45109223	1.067838012	3	6	1	1	0	4	10/10/19	NA	0	2	0	0	0.676997969
PT249	10/19/17	PT24943027	White	Not Hispanic or Latino	70.30171942	1369.876014	364.9876021	26.8	12.87155014	PP-MS	MS	Female	10/18/17	36	10/18/17	11	114	16	11	0.69	89.3216545	10/18/17	6.5	58	50.67885413	128.888888	No	25.83829293	1.66	71.2	4.167502806	6.32	2.959490551	8.32	1.731702799	0.091611205	0	3	1	1	1	0	10/19/17	NA	0	2	1	2	0.73489309
PT175	3/7/13	PT17541340	White	Not Hispanic or Latino	50.32581316	1752.983048	1134.532484	8.91	0.507384108	SP-MS	MS	Male	NA	NA	NA	NA	NA	NA	NA	NA	NA	3/6/13	6.5	54	55.23356085	265.8222101	No	27.38212547	1.83	91.7	5.80446488	8.28	2.732177705	7.61	19.26508725	NA	2	8	0	6	2	0	3/5/13	0	NA	1	2	1	0.76839995
PT175	1/14/14	PT17541653	White	Not Hispanic or Latino	51.18278392	756.6351047	125.1706524	8.35	-0.236785341	SP-MS	MS	Male	1/9/14	34	1/9/14	NA	NA	NA	20	0.95	88.775627	1/9/14	6.5	49	59.99386488	252.5999961	No	30.46296296	1.8	98.7	5.9210138	8.23	2.7021078	7.45	23.47571866	0.134652847	2	10	2	6	2	0	1/9/14	0	NA	1	1	2	0.767944707
PT267	1/21/16	PT26742390	Black or African American	Not Hispanic or Latino	70.23874713	612.9886497	-390.3632315	11.6	-2.30627674	Healthy Donor	non-MS	Female	1/14/16	44	1/14/16	15	90	19	11	0.61	124.6243717	1/14/16	1.5	93	13.0380822	7	No	30.73060942	1.52	71	3.782534829	NA	NA	NA	NA	NA	NA	NA	NA	NA	NA	NA	1/14/16	NA	NA	NA	NA	NA	NA
PT125	12/9/20	PT12544174	White	Hispanic or Latino	72.06220567	1379.3231	330.5129627	30.09833916	15.5354886	PP-MS	MS	Male	NA	NA	NA	NA	NA	NA	NA	NA	NA	10/28/20	5	70	35.79404542	111.222218	No	26.32578524	1.85	90.1	5.827492213	6.58	NA	2.89	-14.22398913	-1.053455229	3	6	1	1	0	4	10/28/20	NA	0	2	0	1	0.724961598
PT236	7/27/17	PT23642943	White	Not Hispanic or Latino	70.53170518	1379.809074	369.2889662	21.9	7.89026926	SP-MS	MS	Male	7/26/17	24	7/26/17	17	111	15	14	0.9	88.53212624	7/26/17	6.5	50	54.33593542	270.227772	No	28.72678773	1.71	84	5.142637416	6.16	2.169695429	7.07	5.239358521	1.182797185	6	10	1	6	1	2	7/26/17	NA	5	3	1	3	0.708626956
PT655	3/28/19	PT65543552	White	Not Hispanic or Latino	66.79169861	1384.497037	461.7655525	23.72320573	10.97832124	PP-MS	MS	Female	3/27/19	34	3/27/19	16	85	22	17	0.91	65.57985399	3/27/19	6.5	53	51.04701926	223.44444	No	31.2890625	1.6	80.1	4.2915936	6.24	2.984405761	8.6	4.380386687	-0.451456168	0	29	1	24	4	0	3/27/19	0	0	1	1	3	0.776192703
PT175	2/19/14	PT17541689	White	Not Hispanic or Latino	51.28134925	910.7610168	277.7823076	9.61	1.001775048	SP-MS	MS	Male	NA	NA	2/17/14	31	63	22	21	1.2	67.76849603	2/18/14	NA	NA	NA	NA	NA	31.51020408	1.75	96.5	5.676789688	8.23	NA	7.45	NA	NA	2	10	1	6	2	1	2/18/14	0	NA	1	1	2	0.757088113
PT650	3/13/14	PT65041711	White	Not Hispanic or Latino	64.23995181	1391.008477	523.7554045	26.9	14.95191779	PP-MS	MS	Male	3/14/14	44	3/13/14	15	65	26	21	0.73	114.8831461	3/12/14	0	60	NA	213.977776	No	24.50617284	1.8	79.4	5.2997468	7.71	2.929172976	8.53	NA	0.043297557	2	18	2	8	6	2	3/12/14	NA	NA	2	2	2	0.723943553
PT296	3/7/13	PT29641340	White	Not Hispanic or Latino	55.26776914	547.2303161	-150.13318	11.2	1.678289003	SP-MS	MS	Female	NA	NA	NA	32	61	16	17	0.71	90.79451066	1/17/13	5.5	67	38.10774112	93.344444	NA	23.53509816	1.64	63.3	3.848001158	6.72	0.258481064	4.72	-0.986217234	-0.946450821	0	25	0	24	1	0	1/17/13	0	NA	0	0	2	0.787149978
PT650	4/14/16	PT65042474	White	Not Hispanic or Latino	66.32898916	1396.731424	484.316875	27.86571919	15.26916341	PP-MS	MS	Male	4/13/16	41	4/13/16	19	75	20	16	0.91	88.50737178	4/13/16	7.5	50	65.67546191	237.611108	No	25.52469136	1.8	82.7	5.4059738	8.21	3.45045534	8.67	19.30945935	0.178464311	9	5	3	1	1	0	4/13/16	NA	NA	2	3	2	0.721850954
PT296	2/4/14	PT29641674	White	Not Hispanic or Latino	56.18223634	754.5355437	41.50208712	15.9	6.15542637	SP-MS	MS	Female	1/30/14	45	1/30/14	NA	NA	NA	21	0.71	90.45238276	1/30/14	5.5	61	40.54633246	99.544444	No	23.34014891	1.61	60.5	3.670745364	6.55	0.787008308	4.72	0.779959059	-0.968205717	0	25	0	24	1	0	1/30/14	0	NA	0	0	2	0.789629306
PT296	5/6/14	PT29641765	White	Not Hispanic or Latino	56.43138758	803.5365572	86.17303386	15.10792647	5.301733654	SP-MS	MS	Female	NA	NA	5/6/14	19	58	21	14	0.64	101.8659091	5/5/14	NA	NA	NA	NA	NA	23.57162147	1.61	61.1	3.690593364	5.72	NA	3.86	NA	NA	0	25	0	24	1	0	5/5/14	0	NA	0	0	2	0.754946177
PT269	8/29/13	PT26941515	White	Not Hispanic or Latino	58.72850728	1401.191188	642.6457313	27.6	17.20701318	PP-MS	MS	Male	NA	NA	NA	29	93	20	12	0.83	100.8041299	11/21/13	6	61	43.24894412	144.63333	No	28.51682642	1.83	95.5	5.92678688	6.12	0.276343172	5.87	1.669896295	-1.26751592	4	1	1	0	0	0	11/21/13	NA	NA	1	2	1	0.764456893
PT296	6/12/14	PT29641802	White	Not Hispanic or Latino	56.53269083	1103.479513	384.3479022	10.8	0.968641951	SP-MS	MS	Female	6/11/14	49	6/12/14	19	62	16	19	0.84	74.40191892	6/11/14	5.5	54	43.34318522	121.1	No	23.45588519	1.61	60.8	3.680669364	5.63	0.771099647	3.86	3.342000212	-1.236070036	0	25	0	24	1	0	6/11/14	0	NA	0	0	2	0.79239458
PT322	2/14/13	PT32241319	White	Not Hispanic or Latino	50.76114336	1028.981924	403.9543394	17.5	9.004327409	PP-MS	MS	Male	1/17/13	19	2/14/13	32	113	13	NA	NA	NA	1/17/13	6.5	65	51.16974445	81.94444402	NA	26.73484295	1.85	91.5	5.872558213	8.23	3.124618757	8.69	14.96645924	0.755011059	0	1	0	0	0	1	1/17/13	0	NA	1	0	1	0.777509801
PT312	6/9/16	PT31242530	White	Not Hispanic or Latino	69.67473442	1402.603014	412.9087748	21.18113294	7.471883029	PP-MS	MS	Male	6/8/16	38	6/8/16	17	47	20	32	1.54	47.75024676	6/8/16	5.5	59	42.07654021	109.505552	No	30.21887784	1.83	101.2	6.11026988	3.39	1.660214654	6.51	-6.463248566	-0.537206626	0	2	0	1	1	0	6/8/16	NA	NA	1	1	2	0.764955252
PT683	2/23/17	PT68342789	White	Not Hispanic or Latino	64.60683386	1407.133309	532.1139044	39.4	27.340498	PP-MS	MS	Female	2/22/17	22	2/22/17	11	129	14	25	1.09	53.61006006	2/22/17	7.5	55	68.1232451	260.74444	Yes	NA	NA	NA	1.509371888	7.51	4.005472727	7.33	22.8761554	0.522189943	8	4	1	1	2	0	2/22/17	NA	0	1	2	3	0.760181265
PT179	2/14/13	PT17941319	White	Not Hispanic or Latino	43.19899244	1097.782278	577.6747806	22.1	15.08371056	OIND	non-MS	Female	1/24/13	43	1/24/13	27	53	19	15	0.79	84.36724629	1/24/13	4.5	82	28.17773745	54.95555204	No	32.04614645	1.58	80	4.234269503	NA	NA	NA	NA	NA	NA	NA	NA	NA	NA	NA	1/24/13	NA	NA	NA	NA	NA	NA
PT094	1/9/20	PT09443839	White	Not Hispanic or Latino	62.23579017	1414.535554	588.5067035	22.61467283	11.25731852	PP-MS	MS	Female	1/9/20	66	1/9/20	10	95	17	14	1.03	57.66535152	1/9/20	5	61	38.59362563	108.855554	No	18.29500327	1.694	52.5	3.651060281	4.28	1.531534894	6.78	-5.114736514	-0.899315788	0	5	1	0	4	0	1/9/20	NA	1	0	0	0	0.715936832
PT433	3/28/13	PT43341361	White	Not Hispanic or Latino	64.47815135	1420.463551	548.176045	20.6	8.579695889	PP-MS	MS	Male	4/8/13	49	4/4/13	36	99	29	20	0.98	81.71532496	4/4/13	6.5	59	51.10203591	133.611108	No	NA	NA	NA	3.409187354	6.38	2.790961636	8.32	5.924322367	-0.287133532	0	3	0	2	1	0	4/4/13	NA	0	2	2	2	0.727453664
PT360	4/4/13	PT36041368	White	Not Hispanic or Latino	61.5376191	1203.023746	390.8907268	25.7	14.5414975	PP-MS	MS	Female	NA	NA	NA	26	62	19	21	0.7	90.30837521	1/31/13	5	69	37.71246798	111.566664	NA	21.75546853	1.59	55	3.434107692	4.89	2.407076902	6.92	-5.430211662	NA	1	4	0	2	1	1	1/31/13	0	NA	1	1	2	0.756558073
PT709	2/11/14	PT70941681	White	Not Hispanic or Latino	54.59971526	1790.567	1104.432906	50.1	40.73787031	SP-MS	MS	Female	2/6/14	23	2/6/14	85	111	123	16	0.84	74.93305306	2/6/14	6.5	52	52.88806749	155.42222	No	23.59893109	1.63	62.7	3.799595007	7.89	1.955785612	6.79	14.14988429	1.352527828	1	30	0	24	4	2	2/6/14	0	NA	3	2	2	0.726831528
PT044	6/23/16	PT04442544	White	Unknown (individuals not reporting ethnicity)	57.19800679	966.6011118	235.7486819	11.2	1.201755058	NIND	non-MS	Male	6/23/16	NA	6/23/16	NA	NA	NA	16	1.14	70.32323451	6/23/16	NA	NA	NA	NA	NA	28.76196743	1.765	89.6	5.505676733	NA	NA	NA	NA	NA	NA	NA	NA	NA	NA	NA	6/23/16	NA	NA	NA	NA	NA	NA
PT709	3/25/14	PT70941723	White	Not Hispanic or Latino	54.71470814	1495.792416	807.7383577	55	45.61059322	SP-MS	MS	Female	NA	NA	3/24/14	22	83	53	13	0.76	84.06779564	3/24/14	NA	NA	NA	NA	NA	23.34919691	1.64	62.8	3.831461158	7.89	NA	6.79	NA	NA	2	32	1	24	5	2	3/24/14	0	NA	3	2	2	0.694669391
PT709	5/15/14	PT70941774	White	Not Hispanic or Latino	54.85434235	1551.670312	861.277644	19.2	9.777364171	SP-MS	MS	Female	NA	NA	NA	NA	NA	NA	18	0.79	80.35219858	8/7/14	6.5	49	53.42541571	178.211108	No	23.98530762	1.65	65.3	3.943069713	7.89	2.303615673	6.79	14.36347712	1.655917572	2	32	1	24	5	2	8/7/14	0	NA	3	2	2	0.703488804
PT709	7/27/17	PT70942943	White	Not Hispanic or Latino	58.05497755	1799.104555	1052.872995	35.7	25.48261244	SP-MS	MS	Female	7/27/17	22	7/27/17	22	99	60	17	0.76	83.06172901	7/27/17	6.5	44	55.47514383	233.13333	No	22.80991736	1.65	62.1	3.837213713	7.54	2.173279873	6.14	14.48312501	1.517912936	3	32	1	28	1	2	7/27/17	0	2	3	2	3	0.715165529
PT031	2/21/13	PT03141326	White	Not Hispanic or Latino	30.39371372	576.7472071	195.7213484	6.56	1.485332745	RR-MS	MS	Female	2/7/13	61	2/7/13	13	78	11	17	0.84	84.41256892	2/8/13	1.5	92	11.14868017	17.888888	No	25.54563492	1.68	72.1	4.256863155	4.28	0.937374697	4.18	-11.8482312	-1.640307984	0	1	0	0	0	1	2/7/13	1	NA	0	0	1	0.820844822
PT354	2/12/13	PT35441317	White	Not Hispanic or Latino	31.00974702	1997.11852	1610.345947	12.52221076	7.367831997	PP-MS	MS	Male	2/14/13	51	2/11/13	54	70	24	23	0.65	152.2814451	2/14/13	6.5	62	47.66618505	150.055552	No	24.17756639	1.74	73.2	4.893246006	9.47	3.810950549	9.31	24.24234349	-0.19788978	4	7	0	3	0	4	2/14/13	0	NA	1	2	1	0.768686864
PT455	4/26/12	PT45541025	White	Not Hispanic or Latino	46.71996495	735.3680683	168.8011789	11.2	3.530011521	PP-MS	MS	Female	4/26/12	NA	4/26/12	NA	NA	NA	NA	0.71	93.89838434	4/26/12	NA	NA	NA	NA	NA	23.02040816	1.75	70.5	4.423913438	NA	NA	NA	NA	NA	NA	NA	NA	NA	NA	NA	4/26/12	NA	NA	NA	NA	NA	0.795559933
PT022	4/25/13	PT02241389	Black or African American	Not Hispanic or Latino	54.29032965	3636.962547	2955.967515	18.06485279	8.775718701	SP-MS	MS	Female	NA	NA	NA	25	71	16	18	0.58	139.2545518	2/28/13	6.5	56	56.5664479	172.5111081	NA	35.32123736	1.64	95	4.896637158	8	2.979925899	6.14	18.12000033	0.117392092	0	4	1	2	1	0	2/28/13	0	NA	1	1	2	0.761418157
PT184	4/25/13	PT18441389	Black or African American	Not Hispanic or Latino	34.39929909	942.7106958	522.7324274	6.64	1.024097716	RR-MS	MS	Female	NA	NA	NA	19	78	16	12	0.88	94.45955464	2/28/13	2	91	13.13969324	11.25	NA	21.68367347	1.68	61.2	3.896291155	3.73	0.976458674	4.18	-12.38322175	-1.607561537	0	0	0	0	0	0	2/28/13	0	NA	0	0	1	0.787082227
PT259	5/16/13	PT25941410	White	Not Hispanic or Latino	65.07228124	790.3395457	-94.63283314	16.49966629	4.297314343	SP-MS	MS	Male	NA	NA	NA	NA	NA	NA	NA	NA	NA	3/15/13	4	69	30.6987727	61.81110801	NA	28.93455922	1.72	85.6	5.226515571	1.24	1.394147902	1.86	-14.74221446	1.176137945	2	0	0	0	0	0	3/14/13	0	NA	3	0	1	0.691814778
PT601	9/10/20	PT60144084	Black or African American	Not Hispanic or Latino	73.38736173	1436.452195	353.3193642	24.38039026	9.321022323	SP-MS	MS	Male	9/24/20	NA	9/10/20	14	62	18	16	0.94	101.0625068	9/24/20	6.5	39	64.90599235	235.688884	No	30.61339973	1.88	108.2	6.524988157	6.14	NA	5.71	13.92736487	NA	8	13	2	9	1	1	9/24/20	NA	0	3	1	2	0.639961773
PT679	2/12/15	PT67942047	White	Not Hispanic or Latino	55.02135582	1437.45729	744.257021	20.3	10.83746514	PP-MS	MS	Female	1/29/15	22	1/29/15	12	71	17	22	0.65	100.5890805	1/29/15	6	63	45.72328702	112.488888	No	26.38263899	1.66	72.7	4.217122806	6.72	2.702556621	8.08	6.727166834	1.348508053	3	1	0	1	0	0	1/29/15	NA	NA	2	1	2	0.72931768
PT186	3/26/13	PT18641359	White	Not Hispanic or Latino	43.15792356	25099.62513	24580.03643	43.36926858	36.36026557	RR-MS	MS	Male	3/13/13	44	3/13/13	31	50	20	12	0.75	120.7397045	3/13/13	3	89	18.46414995	51.077776	Yes	35.11123879	1.77	110	6.179545988	2.34	0.970498711	4.18	-12.82588033	-0.669835495	0	0	0	0	0	0	3/13/13	2	NA	0	0	1	0.796212407
PT348	5/23/13	PT34841417	Unknown or Not reported	Hispanic or Latino	41.79169861	366.0938463	-136.5280932	3.48	-3.290872627	CIS	non-MS	Male	NA	NA	NA	50	76	30	15	0.71	129.5527324	3/21/13	2	96	12.15805732	3.00000004	No	36.60934428	1.79	117.3	6.484282879	NA	NA	NA	NA	NA	NA	NA	NA	NA	NA	NA	3/21/13	NA	NA	NA	NA	NA	NA
PT683	4/26/18	PT68343216	White	Not Hispanic or Latino	65.77592816	1450.049255	549.814963	30.16336074	17.74183416	PP-MS	MS	Female	4/25/18	21	4/25/18	13	100	19	29	1.15	50.21228988	4/25/18	7	42	71.5094046	255.59444	No	29.30280957	1.55	70.4	3.838203888	7.45	4.008878412	7.28	25.50273494	0.748224261	3	6	2	3	1	0	4/25/18	NA	0	1	2	3	0.748722092
PT120	6/13/13	PT12041438	White	Not Hispanic or Latino	41.45493374	399.4095346	-99.11603941	16.7	9.986571168	PP-MS	MS	Male	NA	NA	NA	22	64	14	15	0.86	104.0364836	3/28/13	6.5	62	52.30680167	159.144444	NA	24.62712452	1.86	85.2	5.707636666	8.91	3.028628372	6.98	22.23708017	-0.97897367	0	0	0	0	0	0	3/28/13	0	NA	0	2	2	0.7845842
PT353	11/29/18	PT35343433	White	Not Hispanic or Latino	64.8450334	1455.089506	574.9905849	25	12.86760261	PP-MS	MS	Male	11/28/18	46	11/28/18	14	79	17	25	1.09	72.19679658	11/28/18	6.5	62	49.46916657	148.14444	No	22.93290334	1.83	76.8	5.32483388	6.38	1.749580417	6.14	4.067314677	-0.60701914	4	1	1	0	0	0	11/28/18	NA	0	1	1	3	0.753281596
PT679	2/20/14	PT67941690	White	Not Hispanic or Latino	54.04391633	1467.02223	790.0927062	22.9	13.66859661	PP-MS	MS	Female	1/29/14	21	1/29/14	21	63	19	24	0.63	104.6721106	1/29/14	6	62	44.33444462	110.61111	No	26.05603135	1.66	71.8	4.187350806	6.86	3.056846124	8.29	5.987614095	1.413372764	0	4	0	3	1	0	1/29/14	NA	NA	2	1	2	0.730152812
PT120	6/24/14	PT12041814	White	Not Hispanic or Latino	42.48439382	447.2813024	-63.8726236	8.867240451	1.976661124	PP-MS	MS	Male	6/19/14	52	6/19/14	13	49	14	16	1.09	78.67251223	6/19/14	7	55	62.23775343	168.711108	No	25.62035295	1.83	85.8	5.61454388	8.9	3.099557199	6.9	31.37109558	-0.891121161	0	4	0	1	3	0	6/19/14	0	NA	0	3	2	0.78645117
PT683	3/3/16	PT68342432	White	Not Hispanic or Latino	63.62939437	1476.361471	621.8804568	27.9	16.13506288	PP-MS	MS	Female	3/2/16	22	3/2/16	16	94	20	27	1.02	58.0571787	3/2/16	7	47	69.4757566	244.74444	No	29.80228928	1.55	71.6	3.877899888	6.65	3.865958915	6.79	24.86372556	0.539965115	5	4	1	1	2	0	3/2/16	NA	NA	1	1	3	0.7607125
PT414	5/30/13	PT41441424	White	Not Hispanic or Latino	54.44912934	981.510552	297.8825979	14.8	5.473470512	SP-MS	MS	Male	NA	NA	NA	23	124	13	13	0.75	115.2236294	4/3/13	6	60	46.19971832	103.416666	NA	29.3523545	1.78	93	5.666995009	6.86	0.892627632	6.96	7.651874832	1.44310142	0	2	0	1	0	1	4/3/13	0	NA	1	0	2	0.730904814
PT414	7/1/14	PT41441821	White	Not Hispanic or Latino	55.53608586	1011.445352	309.5201235	13.4	3.813431806	SP-MS	MS	Male	6/26/14	15	6/26/14	15	145	16	9	0.82	103.4777859	6/26/14	6	53	48.90657588	134.605554	No	27.99538092	1.79	89.7	5.595838879	6.55	0.740508512	6.79	9.560017162	1.750642278	0	5	0	1	3	1	6/26/14	0	NA	1	0	2	0.726352709
PT738	10/16/19	PT73843754	White	Not Hispanic or Latino	59.47869894	2583.481867	1810.981577	13.33967015	2.747542161	RR-MS	MS	Male	10/16/19	49	10/16/19	17	49	16	14	0.8	104.9914991	10/17/19	4	69	31.07721517	80.02222	No	30.42914341	1.801	98.7	5.92458205	3.94	2.001171162	7.36	-10.84159794	-0.47074933	2	8	1	4	1	2	10/17/19	NA	0	1	0	3	0.745408648
PT462	11/3/16	PT46242677	White	Not Hispanic or Latino	66.50421641	1477.628048	561.320134	28.2	15.54747658	PP-MS	MS	Male	11/2/16	45	11/2/16	23	50	21	17	0.78	105.6825862	11/2/16	6	60	47.23530239	112.688888	No	26.29935721	1.65	71.6	4.557064663	4.65	1.12597847	5.54	0.755451773	-0.240177364	0	6	1	3	1	1	11/2/16	0	0	0	1	3	0.73325984
PT510	2/6/20	PT51043867	White	Not Hispanic or Latino	53.89606834	1478.905639	804.4037603	19.26939796	10.07246064	PP-MS	MS	Male	2/6/20	41	2/6/20	24	47	20	19	0.83	102.6580832	2/6/20	6.5	38	60.5855185	221.616666	No	24.54698787	1.778	77.6	5.164301927	8.69	NA	8.08	22.295612	0.70346854	2	5	2	2	0	1	2/6/20	NA	0	2	1	3	0.712041095
PT249	4/26/18	PT24943216	White	Not Hispanic or Latino	70.81918738	1479.960643	462.3565109	24.58915382	10.47715465	PP-MS	MS	Female	4/25/18	43	4/25/18	11	102	17	14	0.64	97.27703864	4/25/18	6.5	58	51.82267667	138.427776	No	25.94716214	1.66	71.5	4.177426806	6.16	2.827148002	8.32	2.539317815	-0.360793924	2	3	1	1	1	0	4/25/18	NA	0	2	1	2	0.73900855
PT525	5/9/13	PT52541403	White	Not Hispanic or Latino	60.23162852	1072.211257	285.447066	14.3	3.504167268	PP-MS	MS	Male	4/11/13	39	4/11/13	25	75	11	17	0.86	96.36338179	4/11/13	6	68	41.02732797	89.066664	NA	26.72056233	1.755	82.3	5.236594358	5.97	3.018259301	8.87	-1.329088578	0.826457115	0	6	0	2	4	0	4/11/13	0	NA	2	1	2	0.701275871
PT421	5/16/13	PT42141410	White	Not Hispanic or Latino	65.68557661	2401.747932	1503.487975	23.01044022	10.6172755	PP-MS	MS	Male	4/17/13	36	4/17/13	33	92	19	16	0.79	104.4272676	4/17/13	6	62	48.54264826	103.7777761	NA	28.59969996	1.77	89.6	5.522869988	4.69	1.103973383	6.37	2.644490024	0.896825467	8	3	0	0	1	2	4/17/13	0	NA	3	1	1	0.697558516
PT304	5/30/13	PT30441424	Black or African American	Not Hispanic or Latino	32.03373125	1887.130199	1490.6129	16.5837071	11.29405012	SP-MS	MS	Female	5/2/13	36	5/2/13	17	51	9	7	0.63	140.8764988	5/2/13	4.5	72	32.91600731	110.96666	NA	27.44059917	1.76	85	4.936477434	7.66	4.441745232	6.51	8.880232478	1.284054243	0	4	0	3	1	0	5/2/13	0	NA	2	1	2	0.728297412
PT045	5/30/13	PT04541424	White	Not Hispanic or Latino	60.46435221	988.1933885	196.9672957	14.7	3.840414884	PP-MS	MS	Female	5/2/13	52	5/2/13	24	50	14	11	0.62	104.2237571	5/2/13	6	68	42.59176335	94.82222001	NA	23.20580957	1.57	57.2	3.453544897	5.97	1.308621595	7.71	0.084142362	-1.327853349	0	7	0	6	1	0	5/2/13	0	NA	1	1	2	0.782858708
PT599	6/27/13	PT59941452	Black or African American	Not Hispanic or Latino	58.86266564	1164.10867	403.0862833	18.5	8.071677303	PP-MS	MS	Male	NA	NA	NA	25	88	26	17	0.77	133.1110447	5/9/13	3.5	75	26.67140214	74.566664	NA	21.41006835	1.79	68.6	4.916629879	2.7	1.305259945	3.57	-14.75822012	-0.356161309	1	2	0	2	0	0	5/9/13	0	NA	1	1	2	0.763260893
PT441	6/6/13	PT44141431	White	Not Hispanic or Latino	22.80692148	222.8759963	-93.99926278	8.41	4.221615439	NIND	non-MS	Female	5/22/13	76	5/22/13	23	52	33	7	0.89	83.71331883	5/22/13	1	96	9.309309858	11.4	NA	35.17251636	1.64	94.6	4.883405158	NA	NA	NA	NA	NA	NA	NA	NA	NA	NA	NA	5/22/13	NA	NA	NA	NA	NA	NA
PT060	4/4/19	PT06043559	White	Not Hispanic or Latino	51.44014894	840.9463959	205.5204091	10.84557145	2.202692247	Healthy Donor	non-MS	Female	4/4/19	69	4/4/19	23	50	24	20	0.83	76.89689334	4/4/19	2	95	12.53429424	22.70000004	No	24.87358715	1.64	66.9	3.967089158	NA	NA	NA	NA	NA	NA	NA	NA	NA	NA	NA	4/4/19	NA	NA	NA	NA	NA	NA
PT335	2/1/18	PT33543132	White	Not Hispanic or Latino	59.98795313	1507.201171	725.0818906	22.5	11.7705187	PP-MS	MS	Female	1/31/18	30	1/31/18	21	79	22	15	0.84	73.51195797	1/31/18	6.5	46	56.74036694	218.53333	No	22.734375	1.6	58.2	3.5671416	7.32	3.511054979	8.35	14.4942407	0.456308656	2	8	2	4	1	1	1/31/18	NA	0	1	1	3	0.747962753
PT269	1/23/19	PT26943488	White	Not Hispanic or Latino	64.13043478	1609.611816	744.6636636	30.33248679	18.41746427	PP-MS	MS	Male	1/24/19	54	1/23/19	34	99	33	17	0.84	97.73790651	1/24/19	6	58	46.53818381	179.533332	No	30.75636776	1.83	103	6.16821188	5.15	0.400136085	5.45	1.597060745	-0.447973845	5	1	1	0	0	0	1/24/19	0	0	2	2	1	0.722534799
PT366	4/7/16	PT36642467	White	Not Hispanic or Latino	67.68973825	1507.780469	564.6914858	12.98910446	-0.048663563	PP-MS	MS	Male	4/6/16	47	4/6/16	13	65	14	15	0.84	96.67284339	4/6/16	6	63	47.43139334	120.62222	No	30.67671927	1.81	100.5	6.014816973	4.53	1.788022833	6.79	0.181289508	-0.721339988	0	5	0	4	0	1	4/6/16	0	NA	2	1	2	0.752324417
PT451	7/18/13	PT45141473	Black or African American	Not Hispanic or Latino	38.38845691	2061.850205	1599.122161	24.7	18.48772012	SP-MS	MS	Female	NA	NA	NA	12	50	11	13	0.74	112.8046857	5/30/13	6	62	44.72859795	162.899996	No	22.56326531	1.75	69.1	4.377601438	9.13	3.658807009	8.69	16.60140881	-0.072770616	0	11	0	6	4	1	5/30/13	1	NA	2	2	3	0.782196196
PT255	10/19/09	PT25540105	White	Not Hispanic or Latino	46.14773847	813.1873521	254.4441135	10.7	3.140252551	NIND	non-MS	Male	10/19/09	NA	10/19/09	NA	NA	NA	NA	NA	NA	10/19/09	NA	NA	NA	NA	NA	21.49498853	1.82	71.2	5.107909599	NA	NA	NA	NA	NA	NA	NA	NA	NA	NA	NA	10/19/09	NA	NA	NA	NA	NA	NA
PT451	6/3/14	PT45141793	Black or African American	Not Hispanic or Latino	39.26459314	1789.208646	1316.523453	18.23758752	11.88606718	SP-MS	MS	Female	5/29/14	41	6/3/14	7	42	15	12	0.7	119.6407899	5/29/14	6.5	55	50.87030706	190.299996	No	22.95159546	1.72	67.9	4.241428333	9.07	4.127972642	8.6	22.09560713	-0.161756629	0	11	0	6	4	1	5/29/14	1	NA	2	2	3	0.782701911
PT451	7/15/14	PT45141835	Black or African American	Not Hispanic or Latino	39.37958603	1877.605475	1403.597598	17.5	11.12997416	SP-MS	MS	Female	NA	NA	7/15/14	7	36	11	15	0.71	117.6284722	7/14/14	NA	NA	NA	NA	NA	23.66143862	1.72	70	4.310896333	9.07	NA	8.5	NA	NA	0	8	0	3	4	1	7/14/14	0	NA	2	2	3	0.773561875
PT131	11/19/15	PT13142327	Black or African American	Not Hispanic or Latino	57.90712956	449.0360732	-294.5193065	10.7	0.520759739	Healthy Donor	non-MS	Female	12/3/15	39	11/19/15	31	75	30	12	0.86	87.18842193	12/3/15	2	91	15.42037829	15.00000001	No	21.8299522	1.63	58	3.644119007	NA	NA	NA	NA	NA	NA	NA	NA	NA	NA	NA	12/3/15	NA	NA	NA	NA	NA	NA
PT451	9/4/14	PT45141886	Black or African American	Not Hispanic or Latino	39.51922024	2147.383431	1671.764461	22.6	16.20743068	SP-MS	MS	Female	9/4/14	NA	9/4/14	7	47	14	13	0.85	95.49993914	9/3/14	NA	NA	NA	NA	NA	NA	NA	NA	1.995296333	8.95	NA	8.5	NA	NA	0	11	0	6	4	1	9/3/14	0	NA	2	2	3	0.730137769
PT682	7/18/13	PT68241473	White	Not Hispanic or Latino	56.15485708	1575.743287	863.1840654	20.3	10.56217405	PP-MS	MS	Male	6/21/13	35	6/20/13	27	80	15	20	0.88	95.18689639	6/20/13	6	63	43.17136067	138.14444	NA	24.29387755	1.75	74.4	4.965390688	6.55	2.187266501	8.69	3.46369017	0.082923328	0	7	0	3	4	0	6/20/13	0	NA	1	2	2	0.76031699
PT532	8/15/13	PT53241501	White	Not Hispanic or Latino	48.06702442	1309.369585	723.9500798	21.17146512	13.23557346	PP-MS	MS	Female	NA	NA	NA	NA	NA	NA	NA	NA	NA	7/11/13	6.5	57	48.91893154	150.122216	No	30.84627667	1.66	85	4.624006806	8.43	4.098753355	8.6	14.47851224	0.412629194	0	1	0	1	0	0	7/11/13	0	3	1	1	2	0.774777476
PT680	3/14/13	PT68041347	White	Not Hispanic or Latino	46.15595225	952.2908759	393.4361039	7.206651539	-0.354667054	RR-MS	MS	Female	2/20/13	59	3/14/13	19	84	14	NA	NA	NA	2/20/13	2	90	14.89993809	15.8	No	30.62139195	1.67	85.4	4.666854574	2.02	1.043681496	1.22	-18.3219513	-0.981071476	0	0	0	0	0	0	2/20/13	0	NA	1	0	0	0.765657815
PT478	2/5/15	PT47842040	Black or African American	Unknown (individuals not reporting ethnicity)	44.99507173	1518.722177	975.4120772	10.6	3.257529878	OIND	non-MS	Male	2/5/15	NA	2/5/15	NA	NA	NA	NA	NA	NA	2/5/15	NA	NA	NA	NA	NA	NA	NA	NA	0.6041	NA	NA	NA	NA	NA	NA	NA	NA	NA	NA	NA	2/5/15	NA	NA	NA	NA	NA	NA
PT561	10/24/19	PT56143762	Black or African American	Not Hispanic or Latino	57.48822692	4855.069403	4119.044529	23.57353858	13.50161066	RR-MS	MS	Male	10/23/19	38	10/23/19	14	80	20	9	1.13	85.87324686	10/23/19	6	59	46.25211598	159.244444	No	30.88935226	1.783	98.2	5.844863026	6.29	1.636636394	7.83	5.630103325	0.739120837	4	3	1	0	2	0	10/24/19	NA	NA	1	1	3	0.713131138
PT701	12/6/04	PT70138327	White	Not Hispanic or Latino	41.06067243	3039.19179	2545.419559	11	4.353203478	RR-MS	MS	Male	11/18/04	NA	12/6/04	NA	NA	NA	10	NA	NA	9/30/04	1	98	8.120774839	4.2	No	32.54847645	1.9	117.5	6.9029921	1.62	1.172630836	2.71	-21.7105773	NA	0	0	0	0	0	0	9/30/04	4	NA	NA	NA	NA	0.772367211
PT701	6/16/05	PT70138519	White	Not Hispanic or Latino	41.58635418	3186.27155	2686.151381	12.5	5.76421229	RR-MS	MS	Male	5/19/05	NA	6/16/05	32	60	22	12	1	87.27067516	3/24/05	1	99	6.965354231	3.00000006	No	32.52077562	1.9	117.4	6.8997731	1.62	1.187492613	2.71	-23.17730117	NA	0	0	0	0	0	0	3/24/05	0	NA	NA	NA	NA	0.780209767
PT234	5/6/15	PT23442130	White	Not Hispanic or Latino	63.40488446	1536.068761	686.2367532	27.8	16.10169948	PP-MS	MS	Male	5/7/15	36	5/6/15	15	59	13	24	0.76	109.9576783	5/6/15	6.5	57	48.38366751	184.611104	No	23.32186174	1.73	69.8	4.750666367	6.81	1.152632195	6.14	3.915725408	0.633815095	0	26	2	12	9	3	5/8/15	0	NA	2	1	2	0.715538451
PT005	8/1/19	PT00543678	Black or African American	Not Hispanic or Latino	56.231519	1537.873074	823.9851998	18.94568694	9.188955693	RR-MS	MS	Male	8/1/19	42	8/1/19	12	82	16	14	1.08	90.88324223	8/1/19	3	78	23.76254011	56.86111	No	29.79152041	1.81	97.6	5.921465973	3.1	1.096433989	1.7	-16.04474744	0.659906295	0	0	0	0	0	0	8/1/19	0	0	0	0	2	0.707953014
PT224	11/28/12	PT22441241	White	Not Hispanic or Latino	34.0488446	1835.955433	1419.538532	10.6	5.033671011	NIND	non-MS	Female	11/29/12	36	11/29/12	29	73	9	6	0.88	78.15601142	11/29/12	3	87	20.90591131	33.30000001	No	28.38715355	1.5748	70.4	3.902879193	NA	NA	NA	NA	NA	NA	NA	NA	NA	NA	NA	11/28/12	NA	NA	NA	NA	NA	NA
PT018	5/5/04	PT01838112	White	Not Hispanic or Latino	29.17259884	12049.11339	11679.22765	65.8	60.87971355	RR-MS	MS	Female	5/6/04	NA	5/5/04	NA	NA	NA	8	0.8	90.02507025	2/19/04	2	88	14.71390775	15.75	No	33.26955782	1.68	93.9	4.978007155	5.68	1.07890298	5.45	-7.377555848	NA	0	0	0	0	0	0	2/19/04	23	NA	NA	NA	NA	0.774203974
PT018	6/18/04	PT01838156	White	Not Hispanic or Latino	29.29306757	7914.736315	7543.766187	81.6	76.66469433	RR-MS	MS	Female	6/18/04	NA	6/18/04	14	53	22	7	0.8	89.94978985	6/18/04	1.5	92	11.07635268	7.5	No	31.78146259	1.68	89.7	4.839071155	4.41	1.519394063	3.98	-11.22857602	NA	0	0	0	0	0	0	6/18/04	11	NA	NA	NA	NA	0.765534807
PT659	8/24/17	PT65942971	White	Not Hispanic or Latino	65.68010076	1545.868848	647.728408	21.5	9.108552101	PP-MS	MS	Female	8/23/17	27	8/23/17	10	64	13	13	0.66	95.33012738	8/23/17	6.5	42	57.38106178	206.266664	No	24.88329926	1.61	64.5	3.803065364	6.25	3.563997984	8.25	11.43665277	NA	1	22	2	20	0	0	8/24/17	NA	4	3	1	3	NA
PT637	3/12/14	PT63741710	White	Not Hispanic or Latino	37.29876246	1547.66018	1097.024176	10.3	4.256648814	RR-MS	MS	Male	3/11/14	38	3/12/14	36	60	23	10	0.79	117.1115494	3/13/14	2	97	11.61897888	1	No	27.89922634	1.775	87.9	5.485437655	0.57	0.57128857	0.36	-15.88916149	1.052913312	0	0	0	0	0	0	3/13/14	0	NA	1	0	0	0.727056665
PT018	12/8/04	PT01838329	White	Not Hispanic or Latino	29.76672873	2912.319604	2537.054955	18.8	13.80519568	RR-MS	MS	Female	11/12/04	NA	12/8/04	12	60	15	7	0.9	78.26291003	9/16/04	2	90	13.79994766	10.5	No	33.23412698	1.68	93.8	4.974699155	4.28	1.011220169	3.98	-8.665079855	NA	0	0	0	0	0	0	9/16/04	3	NA	NA	NA	NA	0.772016595
PT018	2/25/16	PT01842425	White	Not Hispanic or Latino	40.98127259	468.226845	-24.59361241	6.84	0.206542268	RR-MS	MS	Female	2/25/16	45	2/24/16	15	77	17	10	0.74	91.93415835	2/24/16	1.5	90	11.72441902	10.1	No	28.81364974	1.688	82.1	4.61189956	2.67	1.120895392	1.68	-18.17275152	0.35215521	0	1	0	1	0	0	2/25/16	0	0	2	0	1	0.740024207
PT018	4/27/17	PT01842852	White	Not Hispanic or Latino	42.15036688	395.9582573	-111.0634994	6.95	0.117406782	RR-MS	MS	Female	4/26/17	49	4/26/17	19	80	19	9	0.79	84.76735867	4/26/17	1.5	82	15.29940824	25.4	No	29.26754526	1.683	82.9	4.623188827	4.55	1.355987742	3.13	-15.35734227	0.822718381	0	1	0	1	0	0	4/27/17	0	2	2	0	1	0.700619161
PT018	10/4/18	PT01843377	White	Not Hispanic or Latino	43.5877779	3386.250539	2861.206048	27	19.91435589	RR-MS	MS	Female	10/4/18	29	10/4/18	20	62	22	11	0.8	82.97788829	8/16/18	3.5	60	32.9430089	64.094444	Yes	29.33815453	1.683	83.1	4.629804827	5.94	1.656745098	4.14	1.437734645	1.819658691	0	1	0	1	0	0	8/16/18	3	6	2	0	1	0.698060845
PT343	11/8/18	PT34343412	White	Unknown (individuals not reporting ethnicity)	69.68021027	934.6289349	-55.19700519	10.5	-3.211149307	NIND	non-MS	Male	11/8/18	NA	11/8/18	NA	NA	NA	NA	NA	NA	11/8/18	NA	NA	NA	NA	NA	26.7483801	1.77	83.8	5.336167988	NA	NA	NA	NA	NA	NA	NA	NA	NA	NA	NA	11/8/18	NA	NA	NA	NA	NA	NA
PT637	7/29/05	PT63738562	White	Not Hispanic or Latino	28.6797722	30165.59011	29800.10759	176	171.1406813	RR-MS	MS	Male	7/21/05	NA	7/29/05	NA	NA	NA	14	NA	NA	5/9/05	1.5	96	9.341775284	3	No	31.32711764	1.775	98.7	5.833089655	6.96	0.940438782	6.61	-12.4205963	NA	0	0	0	0	0	0	5/9/05	10	NA	NA	NA	NA	NA
PT682	6/16/16	PT68242537	White	Not Hispanic or Latino	59.06801008	1555.312648	790.4833681	19.1	8.617358959	PP-MS	MS	Male	6/15/16	31	6/15/16	21	92	16	21	0.97	84.17833631	6/15/16	6.5	54	55.78259409	194.577772	No	25.63265306	1.75	78.5	5.097369688	7.43	3.326517889	8.87	14.13417011	0.189733535	0	12	0	8	4	0	6/15/16	0	NA	1	2	3	0.761281878
PT637	10/6/05	PT63738631	White	Not Hispanic or Latino	28.86868908	23364.97598	22997.81179	65.6	60.71740015	RR-MS	MS	Male	9/9/05	NA	10/6/05	83	67	35	14	1	93.98286157	9/9/05	1	98	6.703273741	8	NA	30.85102162	1.775	97.2	5.784804655	4.41	0.411114356	4.18	-15.27789956	NA	0	0	0	0	0	0	9/9/05	5	NA	NA	NA	NA	0.743218929
PT637	2/23/06	PT63738771	White	Not Hispanic or Latino	29.25199869	5049.755211	4679.155117	30.5	25.56981966	RR-MS	MS	Male	1/26/06	NA	2/23/06	46	63	24	13	0.9	105.8497719	1/5/06	1	99	6.272407133	0.5	No	31.47243768	1.77	98.6	5.812579988	2.84	0.702600633	2.71	-15.91867351	NA	0	0	0	0	0	0	1/5/06	0	NA	NA	NA	NA	0.724326165
PT602	3/13/14	PT60241711	White	Not Hispanic or Latino	55.63465119	882.9757291	179.3672781	31.3	21.68949592	RR-MS	MS	Female	3/19/14	47	3/13/14	14	68	14	35	1.48	38.82684783	3/19/14	5.5	76	34.53550436	54.666666	No	NA	NA	NA	1.61741016	5.32	1.558673538	4.65	-4.894661518	0.305429012	0	6	0	6	0	0	3/19/14	0	NA	2	0	1	0.714099398
PT258	1/27/05	PT25838379	White	Not Hispanic or Latino	35.6341036	1896.751032	1463.980033	17.2	11.40588457	RR-MS	MS	Male	1/6/05	NA	1/27/05	28	114	22	8	1	90.05059626	1/6/05	2	97	11.1766967	1	No	NA	NA	NA	2.604356614	2.08	1.055196094	1.88	-15.21075192	NA	0	0	0	0	0	0	1/6/05	0	0	1	0	1	0.726426301
PT128	1/28/16	PT12842397	Black or African American	Not Hispanic or Latino	44.62545176	936.7643271	398.3122616	10.5	3.225872101	Healthy Donor	non-MS	Male	NA	NA	NA	NA	NA	NA	NA	NA	NA	12/16/15	0	100	2.985442707	0	No	22.15999211	1.815	73	5.147671842	NA	NA	NA	NA	NA	NA	NA	NA	NA	NA	NA	1/28/16	NA	NA	NA	NA	NA	NA
PT258	4/16/14	PT25841745	White	Not Hispanic or Latino	44.84996167	985.9522879	444.5546206	15.18269193	7.867128681	RR-MS	MS	Male	4/16/14	68	4/16/14	29	133	25	14	1.09	77.80678632	4/16/14	NA	NA	NA	NA	NA	29.37758264	1.76	91	5.533646614	2.13	1.175951523	1.39	NA	-1.398871684	NA	NA	NA	NA	NA	NA	4/16/14	0	NA	1	0	2	0.764828139
PT380	8/24/17	PT38042971	White	Not Hispanic or Latino	49.28813931	2345.617405	1742.566396	10.4	2.215108748	OIND	non-MS	Male	8/24/17	NA	8/23/17	11	111	15	12	0.92	92.82872613	8/24/17	NA	NA	NA	NA	NA	30.77160494	1.8	99.7	5.9532038	NA	NA	NA	NA	NA	NA	NA	NA	NA	NA	NA	8/24/17	NA	NA	NA	NA	NA	NA
PT317	8/3/17	PT31742950	Black or African American	Not Hispanic or Latino	32.84963312	985.6515276	581.1942615	10.4	5.000017473	RR-MS	MS	Male	8/2/17	44	8/2/17	10	95	17	15	1.03	107.0627078	8/3/17	5	50	43.59649666	131.555552	Yes	22.38702135	1.834	75.3	5.291325669	8.24	3.583413474	4.63	18.98080832	0.609404658	0	1	0	0	0	1	8/2/17	1	29	2	0	3	0.741266724
PT317	3/1/18	PT31743160	Black or African American	Not Hispanic or Latino	33.42459752	682.7585283	272.6106719	9.640008291	4.160900272	RR-MS	MS	Male	NA	NA	NA	13	104	18	14	1.11	97.9187127	1/25/18	5	55	41.83610627	109.477776	No	24.83086899	1.848	84.8	5.649359063	8.24	3.625976338	4.63	16.90911467	1.828930016	0	1	0	0	0	1	1/25/18	0	2	2	0	3	0.693097989
PT270	10/30/19	PT27043768	White	Not Hispanic or Latino	65.77592816	1578.299588	678.0652961	18.72328868	6.301762092	SP-MS	MS	Female	10/30/19	36	10/30/19	17	102	20	17	0.69	90.53568974	10/30/19	5.5	55	45.22818725	189.04444	No	30.69310481	1.67	85.6	4.673470574	3.71	1.814935528	3.86	-0.780261282	1.174838077	4	8	0	3	4	1	10/31/19	NA	9	2	1	2	0.68188583
PT148	5/17/18	PT14843237	White	Not Hispanic or Latino	58.19187384	1579.920577	831.2024843	12.2	1.947163407	PP-MS	MS	Male	5/16/18	29	5/16/18	19	76	16	5	0.67	129.4082989	5/16/18	7	47	65.51982181	312.488876	No	26.54723793	1.803	86.3	5.532574445	8.33	3.756933339	9.07	24.44063808	0.352187119	4	17	1	6	10	0	5/16/18	NA	0	1	2	2	0.759397566
PT317	2/28/19	PT31743524	Black or African American	Not Hispanic or Latino	34.4212025	568.1194558	147.9175933	10.94224303	5.3232278	RR-MS	MS	Male	2/28/19	41	2/28/19	16	109	17	12	1.19	89.77260944	2/28/19	4	60	35.73500992	91.527776	No	25.34726046	1.828	84.7	5.571770666	7.78	3.628729603	4.15	10.09824688	1.457884127	1	0	0	0	0	0	2/28/19	0	0	2	0	3	0.700446765
PT090	11/2/18	PT09043406	White	Not Hispanic or Latino	60.28912496	1583.077335	795.2131377	23.05251648	12.24096806	RR-MS	MS	Female	NA	NA	NA	14	51	20	17	0.74	85.00438888	12/13/18	4	71	30.25905326	69.23888805	No	22.19156964	1.57	54.7	3.370844897	3.94	1.413093239	3.84	-12.25746211	NA	0	2	0	1	1	0	12/13/18	0	0	2	0	1	NA
PT402	4/9/14	PT40241738	White	Not Hispanic or Latino	47.5331289	911.1807599	333.3072335	9.38	1.550582129	RR-MS	MS	Male	3/27/14	48	4/9/14	19	65	20	13	1.11	75.29781443	3/27/14	2.5	86	17.57104187	35.5	No	38.40223744	1.67	107.1	5.760472175	1.8	1.440475934	1.3	-16.56163192	0.657392665	0	3	0	2	1	0	4/9/14	0	NA	1	0	0	0.704309712
PT092	9/30/05	PT09238625	White	Not Hispanic or Latino	54.019275	2015.078584	1338.554274	26.7	17.47434991	RR-MS	MS	Female	9/1/05	NA	9/30/05	21	85	20	11	0.8	79.44124134	7/18/05	2	90	15.32946107	13.2	No	24.5822152	1.561	59.9	3.519297219	1.96	0.849412569	5.45	-22.90885803	NA	0	0	0	0	0	0	7/28/05	2	NA	0	0	0	0.755810017
PT092	12/15/05	PT09238701	White	Not Hispanic or Latino	54.22735735	1380.572846	700.6190942	17.9	8.625653562	RR-MS	MS	Female	11/17/05	NA	12/15/05	19	87	22	11	0.8	79.37926528	11/17/05	3	93	17.88290061	10.6	No	NA	NA	NA	1.537805219	1.96	0.963513514	5.45	-20.57244134	NA	0	0	0	0	0	0	11/17/05	5	NA	NA	NA	NA	0.757964411
PT481	4/25/18	PT48143215	White	Unknown (individuals not reporting ethnicity)	62.61088599	1537.763215	704.1708354	10.3	-1.165647783	NIND	non-MS	Male	4/25/18	NA	4/23/18	NA	NA	NA	11	0.84	98.21659035	4/25/18	NA	NA	NA	NA	NA	32.71469015	1.87	114.4	6.685869581	NA	NA	NA	NA	NA	NA	NA	NA	NA	NA	NA	4/25/18	NA	NA	NA	NA	NA	NA
PT092	4/27/06	PT09238834	White	Not Hispanic or Latino	54.59150148	644.6861377	-41.31102108	46.7	37.33981564	RR-MS	MS	Female	3/31/06	NA	4/27/06	25	78	26	11	0.7	92.47827966	3/10/06	3	93	17.64210739	10.6	No	NA	NA	NA	1.614707692	1.96	1.147414762	5.23	-21.01424752	NA	0	0	0	0	0	0	3/10/06	0	NA	NA	NA	NA	0.755351619
PT475	7/25/13	PT47541480	White	Not Hispanic or Latino	62.97776804	1595.965314	754.908037	13.1	1.527431287	PP-MS	MS	Female	7/18/13	51	7/18/13	23	88	18	16	0.77	80.48237527	7/18/13	3.5	71	30.37737257	55.44444401	No	38.54318418	1.55	92.6	4.572579888	3.73	1.520258599	3.12	-13.80061278	-0.756483993	0	1	0	1	0	0	7/18/13	0	NA	1	0	2	0.750089494
PT092	4/4/13	PT09241368	White	Not Hispanic or Latino	61.52940532	756.1046074	-55.86633097	10.62141383	-0.534770073	RR-MS	MS	Female	3/13/13	NA	NA	NA	NA	NA	NA	NA	NA	3/13/13	2	87	18.38599605	20.116666	NA	27.71891199	1.588	69.9	3.921604945	0.71	0.853064578	2.19	-24.82428087	NA	0	1	0	0	1	0	3/13/13	0	NA	1	0	0	0.771701025
PT092	9/12/13	PT09241529	White	Not Hispanic or Latino	61.97021137	797.5961028	-23.11908156	13.4	2.11870158	RR-MS	MS	Female	9/12/13	61	9/11/13	30	92	NA	11	NA	NA	9/12/13	2	88	15.39076475	18.866666	No	NA	NA	NA	1.614707692	0.71	0.866087915	2.19	-28.14504644	-1.55719184	0	0	0	0	0	0	9/12/13	0	0	1	0	0	0.767198896
PT739	2/18/16	PT73942418	White	Not Hispanic or Latino	69.69116198	1597.666732	607.5773379	15.6	1.885051108	SP-MS	MS	Male	2/17/16	58	2/17/16	29	70	23	15	0.91	87.62337575	2/17/16	6.5	69	43.24578746	160.422216	No	34.24803883	1.81	112.2	6.391439973	6.32	1.280225121	6.19	-5.304674574	0.323721406	0	5	0	4	1	0	2/17/16	0	NA	1	0	2	0.659639818
PT294	11/23/10	PT29440505	White	Not Hispanic or Latino	38.15573322	10654.89867	10194.78006	10.2	4.024189985	OIND	non-MS	Female	12/2/10	NA	12/2/10	NA	NA	NA	16	0.6	118.8007447	12/7/10	3	85	21.93529679	31.8	No	23.4235496	1.69	66.9	4.115178685	NA	NA	NA	NA	NA	NA	NA	NA	NA	NA	NA	12/7/10	NA	NA	NA	NA	NA	NA
PT355	11/17/16	PT35542691	White	Not Hispanic or Latino	66.66027817	1604.300639	684.511213	13.6	0.897421075	SP-MS	MS	Female	11/16/16	45	11/16/16	12	115	17	20	0.58	110.3270369	11/16/16	6.5	54	55.31807203	190.355552	No	36.71698519	1.67	102.4	5.229214574	7.43	1.761638129	7.23	8.736825496	-0.729605346	0	12	2	6	4	0	11/16/16	NA	3	1	2	2	0.760137748
PT092	5/5/16	PT09242495	White	Not Hispanic or Latino	64.61504764	737.6689651	-137.5251063	13.2	1.137991674	RR-MS	MS	Female	5/4/16	66	5/4/16	18	82	16	15	0.7	89.36801796	5/4/16	2	88	15.3865425	16.8	No	22.68271482	1.588	57.2	3.501488945	0.53	0.867477733	1.83	-29.86588382	-1.806261147	0	0	0	0	0	0	5/4/16	0	0	1	0	0	0.762505714
PT092	8/24/17	PT09242971	White	Not Hispanic or Latino	65.9183003	903.5155598	0.161384565	17.1	4.63365021	RR-MS	MS	Female	8/3/17	55	8/3/17	15	68	19	11	0.59	108.4363162	8/3/17	4	67	31.60417937	79.049998	No	20.66030493	1.588	52.1	3.332780945	2.76	1.118188979	5.51	-14.45941431	-0.733667729	0	3	0	2	1	0	8/3/17	0	2	1	0	0	0.732806458
PT092	3/1/18	PT09243160	White	Not Hispanic or Latino	66.43576826	857.5127853	-57.27230964	14.2	1.569368476	RR-MS	MS	Female	2/28/18	62	2/28/18	18	51	19	15	0.7	88.86528954	2/28/18	4	67	31.30433425	66.777776	No	23.19823107	1.588	58.5	3.544492945	2.76	1.178310519	5.29	-15.13104447	-1.730495864	0	2	0	1	1	0	2/28/18	0	0	1	0	0	0.767000081
PT510	7/25/19	PT51043671	White	Not Hispanic or Latino	53.35943489	1608.256276	942.4929322	22.28446988	13.21155396	PP-MS	MS	Male	7/25/19	42	7/25/19	30	42	19	18	0.81	105.8034351	7/25/19	6.5	39	62.09804636	215.561106	No	23.94596626	1.778	75.7	5.103140927	8.69	NA	8.08	24.15679951	1.670958382	1	6	2	3	0	1	7/25/19	NA	0	2	1	3	0.656384122
PT505	3/14/13	PT50541347	White	Not Hispanic or Latino	45.4386157	919.8619953	370.6643636	9.375352615	1.950023734	SP-MS	MS	Female	3/14/13	42	3/14/13	21	65	13	9	0.74	90.02612662	3/14/13	4	83	25.11473893	62.05	No	20.11545771	1.67	56.1	3.697610574	4.9	1.647949964	2.45	-7.68022027	0.345759743	0	2	0	2	0	0	3/14/13	0	NA	2	0	1	0.742102126
PT505	3/13/14	PT50541711	White	Not Hispanic or Latino	46.43522068	545.3748888	-17.28529371	12.9	5.285067798	SP-MS	MS	Female	3/13/14	39	3/13/14	12	63	15	12	0.87	74.36079093	3/13/14	4.5	74	30.75628112	76.994444	No	20.62283737	1.7	59.6	3.9043873	4.8	1.676423182	2.37	-2.686188863	0.634295437	0	3	0	2	1	0	3/14/14	0	NA	2	0	1	0.733201422
PT523	10/26/17	PT52343034	White	Not Hispanic or Latino	64.19888293	1622.058818	755.6708095	19.5	7.564325913	PP-MS	MS	Female	10/25/17	61	10/25/17	13	79	17	21	0.68	92.52938195	10/25/17	2.5	78	22.40316221	61.9333321	No	24.24242424	1.65	66	3.966225713	1.99	1.512433831	4.72	-22.57887499	-1.286004971	1	3	1	0	0	2	10/25/17	NA	0	1	0	1	0.748719171
PT505	6/28/17	PT50542914	White	Not Hispanic or Latino	49.72894535	713.4391123	103.8937498	12.6	4.323316726	SP-MS	MS	Female	6/29/17	43	6/29/17	13	91	14	11	0.79	81.96738284	6/29/17	5.5	59	41.00982087	143.761108	No	20.90419501	1.68	59	3.823515155	4.9	1.975980255	2.38	5.42558444	0.730475134	0	28	0	24	4	0	6/29/17	0	2	2	1	2	0.711245877
PT517	4/16/14	PT51741745	White	Not Hispanic or Latino	47.59336327	799.2609495	220.5409731	10.7	2.858641553	RR-MS	MS	Male	4/16/14	61	4/16/14	20	118	22	16	1.07	78.53523727	4/16/14	1.5	89	13.28712955	21.3	No	27.26252363	1.84	92.3	5.860842018	1.8	1.554463343	1.93	-20.90780489	-0.264457684	0	2	0	1	1	0	4/16/14	0	NA	2	0	0	0.717867523
PT340	10/31/19	PT34043769	White	Not Hispanic or Latino	58.13163947	559.8413688	-187.7816303	15.75347667	5.516252775	RR-MS	MS	Male	10/31/19	49	10/31/19	23	99	26	19	0.96	85.46702817	10/31/19	2.5	81	20.79646842	40.9	No	25.58815576	1.72	75.7	4.907834571	2.16	1.016341255	2.34	-20.24535892	-0.507133004	0	1	1	0	0	0	10/31/19	NA	0	1	0	2	0.749518506
PT388	3/28/13	PT38841361	White	Not Hispanic or Latino	42.80746906	620.4120168	105.2293667	16.2	9.25286762	RR-MS	MS	Female	3/28/13	63	3/28/13	25	41	21	15	0.78	85.7518746	3/28/13	0	96	4.318022459	5	No	23.14528701	1.709	67.6	4.196961148	1.39	1.382282898	1.18	-26.76743711	-0.634215689	0	0	0	0	0	0	3/28/13	0	NA	2	0	0	0.74002174
PT098	6/11/15	PT09842166	Black or African American	Not Hispanic or Latino	56.77636622	684.8948008	-38.50764411	10.1	0.207844538	Healthy Donor	non-MS	Male	5/13/15	30	5/13/15	13	102	15	17	1.02	96.91778637	5/13/15	2	95	13.31485362	24.30000002	No	26.99780862	1.85	92.4	5.901529213	NA	NA	NA	NA	NA	NA	NA	NA	NA	NA	NA	5/13/15	NA	NA	NA	NA	NA	NA
PT128	4/20/17	PT12842845	Black or African American	Not Hispanic or Latino	45.85204249	866.24828	311.5054525	10	2.496596819	Healthy Donor	non-MS	Male	4/13/17	47	4/13/17	24	70	32	13	0.97	107.2376261	4/13/17	2	98	11.75805411	3	No	22.04367755	1.847	75.2	5.336578092	NA	NA	NA	NA	NA	NA	NA	NA	NA	NA	NA	4/13/17	NA	NA	NA	NA	NA	NA
PT388	3/20/14	PT38841718	White	Not Hispanic or Latino	43.78490855	687.087664	159.5220324	17.9	10.77892864	RR-MS	MS	Female	3/20/14	64	3/20/14	20	44	29	11	0.91	71.4490788	3/20/14	2	96	11.96077489	8	No	23.28224137	1.709	68	4.210193148	2.24	1.354965508	1.93	-19.75974334	0.106302252	0	0	0	0	0	0	3/20/14	0	NA	2	0	0	0.694593042
PT664	4/11/13	PT66441375	White	Not Hispanic or Latino	43.29481984	1134.677252	613.3572175	18.3	11.2666794	RR-MS	MS	Female	4/11/13	73	4/11/13	21	64	18	13	0.65	105.5895051	4/11/13	1.5	93	10.29308499	11.75	No	22.06704988	1.61	57.2	3.561581364	2.34	1.452465844	1.93	-21.10901447	-2.020240719	0	2	0	2	0	0	4/11/13	0	NA	1	0	1	0.787275361
PT403	5/8/14	PT40341767	White	Not Hispanic or Latino	52.81732559	635.1141569	-21.93642976	5.19	-3.759327032	RR-MS	MS	Female	5/7/14	51	5/8/14	38	90	36	12	0.54	125.6068296	5/7/14	3	75	25.66686858	54.5	No	33.705045	1.67	94	4.951342574	2.03	1.567759697	2.1	-11.92038199	-0.107519725	0	0	0	0	0	0	5/7/14	0	NA	2	0	1	0.72986455
PT652	4/3/14	PT65241732	White	Not Hispanic or Latino	58.47114226	632.8279603	-120.9883793	12.07622391	1.750689469	RR-MS	MS	Female	4/2/14	56	4/3/14	19	67	16	17	0.7	91.1983508	4/2/14	2	88	15.79112787	16.133332	Yes	33.48822304	1.58	83.6	4.353357503	0.91	1.334906955	1.83	-25.4695012	-1.439841865	0	0	0	0	0	0	4/2/14	0	NA	1	0	1	0.780524421
PT002	11/20/19	PT00243789	White	Not Hispanic or Latino	56.49162195	5460.95589	4742.541597	49.21774669	39.39659854	OIND	non-MS	Female	11/13/19	35	11/13/19	NA	NA	NA	13	0.82	76.51652384	11/13/19	5.5	58	42.3708264	131.45	No	20.67130667	1.583	51.8	3.309429416	NA	NA	NA	NA	NA	NA	NA	NA	NA	NA	NA	11/14/19	NA	NA	NA	NA	NA	NA
PT320	7/6/10	PT32040365	White	Not Hispanic or Latino	37.52327237	4182.108059	3729.006851	21.5	15.4222243	RR-MS	MS	Female	7/8/10	56	7/6/10	24	69	21	14	0.66	106.8027705	6/23/10	NA	NA	NA	NA	NA	19.91111111	1.5	44.8	2.8671215	4.27	2.097998471	4.21	NA	NA	NA	NA	NA	NA	NA	NA	6/23/10	0	3	2	0	2	NA
PT355	4/17/18	PT35543207	White	Not Hispanic or Latino	68.07304786	1670.668906	718.754555	13.66101535	0.496195471	SP-MS	MS	Female	4/5/18	47	4/5/18	18	148	25	23	0.65	96.33095062	4/5/18	6.5	59	53.94879367	182.333332	No	40.03673095	1.65	109	5.388665713	6.21	1.793517536	6.14	6.46921486	-1.106028826	1	24	3	20	1	0	4/5/18	NA	0	1	2	2	0.773092776
PT125	7/8/10	PT12540367	White	Hispanic or Latino	61.63892235	1040.027992	225.8933071	26.2	15.01286189	PP-MS	MS	Male	NA	NA	NA	NA	NA	NA	15	1.13	69.97167361	5/27/10	2	93	14.8800602	11.777776	No	24.78425752	1.83	83	5.52441188	1.13	1.622239919	5.23	-28.36579424	1.129723279	0	0	0	0	0	0	5/27/10	0	NA	2	0	1	0.688106353
PT640	11/21/19	PT64043790	More than one race	Not Hispanic or Latino	24.86310371	6443.195958	6110.08574	28.61187509	24.19983793	NIND	non-MS	Female	11/20/19	41	11/21/19	17	66	15	11	0.4	206.9399305	11/20/19	8	53	65.52297729	218.211108	No	27.68477759	1.524	64.3	3.570797634	NA	NA	NA	NA	NA	NA	NA	NA	NA	NA	NA	11/21/19	NA	NA	NA	NA	NA	NA
PT125	2/8/17	PT12542774	White	Hispanic or Latino	68.22910963	1341.67231	386.1411596	18.1	4.883097888	PP-MS	MS	Male	1/19/17	33	1/19/17	15	92	26	18	1	78.9387586	1/19/17	3.5	71	29.53932061	67.333332	No	27.59114933	1.83	92.4	5.82699788	2.05	2.250949719	5.96	-18.02742311	0.706751712	0	2	0	1	1	0	1/19/17	0	0	2	0	0	0.712744786
PT532	7/19/18	PT53243300	White	Not Hispanic or Latino	52.99255284	1686.382625	1026.528337	39.28717454	30.29808484	PP-MS	MS	Female	7/18/18	11	7/18/18	11	96	13	13	0.68	96.20395362	7/18/18	6.5	28	67.2234577	314.28888	NA	22.82624474	1.66	62.9	3.892938806	8.08	4.563383983	8.06	29.52235909	NA	2	26	1	20	4	1	7/19/18	NA	0	1	1	3	NA
PT125	3/7/18	PT12543166	White	Hispanic or Latino	69.30237652	1562.146715	581.3671312	30.25752113	16.6768149	PP-MS	MS	Male	3/7/18	42	3/7/18	17	90	20	29	1.22	62.543797	3/7/18	4.5	69	34.33181438	88.92222002	No	28.51682642	1.83	95.5	5.92678688	2.7	2.548005216	6.62	-13.96782617	-0.135423325	2	6	1	1	0	4	3/22/18	0	0	2	0	0	0.731684528
PT692	1/21/10	PT69240199	White	Not Hispanic or Latino	42.56926952	537.4054979	25.19623951	9.9	2.994608254	NIND	non-MS	Female	12/4/09	59	12/4/09	23	57	15	15	1.03	62.32627521	12/23/09	1.5	94	11.48147983	9.55	No	26.00208325	1.61	67.4	3.898997364	NA	NA	NA	NA	NA	NA	NA	NA	NA	NA	NA	12/23/09	NA	NA	NA	NA	NA	NA
PT076	2/1/18	PT07643132	White	Not Hispanic or Latino	61.31310919	1409.997525	602.2831071	9.9	-1.195300746	NIND	non-MS	Male	2/1/18	48	2/1/18	33	48	20	17	1.08	73.80249027	2/1/18	3	85	21.31940148	32.60000002	No	29.39622143	1.74	89	5.401848006	NA	NA	NA	NA	NA	NA	NA	NA	NA	NA	NA	2/1/18	NA	NA	NA	NA	NA	NA
PT366	5/14/15	PT36642138	White	Not Hispanic or Latino	66.78896068	1691.219102	768.5490064	19.7	6.955998309	PP-MS	MS	Male	5/13/15	44	5/13/15	15	70	16	13	0.98	81.13888393	5/13/15	6	65	46.15242668	114.02222	No	28.69265285	1.81	94	5.805581973	4.65	1.753350993	6.96	-0.512427021	-0.467933541	0	5	0	4	0	1	5/14/15	0	NA	2	1	2	0.748313465
PT532	7/7/16	PT53242558	White	Not Hispanic or Latino	50.96101194	1714.068539	1085.997933	33.3	24.76125875	PP-MS	MS	Female	7/6/16	19	7/6/16	12	103	14	13	0.84	75.98648951	7/6/16	6.5	47	55.68132975	183.011108	No	24.6407316	1.66	67.9	4.058338806	8.23	4.396848761	8.32	19.30015697	0.811797617	0	4	0	4	0	0	7/7/16	NA	NA	1	1	3	0.773934218
PT615	4/24/14	PT61541753	White	Not Hispanic or Latino	54.74208739	858.2256557	169.7136719	9.06	-0.335913034	SP-MS	MS	Male	4/23/14	48	4/24/14	38	61	27	19	1.17	68.85724441	4/23/14	2.5	81	21.42780939	29.35	No	32.65962176	1.71	95.5	5.512822416	1.86	1.401914373	0.93	-17.40999086	0.907312446	0	0	0	0	0	0	4/23/14	0	2	2	0	1	0.679283103
PT377	8/13/15	PT37742229	Black or African American	Not Hispanic or Latino	55.91391961	484.0839443	-224.3155887	9.81	0.131352541	PP-MS	MS	Female	8/13/15	NA	8/13/15	NA	NA	NA	NA	NA	NA	8/13/15	NA	NA	NA	NA	NA	NA	NA	NA	1.522246282	NA	NA	NA	NA	NA	NA	NA	NA	NA	NA	NA	8/13/15	NA	NA	NA	NA	NA	NA
PT286	3/29/18	PT28643188	Asian	Not Hispanic or Latino	54.43543971	612.378408	-71.02216964	9.8	0.476700173	NIND	non-MS	Female	3/28/18	30	3/28/18	NA	NA	NA	9	0.55	122.225314	3/28/18	4	76	30.24609519	47.6	No	31.60511138	1.588	79.7	4.245788945	NA	NA	NA	NA	NA	NA	NA	NA	NA	NA	NA	3/28/18	NA	NA	NA	NA	NA	NA
PT729	3/15/12	PT72940983	White	Not Hispanic or Latino	43.03197897	846.5320502	328.5310936	9.797123179	2.810418105	PP-MS	MS	Male	3/14/12	NA	3/14/12	39	76	20	10	0.86	103.14546	3/14/12	5.5	61	NA	147.888888	No	28.24808146	1.83	94.6	5.89781588	6.54	NA	6.06	NA	NA	0	51	0	24	27	0	3/15/12	NA	NA	NA	NA	NA	NA
PT615	11/30/17	PT61543069	White	Not Hispanic or Latino	58.34519768	1606.018531	854.5056849	15.8	5.50731446	SP-MS	MS	Male	11/30/17	46	11/30/17	36	65	25	24	1.27	61.83392652	11/30/17	4	75	29.04839262	67.133332	No	31.80465784	1.71	93	5.432347416	2.87	1.420085759	1.7	-12.13218703	0.88629548	0	4	1	2	1	0	11/30/17	0	2	2	0	1	0.680612818
PT615	4/12/18	PT61543202	White	Not Hispanic or Latino	58.7093418	1958.647372	1200.455104	19.45125746	9.063308838	SP-MS	MS	Male	4/12/18	45	4/12/18	35	62	22	21	1.18	67.22270088	4/12/18	4	75	28.76881722	74.433332	No	32.14664341	1.71	94	5.464537416	3.45	1.465054972	2.23	-12.64835291	0.850251728	0	5	1	3	1	0	4/12/18	0	1	2	0	2	0.684924434
PT233	12/20/12	PT23341263	White	Unknown (individuals not reporting ethnicity)	58.33972183	1289.717783	538.3049287	9.77	-0.5212597	OIND	non-MS	Male	12/20/12	NA	12/20/12	25	64	16	20	0.88	94.42599948	12/20/12	NA	NA	NA	NA	NA	25.76965571	1.83	86.3	5.63063888	NA	NA	NA	NA	NA	NA	NA	NA	NA	NA	NA	12/20/12	NA	NA	NA	NA	NA	NA
PT079	6/19/18	PT07943270	Unknown or Not reported	Unknown (individuals not reporting ethnicity)	40.78140401	2451.359107	1960.92638	9.74	3.140000842	NIND	non-MS	Female	6/19/18	NA	6/7/18	14	57	19	13	0.65	106.8967456	6/19/18	NA	NA	NA	NA	NA	22.95908766	1.63	61	3.743359007	NA	NA	NA	NA	NA	NA	NA	NA	NA	NA	NA	6/19/18	NA	NA	NA	NA	NA	NA
PT223	12/18/19	PT22343817	Asian	Not Hispanic or Latino	48.02047968	1002.181943	417.4241948	24.81879976	16.89224776	OIND	non-MS	Male	12/19/19	42	12/17/19	10	71	18	19	0.96	NA	12/19/19	3.5	78	26.44798739	43.633332	No	25.87429112	1.84	87.6	5.709549018	NA	NA	NA	NA	NA	NA	NA	NA	NA	NA	NA	12/19/19	NA	NA	NA	NA	NA	NA
PT483	3/15/18	PT48343174	White	Not Hispanic or Latino	60.78468952	702.9879289	-94.42125747	9.72	-1.227954606	Healthy Donor	non-MS	Male	3/15/18	33	3/15/18	19	71	21	10	0.64	135.2301236	3/15/18	3	88	21.12583541	54.188888	No	35.11231512	1.778	111	6.239447927	NA	NA	NA	NA	NA	NA	NA	NA	NA	NA	NA	3/15/18	NA	NA	NA	NA	NA	NA
PT253	1/9/20	PT25343839	White	Not Hispanic or Latino	62.52327237	7950.140101	7118.320561	45.81438252	34.37412163	PP-MS	MS	Female	1/8/20	26	1/8/20	34	61	22	15	0.53	124.0258766	1/8/20	6.5	59	49.2060303	182.611108	No	16.77099695	1.718	49.5	3.626442762	6.81	3.000959788	8.87	5.312665072	0.468099575	4	10	0	3	1	6	1/9/20	NA	9	2	1	2	0.754889323
PT615	4/25/19	PT61543580	White	Not Hispanic or Latino	59.74427774	1263.873507	486.3717153	14.68107374	4.017536077	SP-MS	MS	Male	4/25/19	48	4/25/19	25	59	16	24	1.21	65.07181025	4/25/19	3.5	71	28.35293878	72.027776	No	33.0534669	1.706	96.2	5.52251128	3.31	1.512335559	2.23	-13.7366464	0.717259184	0	4	1	2	1	0	4/25/19	0	0	2	0	2	0.682050708
PT560	11/3/05	PT56038659	White	Not Hispanic or Latino	42.50082138	3081.40092	2570.042906	21.8	14.90655624	RR-MS	MS	Female	10/6/05	NA	11/3/05	28	84	24	8	0.8	83.40436143	9/8/05	2	82	18.67497172	19.45	No	NA	NA	NA	1.970130079	2.49	1.552724424	3.09	-12.11163672	NA	0	1	0	1	0	0	9/8/05	2	NA	NA	NA	NA	0.800226958
PT082	3/13/15	PT08242076	White	Unknown (individuals not reporting ethnicity)	53.51549666	338.4973316	-329.7955807	9.68	0.571190105	OIND	non-MS	Female	3/13/15	NA	3/13/15	31	61	19	14	0.55	122.6476888	3/13/15	NA	NA	NA	NA	NA	30.84441596	1.58	77	4.135029503	NA	NA	NA	NA	NA	NA	NA	NA	NA	NA	NA	3/13/15	NA	NA	NA	NA	NA	NA
PT347	4/21/11	PT34740654	White	Not Hispanic or Latino	42.53367649	1750.647486	1238.881051	8.6	1.700823787	RR-MS	MS	Male	3/29/11	53	3/29/11	51	25	17	14	0.7	131.1505327	3/29/11	3.5	88	21.78043271	43.57222	Yes	25.28010986	1.79	81	5.315785879	4.55	2.019385213	5.93	-9.086225141	-0.119382993	0	0	0	0	0	0	3/29/11	0	NA	1	0	2	0.740808695
PT347	5/10/12	PT34741039	White	Not Hispanic or Latino	43.5877779	2524.407556	1999.363065	13.3	6.21435589	RR-MS	MS	Male	4/26/12	51	4/26/12	47	36	24	15	0.75	120.4983731	4/26/12	2	86	17.32435561	41.233332	NA	25.59220998	1.79	82	5.347975879	4.24	1.556555357	5.57	-14.2431793	-0.029527357	0	2	0	1	1	0	4/26/12	1	NA	1	0	2	0.73991478
PT347	4/24/14	PT34741753	White	Not Hispanic or Latino	45.54265688	2327.469089	1776.881219	12.8	5.355100112	RR-MS	MS	Male	4/17/14	46	4/24/14	32	30	20	14	0.87	100.6123314	4/17/14	3.5	82	24.13188366	71.4944401	No	25.99794014	1.79	83.3	5.389822879	4.8	1.556342183	5.75	-8.718220691	0.107704613	0	2	0	1	1	0	4/17/14	0	NA	1	0	2	0.743644574
PT347	1/3/19	PT34743468	White	Not Hispanic or Latino	50.23819954	1255.742808	638.6075312	18.58554489	10.20153382	RR-MS	MS	Male	12/6/18	49	12/6/18	17	27	16	17	0.93	91.35046339	12/6/18	4.5	75	30.57828252	105.7833281	No	27.34586263	1.72	80.9	5.075222571	4.1	1.472436459	4.51	-5.285237411	0.505078627	0	6	1	2	2	1	12/6/18	0	0	1	0	2	0.705793311
PT564	6/16/11	PT56440710	White	Not Hispanic or Latino	26.57978316	833.4898953	486.1899749	4.74	0.132117086	RR-MS	MS	Female	7/14/11	74	7/14/11	21	45	12	10	0.56	138.3797135	4/14/11	2	94	13.63491731	18.45	No	21.484375	1.6	55	3.4612856	4.67	1.841963765	2.41	-6.795076304	NA	0	0	0	0	0	0	4/14/11	0	NA	2	0	2	NA
PT199	10/14/11	PT19940830	White	Not Hispanic or Latino	33.23568065	1762.21773	1353.948416	6.691077332	1.238094757	SP-MS	MS	Male	10/14/11	44	10/14/11	23	69	5	14	0.76	125.3633945	10/14/11	6.5	52	52.0383322	169.133332	NA	24.61810377	1.78	78	5.184145009	9.37	2.573945454	7.95	27.17182237	1.819512236	6	10	0	3	1	6	10/14/11	NA	NA	2	1	2	0.673609649
PT382	7/10/14	PT38241830	Black or African American	Not Hispanic or Latino	47.97667287	1199.488939	615.3533367	9.61	1.692228233	OIND	non-MS	Male	7/9/14	50	6/26/14	12	94	18	12	0.95	108.8501513	7/9/14	1.5	94	10.62398313	15	No	23.35761431	1.71	68.3	4.637254416	NA	NA	NA	NA	NA	NA	NA	NA	NA	NA	NA	7/10/14	NA	NA	NA	NA	NA	NA
PT616	3/7/13	PT61641340	Black or African American	Unknown (individuals not reporting ethnicity)	47.96024532	886.5595065	302.657039	9.6	1.685518311	OIND	non-MS	Female	3/7/13	NA	3/4/13	29	99	20	18	0.86	90.59194783	3/7/13	NA	NA	NA	NA	NA	40.66294846	1.59	102.8	5.015331692	NA	NA	NA	NA	NA	NA	NA	NA	NA	NA	NA	3/7/13	NA	NA	NA	NA	NA	NA
PT564	6/28/12	PT56441088	White	Not Hispanic or Latino	27.61471909	580.7273766	224.5824754	4.99	0.259871387	RR-MS	MS	Female	6/7/12	82	NA	NA	NA	NA	NA	NA	NA	6/7/12	1.5	93	11.70788827	15.4	NA	22.8125	1.6	58.4	3.5737576	4.53	1.781842049	2.19	-9.469233179	-1.735320353	0	0	0	0	0	0	6/7/12	0	NA	2	0	2	0.769986284
PT564	5/2/13	PT56441396	White	Not Hispanic or Latino	28.45800022	959.4485032	595.9302884	7.14	2.3078698	RR-MS	MS	Female	5/2/13	72	5/2/13	44	66	15	7	0.66	112.9697253	5/2/13	1	95	9.439858752	5	No	22.2265625	1.6	56.9	3.5241376	4.53	1.717865799	2.05	-12.32251283	-1.086364327	0	0	0	0	0	0	5/2/13	2	NA	2	0	2	0.761421598
PT532	7/13/17	PT53242929	White	Not Hispanic or Latino	51.97678239	1787.624482	1143.858156	47.4	38.63897774	PP-MS	MS	Female	7/12/17	12	7/12/17	13	99	16	13	0.84	75.68264557	7/12/17	6.5	49	56.77843791	201.899996	No	NA	NA	NA	1.812206806	8.18	4.589394306	8.25	19.73730221	1.346723542	2	5	0	4	1	0	7/12/17	NA	0	1	1	3	0.762876312
PT712	8/18/04	PT71238217	White	Not Hispanic or Latino	27.89124959	7347.27991	6988.733766	29.7	24.93666233	RR-MS	MS	Female	8/5/04	NA	8/18/04	NA	NA	NA	7	NA	NA	6/10/04	0	100	2.710826708	0	No	21.953125	1.6	56.2	3.5009816	0.96	1.676412281	0.46	-18.56057516	NA	0	0	0	0	0	0	6/10/04	14	NA	NA	NA	NA	0.670777036
PT712	10/14/04	PT71238274	White	Not Hispanic or Latino	28.04731136	10038.57558	9678.667137	98.2	93.41781776	RR-MS	MS	Female	9/17/04	NA	10/14/04	15	56	18	12	0.9	79.21391655	9/17/04	1.5	96	10.12629381	12.444444	No	21.640625	1.6	55.4	3.4745176	4.53	1.532721465	2.58	-11.32121675	NA	0	0	0	0	0	0	9/17/04	14	NA	NA	NA	NA	0.779424157
PT712	2/25/05	PT71238408	White	Not Hispanic or Latino	28.41419341	3451.466594	3088.33514	30.2	25.37322234	RR-MS	MS	Female	2/3/05	NA	2/25/05	18	67	22	9	0.8	90.50774526	12/23/04	NA	NA	NA	NA	NA	22.65625	1.6	58	3.5605256	2.94	1.504156159	1.44	NA	NA	NA	NA	NA	NA	NA	NA	12/23/04	0	0	1	0	0	0.77411122
PT323	12/29/05	PT32338715	White	Not Hispanic or Latino	41.89573979	926.053319	422.1590427	16.4	9.611281321	RR-MS	MS	Female	12/1/05	NA	12/29/05	18	103	25	13	0.7	97.58333193	11/3/05	2	89	15.21891996	10.6	No	NA	NA	60.8	2.194564	2.49	1.421730842	1.05	-15.17455693	NA	0	0	0	0	0	0	11/3/05	0	NA	NA	NA	NA	0.74289592
PT164	9/27/17	PT16443005	White	Not Hispanic or Latino	56.00427116	939.3277574	229.3711944	10.8	1.09920287	RR-MS	MS	Female	9/27/17	19	9/27/17	11	68	14	15	0.73	87.65078082	9/27/17	5	64	38.57435051	112.655552	No	29.33609543	1.73	87.8	4.931509024	4.96	2.031114218	4.25	-1.085290345	2.253223162	0	7	1	3	2	1	9/27/17	0	2	1	0	2	0.686239512
PT164	11/1/18	PT16443405	White	Not Hispanic or Latino	57.09944146	1024.525446	295.4214137	14.1	4.126656648	RR-MS	MS	Female	11/1/18	27	11/1/18	12	67	15	13	0.61	107.4118919	11/1/18	5.5	53	44.38905192	165.055552	No	NA	NA	NA	2.027085024	5.63	1.614076048	4.76	4.017860751	1.803826725	0	6	1	3	1	1	11/1/18	0	0	2	0	2	0.68640866
PT314	10/27/16	PT31442670	Black or African American	Not Hispanic or Latino	51.56609353	342.8958035	-294.4778537	13.5	4.829537222	RR-MS	MS	Female	10/26/16	48	10/26/16	20	50	19	12	0.61	132.6871134	10/26/16	3.5	73	28.8242638	40.43888805	No	35.03963569	1.54	83.1	4.23281921	1.41	0.84165603	1.05	-7.950040529	0.066835323	0	1	0	1	0	0	10/26/16	0	0	1	0	1	0.730781828
PT234	4/10/14	PT23441739	White	Not Hispanic or Latino	62.33435549	1795.137199	967.1275246	21.3	9.914288479	PP-MS	MS	Male	4/10/14	39	4/9/14	17	62	14	22	0.83	99.67206011	4/9/14	6.5	63	45.83536826	159.611108	No	26.96381436	1.73	80.7	5.101537367	6.97	0.97098619	6.14	2.064745464	0.460148911	0	15	1	8	6	0	4/10/14	0	NA	2	1	1	0.718192968
PT314	12/20/17	PT31443089	Black or African American	Not Hispanic or Latino	52.71328442	439.009234	-216.382295	10.9	1.974198784	RR-MS	MS	Female	12/20/17	49	12/20/17	10	48	13	16	0.69	114.5837436	12/20/17	3.5	69	30.44162933	64.70000001	No	32.92741548	1.58	82.2	4.307045503	3.51	1.227573796	2.74	-7.079802835	-0.041050272	0	1	0	1	0	0	12/20/17	0	1	1	0	2	0.732096966
PT040	7/20/05	PT04038553	White	Not Hispanic or Latino	36.29394371	5172.714743	4732.948714	26.1	20.20834598	SP-MS	MS	Female	6/30/05	NA	7/20/05	25	71	27	4	0.7	100.4684704	5/5/05	2.5	81	23.41718205	60.222222	No	39.36918966	1.63	104.6	5.185647007	7.15	1.812566673	8.05	-3.301137467	NA	0	2	0	2	0	0	5/5/05	0	NA	NA	NA	NA	NA
PT040	9/8/05	PT04038603	White	Not Hispanic or Latino	36.43084	7311.523234	6870.291853	24	18.087905	SP-MS	MS	Female	9/8/05	NA	9/8/05	23	62	25	9	0.8	86.05481469	9/8/05	3.5	67	32.67366123	80	No	38.35296774	1.63	101.9	5.096331007	7.63	1.60941397	8.5	5.731203364	NA	0	7	1	4	2	0	9/8/05	6	NA	NA	NA	NA	0.788454299
PT591	3/17/16	PT59142446	White	Not Hispanic or Latino	65.28583945	1812.058538	922.4816897	14.6	2.331540042	SP-MS	MS	Male	3/17/16	28	3/16/16	20	74	24	14	0.82	100.1312446	3/16/16	5	65	37.4101599	145.2444401	No	33.89335281	1.85	116	6.661213213	4.82	1.065400073	5.87	-8.278090994	1.454462011	0	15	1	6	4	4	3/17/16	0	0	1	0	2	0.690189704
PT024	7/2/15	PT02442187	White	Unknown (individuals not reporting ethnicity)	44.56521739	328.1220724	-209.5424399	9.37	2.106948916	NIND	non-MS	Female	7/2/15	NA	7/1/15	75	86	44	13	0.63	108.8277103	7/2/15	NA	NA	NA	NA	NA	27.12031558	1.56	66	3.718483738	NA	NA	NA	NA	NA	NA	NA	NA	NA	NA	NA	7/2/15	NA	NA	NA	NA	NA	NA
PT313	2/16/05	PT31338399	White	Not Hispanic or Latino	36.01741321	1202.700556	765.8797125	6.29	0.439421448	RR-MS	MS	Male	2/3/05	NA	2/16/05	NA	NA	NA	11	NA	NA	1/6/05	2.5	88	17.13336898	15.15000006	No	30.26508511	1.815	99.7	6.007144842	3.39	1.259042843	4.18	-9.467544734	NA	0	0	0	0	0	0	1/6/05	5	NA	NA	NA	NA	0.7481326
PT589	6/28/04	PT58938166	White	Hispanic or Latino	43.18530281	7179.127064	6659.192556	22.5	15.48614021	SP-MS	MS	Male	6/4/04	NA	6/28/04	42	74	32	17	1	86.60483851	4/1/04	3	66	29.91046	48.544444	No	NA	NA	NA	2.957440889	5.21	2.631466248	4.35	-1.26394336	NA	0	1	0	1	0	0	4/1/04	4	NA	NA	NA	NA	NA
PT589	8/19/04	PT58938218	White	Hispanic or Latino	43.32767495	2939.923167	2418.186756	10.8	3.760830628	SP-MS	MS	Male	8/19/04	NA	8/19/04	65	70	35	11	1	86.54699332	8/19/04	3.5	64	32.63709243	62.888888	No	NA	NA	NA	2.957440889	5.21	1.899237592	4.13	1.213646463	NA	0	1	0	1	0	0	8/19/04	1	NA	NA	NA	NA	0.692860022
PT518	8/4/16	PT51842586	More than one race	Hispanic or Latino	36.50202607	490.820087	48.82479371	9.3	3.377247682	OIND	non-MS	Male	8/3/16	53	8/1/16	81	57	28	16	0.96	93.93854963	8/3/16	1	98	7.708651858	2	No	37.62767519	1.702	109	5.921759234	NA	NA	NA	NA	NA	NA	NA	NA	NA	NA	NA	8/3/16	NA	NA	NA	NA	NA	NA
PT105	4/20/17	PT10542845	More than one race	Hispanic or Latino	33.77778995	541.8371315	128.1540009	9.29	3.761712541	Healthy Donor	non-MS	Female	4/13/17	53	4/13/17	16	74	16	16	0.76	92.72530597	4/13/17	1.5	95	10.08975159	9	No	19.765625	1.6	50.6	3.3157336	NA	NA	NA	NA	NA	NA	NA	NA	NA	NA	NA	4/13/17	NA	NA	NA	NA	NA	NA
PT589	12/13/17	PT58943082	White	Hispanic or Latino	56.64494579	1028.860378	307.7644457	10.22140126	0.362081969	SP-MS	MS	Male	12/14/17	26	12/14/17	56	101	38	21	0.88	94.99185673	12/14/17	6.5	51	54.54778145	198.761108	No	33.39934024	1.858	115.3	6.668947889	7.62	2.209423294	6.79	14.47010478	1.212217987	2	8	2	4	2	0	12/14/17	0	0	1	0	2	0.722770633
PT589	8/23/19	PT58943700	White	Hispanic or Latino	58.3369839	1118.072567	366.7097037	12.27345738	1.982910529	SP-MS	MS	Male	7/25/19	25	7/25/19	43	89	29	9	0.82	102.4725682	7/25/19	6.5	54	56.63774091	199.199998	No	29.4045236	1.857	101.4	6.217709137	6.26	NA	7.54	15.51408528	2.230373579	5	9	2	6	1	0	7/25/19	0	0	2	2	2	0.666734982
PT433	5/8/14	PT43341767	White	Not Hispanic or Latino	65.58974921	1856.481456	960.310758	19.5	7.13684529	PP-MS	MS	Male	5/1/14	50	4/30/14	39	97	32	14	0.95	84.41780618	5/1/14	6.5	59	51.28824438	140.255552	No	31.84828261	1.97	123.6	7.387871354	6.25	3.211132331	8.25	5.413211531	-0.381182465	0	4	1	2	1	0	5/1/14	NA	NA	2	2	2	0.728121007
PT303	2/6/13	PT30341311	Black or African American	Not Hispanic or Latino	44.38999014	2437.223509	1901.843517	9.24	2.009076565	OIND	non-MS	Female	1/30/13	NA	2/6/13	NA	NA	NA	NA	NA	NA	2/6/13	NA	NA	NA	NA	NA	23.62461896	1.66	65.1	3.965714806	NA	NA	NA	NA	NA	NA	NA	NA	NA	NA	NA	2/6/13	NA	NA	NA	NA	NA	NA
PT597	5/19/04	PT59738126	White	Not Hispanic or Latino	28.56477932	6280.101854	5915.639182	19.90443233	15.05923043	RR-MS	MS	Male	4/29/04	NA	5/19/04	NA	NA	NA	NA	NA	NA	3/4/04	NA	NA	NA	NA	NA	NA	NA	NA	2.503804367	7.69	2.699899253	7.4	NA	NA	NA	NA	NA	NA	NA	NA	3/4/04	1	NA	NA	NA	NA	0.854715281
PT597	6/2/04	PT59738140	White	Not Hispanic or Latino	28.60311028	6509.504564	6144.702258	27.9	23.05009707	RR-MS	MS	Male	6/3/04	NA	6/2/04	22	35	19	11	0.9	106.3328882	6/3/04	2.5	80	21.86774081	36.522222	No	20.44839453	1.73	61.2	4.473832367	6.81	1.449737144	6.61	0.009309941	NA	0	0	0	0	0	0	6/3/04	2	NA	1	1	3	0.814063524
PT597	7/16/04	PT59738184	White	Not Hispanic or Latino	28.72357902	5519.678153	5153.806364	29.3	24.4352927	RR-MS	MS	Male	7/16/04	NA	7/16/04	17	41	22	10	1.1	84.28024183	7/16/04	2	80	19.57778619	28.544444	No	20.81593104	1.73	62.3	4.509241367	6.81	1.014521782	6.61	-2.357136339	NA	0	0	0	0	0	0	7/16/04	1	NA	NA	NA	NA	0.774061393
PT597	12/1/04	PT59738322	White	Not Hispanic or Latino	29.10141277	4613.335868	4244.089409	25.2	20.28856705	RR-MS	MS	Male	11/5/04	NA	12/1/04	13	35	18	9	0.9	105.9607309	10/8/04	NA	NA	NA	NA	NA	20.81593104	1.73	62.3	4.509241367	6.81	1.263482145	6.37	NA	NA	NA	NA	NA	NA	NA	NA	10/8/04	0	NA	NA	NA	NA	0.775957507
PT493	8/2/05	PT49338566	White	Not Hispanic or Latino	34.66487789	4131.981833	3709.284443	13.1	7.446236608	RR-MS	MS	Male	8/4/05	NA	8/2/05	18	45	22	15	0.9	102.2637933	5/16/05	2	93	12.66003089	9.488888	No	25.79438003	1.73	77.2	4.988872367	4.88	1.350081919	5.23	-12.99629978	NA	0	0	0	0	0	0	5/16/05	5	NA	NA	NA	NA	NA
PT493	10/5/05	PT49338630	White	Not Hispanic or Latino	34.84010514	2184.117896	1759.616814	8.37	2.691116424	RR-MS	MS	Male	9/8/05	NA	10/5/05	14	49	22	11	0.9	102.1591739	9/8/05	1	93	8.541394728	5.444444	No	NA	NA	NA	2.503804367	3.6	0.996210577	3.98	-17.31950666	NA	0	0	0	0	0	0	9/8/05	1	NA	NA	NA	NA	0.75807536
PT203	4/13/04	PT20338090	White	Not Hispanic or Latino	45.36195378	573.9951721	25.8196799	12.1	4.689058934	RR-MS	MS	Female	3/18/04	NA	4/13/04	NA	NA	NA	11	0.9	71.84804936	1/15/04	1.5	94	11.05130246	7.9	No	30.24221453	1.7	87.4	4.8240113	2.13	0.888488834	4.18	-21.53552828	NA	0	0	0	0	0	0	1/15/04	1	NA	NA	NA	NA	0.78501349
PT203	5/17/04	PT20338124	White	Not Hispanic or Latino	45.45504326	1149.074725	599.6578153	16.4	8.971584385	RR-MS	MS	Female	5/27/04	NA	5/17/04	NA	NA	NA	14	NA	NA	5/27/04	2	90	15.03237148	12.9	No	30.83044983	1.7	89.1	4.8802473	2.02	0.881084522	4.18	-17.79104973	NA	0	0	0	0	0	0	5/27/04	0	NA	NA	NA	NA	NA
PT203	10/15/04	PT20338275	White	Not Hispanic or Latino	45.86847005	627.7556304	72.79131111	9.66	2.153477628	RR-MS	MS	Female	9/16/04	NA	10/15/04	28	70	27	14	0.7	95.80512271	8/19/04	1.5	95	11.50694609	6.4	No	30.8650519	1.7	89.2	4.8835553	2.02	0.834514363	4.18	-21.46590069	NA	0	0	0	0	0	0	8/19/04	0	NA	NA	NA	NA	0.784561894
PT203	3/3/16	PT20342432	White	Not Hispanic or Latino	57.25002738	992.6634643	260.8865795	12.8	2.788587496	RR-MS	MS	Female	2/25/16	53	2/25/16	20	57	18	16	0.67	96.34518008	2/25/16	3	78	24.03512337	45.933332	No	32.41503395	1.702	93.9	5.045213341	1.69	0.37464808	2.66	-16.42145384	-1.353332431	0	3	1	1	1	0	2/25/16	1	NA	0	0	0	0.78628813
PT057	7/1/05	PT05738534	White	Not Hispanic or Latino	36.95652174	4364.534262	3917.630409	28.6	22.60875043	RR-MS	MS	Female	6/2/05	NA	7/1/05	NA	NA	NA	NA	NA	NA	5/2/05	2	88	16.53198067	12.544444	No	26.38937174	1.617	69	3.971393747	4.41	1.402212365	5.45	-10.6452888	NA	0	0	0	0	0	0	5/5/05	13	NA	NA	NA	NA	0.706551167
PT135	9/12/19	PT13543720	White	Not Hispanic or Latino	60.54375205	1894.38339	1101.629219	9.20103858	-1.680383372	SP-MS	MS	Male	9/11/19	38	9/12/19	16	77	15	19	0.97	83.75692071	9/11/19	6	53	47.92772116	153.166664	No	27.43880807	1.843	93.2	5.901010845	5.82	0.845190666	4.72	5.320483127	0.684249798	2	5	0	2	1	2	9/12/19	NA	0	2	2	2	0.711431957
PT057	9/8/05	PT05738603	White	Not Hispanic or Latino	37.14543862	3555.753471	3106.793309	12.1	6.080046127	RR-MS	MS	Female	8/12/05	NA	9/8/05	19	66	27	12	0.8	85.71613963	8/12/05	NA	NA	NA	NA	NA	26.73358093	1.617	69.9	4.001165747	3.23	1.939961533	4.18	NA	NA	NA	NA	NA	NA	NA	NA	8/12/05	9	NA	NA	NA	NA	NA
PT057	1/26/06	PT05738743	White	Not Hispanic or Latino	37.52874822	1268.416232	815.2547285	8.27	2.191382228	RR-MS	MS	Female	1/6/06	NA	1/26/06	27	65	28	14	0.8	85.53768855	12/2/05	1	95	8.97120073	4.5	No	NA	NA	NA	1.688873747	3.23	1.134892371	4.18	-18.58674816	NA	0	0	0	0	0	0	12/2/05	2	NA	NA	NA	NA	0.697073687
PT057	3/3/16	PT05742432	White	Not Hispanic or Latino	47.6289563	520.5532314	-58.66750264	7.38	-0.4684228	RR-MS	MS	Female	3/2/16	38	3/2/16	NA	NA	NA	19	0.67	100.006029	3/2/16	1.5	84	15.82317806	17	No	29.90795464	1.617	78.2	4.275729747	1.8	1.50884472	1.93	-18.39310289	0.017049589	0	2	0	2	0	0	3/2/16	0	NA	3	0	2	0.768440024
PT311	1/16/20	PT31143846	White	Hispanic or Latino	64.7382543	1899.708499	1021.890238	53.08388292	40.9842171	PP-MS	MS	Female	1/16/20	39	1/16/20	15	70	21	25	0.69	90.8284144	1/16/20	6.5	62	46.02981992	157.12222	No	21.80425613	1.614	56.8	3.559453468	6.38	1.376954203	8.5	0.695565308	-0.782984302	2	4	1	3	0	0	1/16/20	NA	0	1	1	2	0.783348087
PT057	3/2/17	PT05742796	White	Not Hispanic or Latino	48.62556127	795.843153	202.4239081	7.757964357	-0.290865329	RR-MS	MS	Female	3/1/17	37	3/1/17	26	61	22	17	0.8	81.15679039	3/1/17	1.5	80	17.60330068	23	No	31.93496435	1.617	83.5	4.451053747	1.67	1.499370382	1.83	-17.26049106	0.540858939	0	2	0	2	0	0	3/1/17	0	0	3	0	1	0.740748222
PT274	8/30/13	PT27441516	White	Not Hispanic or Latino	44.95674077	3379.208162	2836.403889	14.4	7.064646958	OIND	non-MS	Female	9/26/13	54	8/30/13	36	53	19	8	0.48	148.6789643	9/26/13	1	96	9.608285253	9.6	No	31.11823242	1.54	73.8	3.92517521	NA	NA	NA	NA	NA	NA	NA	NA	NA	NA	NA	9/26/13	NA	NA	NA	NA	NA	NA
PT013	11/7/13	PT01341585	White	Not Hispanic or Latino	64.50279268	1930.109556	1057.299582	20	7.972199786	PP-MS	MS	Male	11/6/13	33	11/6/13	23	80	16	15	0.74	113.0007319	11/6/13	7	51	65.16563725	222.633332	Yes	24.2574092	1.73	72.6	4.840798367	8.19	3.565275216	8.24	19.98614483	0.270343737	0	32	2	24	2	4	11/6/13	NA	NA	2	1	2	0.74262635
PT674	9/19/13	PT67441536	White	Not Hispanic or Latino	44.26130763	488.9782468	-44.73023491	15.5721027	8.364682467	SP-MS	MS	Female	NA	NA	NA	17	73	15	11	0.66	103.3634233	7/18/13	6	66	43.97055746	177.611104	No	21.97352766	1.64	59.1	3.709065158	7.99	2.1185979	4.86	12.05258402	-0.613793299	0	3	0	2	1	0	9/18/13	1	0	1	1	3	0.75
PT299	11/16/17	PT29943055	White	Not Hispanic or Latino	22.18541233	5906.250604	5594.125051	8.99	4.866959272	NIND	non-MS	Female	11/16/17	NA	11/13/17	23	202	19	8	0.86	87.55662114	11/16/17	NA	NA	NA	NA	NA	29.66049383	1.8	96.1	5.4390632	NA	NA	NA	NA	NA	NA	NA	NA	NA	NA	NA	11/16/17	NA	NA	NA	NA	NA	NA
PT451	7/12/17	PT45142928	Black or African American	Not Hispanic or Latino	42.37213887	1933.551553	1423.790051	23.10739847	16.23636097	SP-MS	MS	Female	7/12/17	36	7/12/17	7	47	12	13	0.83	96.78124318	7/12/17	6.5	46	60.14832473	233.06666	No	22.46530612	1.75	68.8	4.367677438	8.9	3.921912933	8.25	29.34570641	0.404936873	0	9	0	6	2	1	7/12/17	NA	18	2	2	3	0.760855053
PT483	9/15/16	PT48342628	White	Not Hispanic or Latino	59.28978206	463.5489687	-305.4131471	8.99	-1.551622684	Healthy Donor	non-MS	Male	8/18/16	29	8/18/16	17	70	23	15	0.78	108.202512	8/24/16	2.5	90	18.02164798	20.6	No	34.40222194	1.78	109	6.182035009	NA	NA	NA	NA	NA	NA	NA	NA	NA	NA	NA	8/18/16	NA	NA	NA	NA	NA	NA
PT011	12/1/10	PT01140513	White	Not Hispanic or Latino	57.63333698	1178.913561	440.288754	8.98105382	-1.127918982	SP-MS	MS	Female	11/5/10	31	NA	NA	NA	NA	NA	NA	NA	11/7/10	3.5	78	27.4170602	36	No	35.4296875	1.6	90.7	4.6422416	2.87	1.546960058	4.92	-13.25831873	0.105903083	0	6	0	2	3	1	11/3/10	NA	0	NA	NA	NA	0.768267165
PT479	9/5/13	PT47941522	White	Not Hispanic or Latino	56.82017304	1269.761187	545.5882666	9.09	-0.813125138	PP-MS	MS	Female	NA	NA	NA	30	100	14	13	0.61	107.5556988	8/1/13	6	64	42.53011993	122.84444	No	28.22030041	1.69	80.6	4.568374685	6.43	0.648749828	6.59	2.40263474	-0.901512386	0	2	0	2	0	0	8/1/13	0	NA	0	1	2	0.790830032
PT232	1/16/20	PT23243846	White	Not Hispanic or Latino	49.65775928	999.9434174	391.4515481	10.59419445	2.332404132	OIND	non-MS	Female	1/15/20	44	1/15/20	10	52	20	16	0.82	78.54120382	1/15/20	4	65	32.75317503	75.238888	No	31.34295062	1.64	84.3	4.542681158	NA	NA	NA	NA	NA	NA	NA	NA	NA	NA	NA	1/16/20	NA	NA	NA	NA	NA	NA
PT523	9/5/13	PT52341522	White	Not Hispanic or Latino	60.0591392	1185.277975	401.8045976	14.3	3.551177414	PP-MS	MS	Female	8/8/13	55	8/8/13	17	92	12	22	0.7	90.72712986	8/8/13	3.5	80	25.75422332	57.483332	No	23.61799816	1.65	64.3	3.909989713	2.57	1.417856265	5.75	-16.49012405	-1.634374395	0	2	0	0	0	2	8/8/13	0	NA	0	0	2	0.791834406
PT601	2/13/20	PT60143874	Black or African American	Not Hispanic or Latino	72.81239733	1952.030861	883.9259399	21.07830992	6.236418963	SP-MS	MS	Male	2/13/20	NA	2/13/20	15	59	20	18	0.93	102.4810871	2/13/20	6.5	35	65.08032993	239.138884	No	29.73630602	1.88	105.1	6.425199157	6.14	NA	6.03	14.50017063	4.230183769	7	13	2	9	1	1	2/21/20	NA	0	3	1	2	0.605291858
PT328	9/5/13	PT32841522	White	Not Hispanic or Latino	45.63300843	1353.066136	801.2680986	13.6	6.138062393	CIS	non-MS	Female	8/8/13	47	8/8/13	24	124	13	15	0.62	110.3605432	8/8/13	2.5	82	22.07129	28.444444	No	37.15134888	1.62	97.5	4.922569121	NA	NA	NA	NA	NA	NA	NA	NA	NA	NA	NA	8/8/13	NA	NA	NA	NA	NA	NA
PT643	12/13/18	PT64343447	White	Not Hispanic or Latino	61.16799912	1974.17495	1169.303658	9.733692425	-1.320948996	RR-MS	MS	Male	12/12/18	57	12/12/18	28	99	21	16	0.88	93.52374151	12/12/18	3	89	19.101509	29.938888	No	27.06207219	1.766	84.4	5.341719604	2.4	0.594580187	2.37	-23.91131271	0.642701603	1	8	0	3	1	4	12/13/18	NA	0	2	0	0	0.658060565
PT328	12/8/16	PT32842712	White	Not Hispanic or Latino	48.89114007	2004.5689	1407.307601	27.1	18.99690697	CIS	non-MS	Female	12/7/16	48	12/7/16	24	83	27	14	0.57	119.8756275	12/7/16	2.5	78	23.66174709	41.827776	No	38.75171468	1.62	101.7	5.061505121	NA	NA	NA	NA	NA	NA	NA	NA	NA	NA	NA	12/8/16	NA	NA	NA	NA	NA	NA
PT629	10/10/13	PT62941557	White	Not Hispanic or Latino	54.52305333	933.7938418	248.9367468	12.4	3.056010995	SP-MS	MS	Female	NA	NA	NA	30	79	14	15	0.59	112.7401312	8/15/13	6	58	45.60686108	142.999996	No	25.91087241	1.66	71.4	4.174118806	6.86	1.098287652	5.78	7.009209069	2.308608511	0	6	0	6	0	0	8/15/13	0	NA	2	0	2	0.688585219
PT521	8/21/15	PT52142237	White	Not Hispanic or Latino	42.32011828	763.4739022	254.3563821	8.88	2.017999671	CIS	non-MS	Female	8/20/15	48	8/20/15	14	107	19	14	0.77	87.24200844	8/20/15	2	88	15.02174516	30.4	No	26.07897153	1.65	71	4.131625713	NA	NA	NA	NA	NA	NA	NA	NA	NA	NA	NA	8/20/15	NA	NA	NA	NA	NA	NA
PT204	3/23/17	PT20442817	White	Unknown (individuals not reporting ethnicity)	60.28364911	2259.148929	1471.38956	8.87	-1.940050707	NIND	non-MS	Male	3/23/17	NA	3/23/17	NA	NA	NA	NA	NA	NA	3/23/17	NA	NA	NA	NA	NA	30.90618964	1.89	110.4	6.634916596	NA	NA	NA	NA	NA	NA	NA	NA	NA	NA	NA	3/23/17	NA	NA	NA	NA	NA	NA
PT730	2/8/18	PT73043139	White	Not Hispanic or Latino	57.5183441	745.5329038	8.96917477	8.87	-1.209605307	NIND	non-MS	Male	2/8/18	46	2/8/18	22	74	28	22	0.86	97.24414253	2/8/18	2.5	92	16.24393969	25.8	No	NA	NA	NA	2.754577445	NA	NA	NA	NA	NA	NA	NA	NA	NA	NA	NA	2/8/18	NA	NA	NA	NA	NA	NA
PT330	4/10/14	PT33041739	White	Not Hispanic or Latino	58.6244661	1980.995495	1224.365371	17.4	7.034334063	PP-MS	MS	Male	4/9/14	48	4/9/14	35	51	26	17	0.86	96.86976495	4/9/14	6	65	42.20245638	108.688888	No	29.49523004	1.82	97.7	5.960944599	6.12	2.561821435	7.34	0.842210275	-0.255100147	1	1	0	0	1	0	4/10/14	NA	2	2	1	2	0.737667726
PT408	12/14/11	PT40840891	Black or African American	Not Hispanic or Latino	45.88763553	829.169	273.9461619	8.86	1.349836933	PP-MS	MS	Male	12/14/11	NA	12/14/11	NA	NA	NA	NA	NA	NA	12/14/11	NA	NA	NA	NA	NA	NA	NA	NA	2.540272401	NA	NA	NA	NA	NA	NA	NA	NA	NA	NA	NA	12/14/11	NA	NA	NA	NA	NA	NA
PT146	9/19/13	PT14641536	White	Not Hispanic or Latino	65.92377615	6497.51354	5594.039154	25.85731076	13.38923377	PP-MS	MS	Male	8/22/13	29	8/22/13	28	87	17	23	0.98	81.37247154	8/22/13	6	52	49.40983965	135.0999962	No	24.47268794	1.72	72.4	4.801607571	4.69	2.265979167	6.79	3.355140345	0.702297615	0	9	0	3	4	2	8/22/13	0	NA	2	1	1	0.728118471
PT454	9/6/13	PT45441523	White	Not Hispanic or Latino	50.39426131	1631.221052	1011.74097	13	4.582820372	PP-MS	MS	Female	9/5/13	40	9/5/13	27	132	19	13	0.64	104.2339038	9/5/13	6.5	58	50.15264886	167.533328	No	28.85053044	1.69	82.4	4.627918685	8.28	2.364725654	9.57	14.13970337	-0.494798376	0	3	0	2	0	1	9/5/13	3	NA	1	0	1	0.786754395
PT357	12/16/11	PT35740893	White	Not Hispanic or Latino	59.80998795	715.4207918	-63.32347444	8.79	-1.891280199	PP-MS	MS	Female	12/16/11	NA	12/16/11	NA	NA	NA	NA	NA	NA	12/16/11	NA	NA	NA	NA	NA	NA	NA	NA	1.561368897	NA	NA	NA	NA	NA	NA	NA	NA	NA	NA	NA	11/17/11	NA	0	0	0	0	0.7962869
PT591	6/8/17	PT59142894	White	Not Hispanic or Latino	66.51243018	1986.647539	1070.156716	21.9	9.244847005	SP-MS	MS	Male	6/7/17	48	6/7/17	28	77	31	16	1.01	78.4301147	6/7/17	5.5	60	42.09508747	162.86666	No	36.1723886	1.85	123.8	6.912295213	4.65	1.37490981	5.78	-4.390099776	0.710996944	0	17	1	8	4	4	6/7/17	0	1	2	0	2	0.671903325
PT105	4/16/15	PT10542110	More than one race	Hispanic or Latino	31.76541452	583.3051078	189.3647299	8.73	3.476129792	Healthy Donor	non-MS	Female	4/15/15	62	4/15/15	15	50	14	21	0.71	101.5495397	4/15/15	1	95	8.410605276	5.2	No	17.8125	1.6	45.6	3.1503336	NA	NA	NA	NA	NA	NA	NA	NA	NA	NA	NA	4/15/15	NA	NA	NA	NA	NA	NA
PT520	8/29/13	PT52041515	White	Not Hispanic or Latino	57.54298543	1098.557102	361.5521976	7.94	-2.145891151	PP-MS	MS	Male	NA	NA	NA	32	60	15	17	0.84	99.94602966	7/25/13	4.5	84	27.72047827	83.49444	No	29.50919416	1.72	87.3	5.281238571	2.34	1.246032476	2.34	-12.87663013	-0.903486721	3	0	0	0	0	0	7/25/13	0	NA	1	0	1	0.784059765
PT176	1/12/17	PT17642747	White	Not Hispanic or Latino	39.39601358	1273.82756	799.630426	8.7	2.327326116	NIND	non-MS	Male	1/11/17	58	1/11/17	50	77	28	11	0.95	93.61633442	1/11/17	1	97	8.261908429	12.5	No	23.99450903	1.676	67.4	4.501013881	NA	NA	NA	NA	NA	NA	NA	NA	NA	NA	NA	1/11/17	NA	NA	NA	NA	NA	NA
PT364	11/21/13	PT36441599	White	Not Hispanic or Latino	54.30949513	800.8170422	119.5047829	23.9	14.60636064	SP-MS	MS	Female	NA	NA	NA	29	81	21	14	0.54	124.9881246	9/12/13	6.5	59	50.80963244	201.305552	No	25.64891762	1.71	75	4.444875137	8	2.589881581	6.14	12.375637	-0.266824217	0	7	0	6	1	0	9/12/13	0	NA	2	1	2	0.762583334
PT729	12/14/11	PT72940891	White	Not Hispanic or Latino	42.7800898	880.3862946	365.5462897	8.62	1.677678199	PP-MS	MS	Male	12/15/11	NA	12/14/11	58	75	23	12	0.89	99.26067561	12/14/11	5.5	61	42.00792467	136.288888	No	28.16688806	1.82	93.3	5.819308599	7.21	NA	7.63	10.94025386	NA	0	51	0	24	27	0	12/14/11	NA	NA	NA	NA	NA	NA
PT364	9/23/14	PT36441905	White	Not Hispanic or Latino	55.14730041	993.3676601	298.0426339	21.2	11.70726565	SP-MS	MS	Female	9/18/14	42	9/18/14	18	59	25	14	0.66	98.77749885	9/18/14	6.5	52	53.26288129	215.305552	No	25.35049661	1.67	70.7	4.180578574	7.89	1.813870487	6.14	14.16892294	-0.291063112	0	11	1	9	1	0	9/18/14	0	NA	2	1	2	0.762350806
PT232	11/6/20	PT23244141	White	Not Hispanic or Latino	50.46544738	1340.105174	719.5525736	18.14526737	9.712914679	OIND	non-MS	Female	11/4/20	43.8	11/4/20	9	63	18	11	0.83	77.19779636	11/4/20	4	65	32.8775956	77.533332	No	30.84627667	1.66	85	4.624006806	NA	NA	NA	NA	NA	NA	NA	NA	NA	NA	NA	11/4/20	NA	NA	NA	NA	NA	NA
PT604	11/14/13	PT60441592	White	Not Hispanic or Latino	36.05026832	881.3752167	444.2054857	10.4	4.544556225	PP-MS	MS	Male	NA	NA	NA	18	78	10	12	0.95	95.37873518	10/3/13	5	67	36.38796242	108.427776	NA	26.08104915	1.84	88.3	5.732082018	7.63	1.889575015	5.67	9.76748107	-0.276988984	0	5	0	2	1	2	10/3/13	0	NA	0	1	2	0.716491116
PT567	11/21/13	PT56741599	White	Not Hispanic or Latino	56.65863542	1295.7275	574.3916498	10.3	0.437265369	NIND	non-MS	Female	11/7/13	56	11/7/13	33	40	19	18	0.6	109.6678587	11/7/13	2	96	12.03248975	5.5	No	21.27062971	1.58	53.1	3.344417503	NA	NA	NA	NA	NA	NA	NA	NA	NA	NA	NA	11/7/13	NA	NA	NA	NA	NA	NA
PT148	11/17/17	PT14843056	White	Not Hispanic or Latino	57.69630928	2018.392584	1278.636648	25.4	15.27490876	PP-MS	MS	Male	11/16/17	27	11/16/17	40	86	19	6	0.72	119.301194	11/16/17	7	46	66.84228165	312.566652	Yes	26.02429118	1.803	84.6	5.477851445	8.33	3.758373477	9.15	26.08507443	1.379890317	2	18	3	6	8	1	11/16/17	NA	1	1	2	2	0.708978052
PT232	1/13/21	PT23244209	White	Not Hispanic or Latino	50.65162633	1064.34026	440.9738272	13.92836123	5.456195703	OIND	non-MS	Female	1/14/21	57	1/13/21	10	75	19	13	NA	NA	1/14/21	3	63	30.20822967	70.488888	No	30.84627667	1.66	85	4.624006806	NA	NA	NA	NA	NA	NA	NA	NA	NA	NA	NA	1/14/21	NA	NA	NA	NA	NA	NA
PT068	12/12/13	PT06841620	White	Not Hispanic or Latino	52.91589092	957.9254575	299.2992582	12.22907831	3.257406472	SP-MS	MS	Female	11/13/13	53	11/13/13	22	89	15	10	0.64	103.2361923	11/13/13	6	65	43.97024101	107.288888	No	29.17823977	1.635	78	4.319954416	6.95	0.997248197	7.41	6.368759436	-0.968477853	0	1	0	1	0	0	11/13/13	0	NA	1	0	2	0.771779187
PT365	12/19/13	PT36541627	White	Not Hispanic or Latino	55.67298215	952.2928087	248.0286817	15.5	5.880171391	PP-MS	MS	Male	11/21/13	67	11/21/13	36	58	23	14	0.91	91.73546011	11/21/13	4	74	29.42976142	63.53333201	No	25.40494991	1.79	81.4	5.328661879	3.1	1.675624	4.51	-9.964826942	-0.936391159	0	0	0	0	0	0	11/21/13	0	NA	2	1	1	0.725411031
PT727	10/30/14	PT72741942	Black or African American	Not Hispanic or Latino	28.24717994	322.1622154	-39.4984821	8.54	3.733574578	Healthy Donor	non-MS	Male	10/2/14	41	10/2/14	31	86	36	16	1.08	104.5734325	10/2/14	2	95	10.74908553	3	No	19.83929876	1.85	67.9	5.112874213	NA	NA	NA	NA	NA	NA	NA	NA	NA	NA	NA	10/2/14	NA	NA	NA	NA	NA	NA
PT599	3/8/18	PT59943167	Black or African American	Not Hispanic or Latino	63.5582083	2034.730754	1181.726562	32.2	20.45623255	PP-MS	MS	Male	3/8/18	42	3/8/18	17	70	26	17	0.82	121.8191875	3/8/18	4	70	31.61048867	119.07222	No	24.11764706	1.7	69.7	4.6503227	3.1	1.79702923	4.15	-12.95707048	-0.089438568	5	0	0	0	0	0	3/8/18	NA	0	2	0	2	0.73811039
PT116	5/9/17	PT11642864	More than one race	Unknown (individuals not reporting ethnicity)	26.37443873	1345.067774	999.4965185	8.52	3.935993948	NIND	non-MS	Male	5/9/17	NA	5/9/17	30	84	33	12	0.83	118.6858773	5/9/17	NA	NA	NA	NA	NA	28.14693878	1.75	86.2	5.345232688	NA	NA	NA	NA	NA	NA	NA	NA	NA	NA	NA	5/9/17	NA	NA	NA	NA	NA	NA
PT502	12/5/13	PT50241613	White	Not Hispanic or Latino	65.67736283	3928.815786	3030.735098	26.5	14.10941042	OIND	non-MS	Female	12/4/13	48	12/4/13	36	55	37	23	0.71	87.62649001	12/4/13	5.5	71	36.45811518	78.8	No	19.7265625	1.6	50.5	3.3124256	NA	NA	NA	NA	NA	NA	NA	NA	NA	NA	NA	12/4/13	NA	NA	NA	NA	NA	NA
PT128	8/15/14	PT12841866	Black or African American	Not Hispanic or Latino	43.17161319	941.0372937	421.2757169	8.51	1.498569025	Healthy Donor	non-MS	Male	8/8/14	53	8/12/14	24	79	32	8	0.89	119.8881298	8/13/14	0	100	4.67159499	0	No	20.88256144	1.84	70.70000001	5.165538018	NA	NA	NA	NA	NA	NA	NA	NA	NA	NA	NA	8/14/14	NA	NA	NA	NA	NA	NA
PT682	6/18/15	PT68242173	White	Not Hispanic or Latino	58.0714051	2056.404477	1309.874969	22.7	12.47836503	PP-MS	MS	Male	6/17/15	34	6/17/15	17	73	14	14	0.96	85.48583496	6/17/15	6	59	47.49811662	168.64444	No	25.24081633	1.75	77.3	5.058741688	7.54	3.091534484	9.04	6.497203419	0.100473133	0	7	0	3	4	0	6/17/15	0	NA	1	2	2	0.759136172
PT514	12/19/13	PT51441627	White	Hispanic or Latino	50.92268098	735.3680683	107.8822015	7.18	-1.350464618	PP-MS	MS	Male	12/5/13	41	12/5/13	47	86	20	10	0.85	101.0483715	12/5/13	2	85	18.84497642	27.5	No	27.41868556	1.77	85.9	5.403766988	3.91	1.22230578	7.16	-17.48816672	-0.317376665	1	0	0	0	0	0	12/5/13	0	NA	1	0	2	0.773279483
PT122	12/12/13	PT12241620	White	Not Hispanic or Latino	28.15409046	19606.38628	19245.54276	36.4598226	31.66470377	PP-MS	MS	Female	12/11/13	4	12/10/13	16	59	13	16	0.6	126.3842467	12/11/13	7.5	37	75.4443779	306.388884	No	17.60975744	1.524	40.9	2.796725634	9.94	4.325360582	9.97	53.88124041	3.692563848	0	51	0	24	27	0	12/10/13	0	NA	3	2	3	0.692880924
PT060	4/5/18	PT06043195	White	Not Hispanic or Latino	50.44354397	1301.068287	680.8458898	8.42	-0.007681146	Healthy Donor	non-MS	Female	4/5/18	71	4/5/18	31	44	34	25	0.84	76.14325394	4/5/18	2	96	12.4057371	18	No	23.95209581	1.67	66.8	4.051566574	NA	NA	NA	NA	NA	NA	NA	NA	NA	NA	NA	4/5/18	NA	NA	NA	NA	NA	NA
PT345	2/6/14	PT34541676	White	Not Hispanic or Latino	42.588435	934.5034978	422.0556371	11.19501271	4.286271824	SP-MS	MS	Female	1/9/14	50	1/9/14	19	52	11	21	0.54	131.2651663	1/9/14	6.5	55	53.74899951	197.54444	No	26.9921875	1.6	69.1	3.9277136	8.82	3.156578293	9.04	22.85565852	-1.123387833	0	27	1	24	2	0	1/9/14	0	NA	0	2	2	0.805016188
PT641	8/7/14	PT64141858	White	Not Hispanic or Latino	45.38659512	707.3645479	158.8607185	8.41	0.994437322	Healthy Donor	non-MS	Female	8/7/14	NA	8/7/14	NA	NA	NA	NA	NA	NA	8/7/14	NA	NA	NA	NA	NA	20.3125	1.6	52	3.3620456	NA	NA	NA	NA	NA	NA	NA	NA	NA	NA	NA	8/7/14	NA	NA	NA	NA	NA	NA
PT251	1/30/14	PT25141669	White	Not Hispanic or Latino	63.52261527	1239.869944	387.6032058	23.8	12.0668031	PP-MS	MS	Female	NA	NA	NA	28	77	10	11	0.51	129.2851257	12/19/13	6.5	55	56.84045455	186.877776	No	20.390625	1.6	52.2	3.3686616	6.81	2.241142516	6.98	12.37073357	0.789465982	3	3	0	1	2	0	12/19/13	0	NA	2	2	2	0.747227019
PT251	3/24/16	PT25142453	White	Not Hispanic or Latino	65.66914905	1222.384181	324.4827277	32.57858636	20.19057138	PP-MS	MS	Female	3/23/16	20	3/23/16	19	58	16	23	0.5	131.3370303	3/23/16	7.5	54	64.79038079	253.72222	No	22.0703125	1.6	56.5	3.5109056	8.21	2.967643393	8.31	18.85308729	0.928289069	8	8	2	4	2	0	3/23/16	0	NA	2	2	3	0.741789274
PT591	1/23/14	PT59141662	White	Not Hispanic or Latino	63.13930566	2181.123831	1336.758609	17.3	5.680038557	SP-MS	MS	Male	NA	NA	NA	26	60	18	11	0.73	115.3224403	12/19/13	6	63	42.41822899	140.4444401	No	32.98758218	1.85	112.9	6.561424213	5.32	0.92697793	6.2	-1.814901512	-0.582527984	0	6	1	3	0	2	12/19/13	0	NA	1	0	2	0.743197883
PT587	1/23/20	PT58743853	White	Not Hispanic or Latino	43.22363378	817.3763244	296.9573013	17.21878504	10.1981201	RR-MS	MS	Female	NA	NA	NA	NA	NA	NA	NA	NA	NA	NA	NA	NA	NA	NA	NA	NA	NA	NA	NA	NA	NA	NA	NA	NA	NA	NA	NA	NA	NA	NA	NA	NA	NA	NA	NA	NA	NA
PT591	8/1/19	PT59143678	White	Not Hispanic or Latino	68.65896397	2597.147897	1631.583474	28.22393572	14.8625112	SP-MS	MS	Male	7/31/19	50	7/31/19	20	78	25	15	0.95	83.63273361	7/31/19	6	56	46.52695666	192.08888	No	35.44192841	1.85	121.3	6.831820213	4.41	1.389058437	5.58	-1.352869198	-0.388912621	0	20	2	8	4	6	7/31/19	0	0	2	1	2	0.723762957
PT309	1/16/14	PT30941655	White	Not Hispanic or Latino	29.43817764	2123.334311	1751.053769	6.37	1.416542121	RR-MS	MS	Male	1/15/14	61	1/15/14	63	69	23	13	0.83	116.0696092	1/15/14	4	85	23.17060727	20	No	26.90612245	1.75	82.4	5.222910688	6.81	1.803967601	4.65	0.773177035	-1.16492267	0	0	0	0	0	0	1/15/14	0	NA	0	0	0	0.795929959
[truncated: 261 more rows]
[truncated: 5 more columns]
