# Supplementary material for: Enhancing the clinical value of serum neurofilament light chain measurement
Source: JCI Insight. 2022 Aug 8;7(15):e161415. doi: 10.1172/jci.insight.161415 (PMC9462467; doi:10.1172/jci.insight.161415)
Supplement: Supplemental data set 2 [file jciinsight-7-161415-s064.xlsx]

elisa	simoa
1174.20	1033.74
737.63	433.39
502.23	274.46
973.13	728.38
612.09	363.78
680.50	390.80
677.43	484.20
493.80	277.42
599.70	395.31
1207.33	1102.13
496.38	274.84
1546.35	1637.89
219.34	157.76
519.09	359.78
1259.72	1461.49
601.29	578.90
589.59	588.78
1180.75	1456.11
239.45	244.85
669.60	463.88
499.75	427.57
494.72	258.34
514.57	323.40
654.66	388.88
867.89	612.89
2172.05	2387.34
901.62	564.98
762.68	479.55
84.60	130.52
1169.56	1089.58
3319.36	3990.44
2318.67	2726.21
311.82	225.42
664.92	397.70
192.16	120.62
2338.50	2651.16
472.85	269.17
2354.81	2701.53
380.45	244.10
1092.66	874.76
907.23	669.00
459.02	264.09
1225.82	1176.58
532.90	320.39
819.02	523.34
722.22	502.26
183.84	148.39
234.15	150.37
557.19	343.58
677.79	413.14
559.53	281.76
998.51	760.99
884.55	617.92
427.33	229.41
1286.71	987.73
718.89	494.30
450.56	306.13
338.77	180.63
3421.52	3853.78
468.53	276.12
713.86	423.33
840.55	563.50
511.41	262.80
756.74	507.70
1123.12	812.34
704.91	397.39
481.49	285.08
519.85	347.59
